# Supplementary material for: Unraveling the causal association between leukocyte telomere length and infertility: A two-sample Mendelian randomization study
Source: PLoS One. 2024 Mar 21;19(3):e0298997. doi: 10.1371/journal.pone.0298997 (PMC10956861; doi:10.1371/journal.pone.0298997)
Supplement: S1 Table — (XLSX) [file pone.0298997.s002.xlsx]

## Sheet: S1 Table
Supplementary Table1 Summary of exposure and outcomes
Variable	GWAS ID in OpenGWAS	Population	Number of SNPs	No.Case	No.Control	Sample Size	Year	Consortiumm
telomere length	ieu-b-4879	European	20134421	-	-	472174	2021	-
Body mass index (BMI)	ukb-b-19953	European	9851867	-	-	461460	2018	UKbiobank
Smoking	ieu-b-4877	European	11802365	311629	321173	607291	2019	GSCAN
Male infertility	finn-b-N14_MALEINFERT	European	16377329	680	72799	73479	2021	FinnGen
Abnormal spermatozoa	finn-b-R18_ABNORMAL_SPERMATOZ	European	16380442	915	209006	209921	2021	FinnGen
Female infertility	finn-b-N14_FEMALEINFERT	European	16377038	6481	68969	75450	2021	FinnGen
Female infertility, associated with anovulation	finn-b-N14_FIANOV	European	16379640	1054	117098	118152	2021	FinnGen
Female infertility, cervigal, vaginal, other or unspecified origin	finn-b-N14_FIOTHNAS	European	16379757	5667	117098	122765	2021	FinnGen
Female infertility, tubal origin	finn-b-N14_FITUB	European	16379641	773	117098	117871	2021	FinnGen
Endometriosis	finn-b-N14_ENDOMETRIOSIS	European	16377306	8288	68969	77257	2021	FinnGen
Endometriosis diagnosis and infertility diagnosis occurring together	finn-b-N14_ENDOMET_INFERT	European	16376551	1593	70651	72244	2021	FinnGen
Endometriosis of fallopian tube	finn-b-N14_ENDOMETRIOSIS_FALLOPIAN_TUBE	European	16376156	116	68969	69085	2021	FinnGen
Endometriosis of intestine	finn-b-N14_ENDOMETRIOSIS_INTESTINE	European	16376157	177	68969	69146	2021	FinnGen
Endometriosis of ovary	finn-b-N14_ENDOMETRIOSIS_OVARY	European	16376686	3231	68969	72200	2021	FinnGen
Endometriosis of pelvic peritoneum	finn-b-N14_ENDOMETRIOSIS_PELVICPERITONEUM	European	16376599	2953	68969	71922	2021	FinnGen
Endometriosis of rectovaginal septum and vagina	finn-b-N14_ENDOMETRIOSIS_RECTPVAGSEPT_VAGINA	European	16376472	1360	68969	70329	2021	FinnGen
Endometriosis of uterus	finn-b-N14_ENDOMETRIOSIS_UTERUS	European	16376529	2372	68969	71341	2021	FinnGen
Unspecified/other endometriosis	finn-b-N14_ENDOMETRIOSIS_NOS	European	16376331	1435	68969	70404	2021	FinnGen
ICD10: N80.0 Endometriosis of uterus	ukb-b-9668	European	9851867	1121	461889	463010	2018	UKbiobank
Self-reported: endometriosis	ukb-b-10903	European	9851867	3809	459124	462933	2018	UKbiobank
