# Supplementary material for: Unraveling the causal association between leukocyte telomere length and infertility: A two-sample Mendelian randomization study
Source: PLoS One. 2024 Mar 21;19(3):e0298997. doi: 10.1371/journal.pone.0298997 (PMC10956861; doi:10.1371/journal.pone.0298997)
Supplement: S2 Table — (XLSX) [file pone.0298997.s003.xlsx]

## Sheet: S2 Table
Supplementary Table2 Instrument Variables
id.exposure	exposure	id.outcome	outcome	SNP	effect_allele.exposure	other_allele.exposure	effect_allele.outcome	other_allele.outcome	chr	pos	beta.exposure	beta.outcome	eaf.exposure	eaf.outcome	se.outcome	se.exposure	pval.outcome	pval.exposure	SD.exposure	R2	Fstat
ieu-b-4879	telomere length || id:ieu-b-4879	finn-b-N14_FEMALEINFERT	Female infertility || id:finn-b-N14_FEMALEINFERT	rs1003322	A	C	A	C	22	51072289	0.0141734	-0.0081	0.213742	0.147	0.0266	0.00247546	0.7605	1e-08	1.70101	2.33e-05	32.7821
ieu-b-4879	telomere length || id:ieu-b-4879	finn-b-N14_FEMALEINFERT	Female infertility || id:finn-b-N14_FEMALEINFERT	rs10112752	A	G	A	G	8	73958718	-0.0287522	0.0074	0.430369	0.4512	0.0189	0.00202518	0.6965	9.5e-46	1.3916	0.000209304	201.565
ieu-b-4879	telomere length || id:ieu-b-4879	finn-b-N14_FEMALEINFERT	Female infertility || id:finn-b-N14_FEMALEINFERT	rs1023767	A	G	A	G	8	95530969	-0.0183732	-0.022	0.237595	0.3724	0.0194	0.00234772	0.2555	5e-15	1.61323	4.7e-05	61.2459
ieu-b-4879	telomere length || id:ieu-b-4879	finn-b-N14_FEMALEINFERT	Female infertility || id:finn-b-N14_FEMALEINFERT	rs10768683	G	C	G	C	11	5247791	0.0469922	0.0075	0.841033	0.7938	0.0234	0.00277015	0.749601	1.5e-64	1.90351	0.000162964	287.77
ieu-b-4879	telomere length || id:ieu-b-4879	finn-b-N14_FEMALEINFERT	Female infertility || id:finn-b-N14_FEMALEINFERT	rs10773176	G	A	G	A	12	122944713	-0.0172009	-0.0122	0.741214	0.8083	0.0239	0.00228534	0.6086	5.2e-14	1.57037	4.6e-05	56.6501
ieu-b-4879	telomere length || id:ieu-b-4879	finn-b-N14_FEMALEINFERT	Female infertility || id:finn-b-N14_FEMALEINFERT	rs10774624	A	G	A	G	12	111833788	0.0149944	0.0101	0.53276	0.5946	0.0191	0.00205494	0.598401	2.9e-13	1.41205	5.61e-05	53.2427
ieu-b-4879	telomere length || id:ieu-b-4879	finn-b-N14_FEMALEINFERT	Female infertility || id:finn-b-N14_FEMALEINFERT	rs10805346	C	T	C	T	4	9920347	0.0117072	-0.0273	0.439339	0.4528	0.0189	0.00202147	0.1488	7e-09	1.38905	3.5e-05	33.5406
ieu-b-4879	telomere length || id:ieu-b-4879	finn-b-N14_FEMALEINFERT	Female infertility || id:finn-b-N14_FEMALEINFERT	rs10840270	G	C	G	C	11	9629553	0.014383	-0.0025	0.655684	0.6654	0.02	0.00212494	0.9012	1.3e-11	1.46015	4.38e-05	45.8148
ieu-b-4879	telomere length || id:ieu-b-4879	finn-b-N14_FEMALEINFERT	Female infertility || id:finn-b-N14_FEMALEINFERT	rs10845387	A	G	A	G	12	11757743	-0.0141214	0.0078	0.352666	0.3439	0.0203	0.00209396	0.702399	1.5e-11	1.43886	4.4e-05	45.4798
ieu-b-4879	telomere length || id:ieu-b-4879	finn-b-N14_FEMALEINFERT	Female infertility || id:finn-b-N14_FEMALEINFERT	rs10905255	T	G	T	G	10	5870267	-0.0182493	-0.0038	0.57919	0.5607	0.019	0.00203099	0.8404	2.6e-19	1.39559	8.34e-05	80.7378
ieu-b-4879	telomere length || id:ieu-b-4879	finn-b-N14_FEMALEINFERT	Female infertility || id:finn-b-N14_FEMALEINFERT	rs11085072	T	C	T	C	19	4368142	-0.0131806	0.0035	0.236909	0.1611	0.0257	0.00236713	0.8907	2.6e-08	1.62657	2.37e-05	31.0046
ieu-b-4879	telomere length || id:ieu-b-4879	finn-b-N14_FEMALEINFERT	Female infertility || id:finn-b-N14_FEMALEINFERT	rs11117354	C	T	C	T	16	88092092	0.0232506	0.0248	0.696513	0.5793	0.019	0.00219601	0.1934	3.4e-26	1.50899	0.000100368	112.098
ieu-b-4879	telomere length || id:ieu-b-4879	finn-b-N14_FEMALEINFERT	Female infertility || id:finn-b-N14_FEMALEINFERT	rs111527438	C	T	C	T	17	29252703	0.0125	0.0088	0.351251	0.3201	0.0201	0.00211016	0.660201	3.1e-09	1.44999	3.39e-05	35.0905
ieu-b-4879	telomere length || id:ieu-b-4879	finn-b-N14_FEMALEINFERT	Female infertility || id:finn-b-N14_FEMALEINFERT	rs111950327	C	G	C	G	16	48283993	0.0238271	-0.0718	0.063628	0.05277	0.0419	0.00409406	0.0869601	5.9e-09	2.81323	8.55e-06	33.8715
ieu-b-4879	telomere length || id:ieu-b-4879	finn-b-N14_FEMALEINFERT	Female infertility || id:finn-b-N14_FEMALEINFERT	rs112394943	C	T	C	T	3	197842892	-0.0198961	-0.0028	0.162741	0.2382	0.0223	0.00281641	0.899	1.6e-12	1.93529	2.88e-05	49.905
ieu-b-4879	telomere length || id:ieu-b-4879	finn-b-N14_FEMALEINFERT	Female infertility || id:finn-b-N14_FEMALEINFERT	rs113525195	A	C	A	C	14	23499321	-0.0124075	0.0183	0.290254	0.3034	0.0205	0.00224132	0.372	3.1e-08	1.54012	2.67e-05	30.6451
ieu-b-4879	telomere length || id:ieu-b-4879	finn-b-N14_FEMALEINFERT	Female infertility || id:finn-b-N14_FEMALEINFERT	rs11412296	T	TA	T	TA	15	50366116	0.0332259	0.0221	0.759384	0.7629	0.0221	0.00234478	0.3174	1.4e-45	1.61121	0.000155404	200.793
ieu-b-4879	telomere length || id:ieu-b-4879	finn-b-N14_FEMALEINFERT	Female infertility || id:finn-b-N14_FEMALEINFERT	rs11557154	T	C	T	C	9	34107505	-0.0343719	0.0094	0.13003	0.1319	0.0277	0.00298538	0.7358	1.1e-30	2.0514	6.35e-05	132.559
ieu-b-4879	telomere length || id:ieu-b-4879	finn-b-N14_FEMALEINFERT	Female infertility || id:finn-b-N14_FEMALEINFERT	rs11579626	C	A	C	A	1	146741960	0.0265113	-0.0156	0.084882	0.1226	0.0288	0.00357752	0.5883	1.3e-13	2.45829	1.81e-05	54.9159
ieu-b-4879	telomere length || id:ieu-b-4879	finn-b-N14_FEMALEINFERT	Female infertility || id:finn-b-N14_FEMALEINFERT	rs11584821	T	C	T	C	1	114419489	-0.0306517	-0.0065	0.176208	0.1795	0.0245	0.00263623	0.7899	3e-31	1.81148	8.31e-05	135.189
ieu-b-4879	telomere length || id:ieu-b-4879	finn-b-N14_FEMALEINFERT	Female infertility || id:finn-b-N14_FEMALEINFERT	rs116863223	A	G	A	G	18	709396	-0.0817874	-0.0331	0.011763	0.01619	0.0747	0.00937157	0.6576	2.6e-18	6.43967	3.75e-06	76.1637
ieu-b-4879	telomere length || id:ieu-b-4879	finn-b-N14_FEMALEINFERT	Female infertility || id:finn-b-N14_FEMALEINFERT	rs11699829	A	G	A	G	20	62157200	0.0641957	-0.0749	0.034146	0.01633	0.0768	0.00602028	0.3298	1.5e-26	4.13683	1.59e-05	113.705
ieu-b-4879	telomere length || id:ieu-b-4879	finn-b-N14_FEMALEINFERT	Female infertility || id:finn-b-N14_FEMALEINFERT	rs117407747	T	C	T	C	7	159117178	0.0450533	0.0444	0.027571	0.009607	0.097	0.00611706	0.647	1.8e-13	4.20333	6.16e-06	54.246
ieu-b-4879	telomere length || id:ieu-b-4879	finn-b-N14_FEMALEINFERT	Female infertility || id:finn-b-N14_FEMALEINFERT	rs117512405	A	G	A	G	20	62574274	-0.0790134	-0.0528	0.017043	0.0555	0.0417	0.00824611	0.2062	9.5e-22	5.66631	6.51e-06	91.8128
ieu-b-4879	telomere length || id:ieu-b-4879	finn-b-N14_FEMALEINFERT	Female infertility || id:finn-b-N14_FEMALEINFERT	rs117630647	A	G	A	G	7	124779510	0.059565	-0.1634	0.021346	0.0172	0.073	0.00720413	0.0252802	1.4e-16	4.95031	6.05e-06	68.3627
ieu-b-4879	telomere length || id:ieu-b-4879	finn-b-N14_FEMALEINFERT	Female infertility || id:finn-b-N14_FEMALEINFERT	rs11769630	A	T	A	T	7	50257703	-0.0256807	-0.0006	0.072227	0.1029	0.0311	0.00389475	0.9843	4.3e-11	2.67627	1.23e-05	43.4765
ieu-b-4879	telomere length || id:ieu-b-4879	finn-b-N14_FEMALEINFERT	Female infertility || id:finn-b-N14_FEMALEINFERT	rs11991877	A	T	A	T	8	56664524	-0.030138	-0.0175	0.889309	0.8596	0.027	0.00318686	0.5164	3.2e-21	2.18985	3.73e-05	89.434
ieu-b-4879	telomere length || id:ieu-b-4879	finn-b-N14_FEMALEINFERT	Female infertility || id:finn-b-N14_FEMALEINFERT	rs12369950	C	T	C	T	12	24762109	-0.0178308	0.0484	0.140675	0.1514	0.0264	0.00290205	0.0668606	8e-10	1.99414	1.93e-05	37.7513
ieu-b-4879	telomere length || id:ieu-b-4879	finn-b-N14_FEMALEINFERT	Female infertility || id:finn-b-N14_FEMALEINFERT	rs12412214	A	G	A	G	10	101276256	-0.0245174	-0.026	0.279765	0.3943	0.0193	0.00222685	0.1767	3.4e-28	1.53018	0.000103458	121.218
ieu-b-4879	telomere length || id:ieu-b-4879	finn-b-N14_FEMALEINFERT	Female infertility || id:finn-b-N14_FEMALEINFERT	rs12451892	C	T	C	T	17	2247982	-0.0116145	-0.0088	0.380511	0.4349	0.019	0.00207578	0.643	2.2e-08	1.42637	3.13e-05	31.3068
ieu-b-4879	telomere length || id:ieu-b-4879	finn-b-N14_FEMALEINFERT	Female infertility || id:finn-b-N14_FEMALEINFERT	rs1291143	C	A	C	A	20	35525640	0.0493145	-0.0048	0.849026	0.7775	0.0225	0.0027991	0.8304	1.8e-69	1.9234	0.000168525	310.393
ieu-b-4879	telomere length || id:ieu-b-4879	finn-b-N14_FEMALEINFERT	Female infertility || id:finn-b-N14_FEMALEINFERT	rs12925933	C	A	C	A	16	90141355	-0.0146622	0.0235	0.66221	0.5398	0.0189	0.00213796	0.2148	7e-12	1.4691	4.46e-05	47.0326
ieu-b-4879	telomere length || id:ieu-b-4879	finn-b-N14_FEMALEINFERT	Female infertility || id:finn-b-N14_FEMALEINFERT	rs12932179	G	A	G	A	16	9072085	-0.0136257	0.0305	0.561399	0.6193	0.0194	0.0020276	0.1152	1.8e-11	1.39326	4.71e-05	45.1599
ieu-b-4879	telomere length || id:ieu-b-4879	finn-b-N14_FEMALEINFERT	Female infertility || id:finn-b-N14_FEMALEINFERT	rs13062095	C	T	C	T	3	101267385	0.0138552	-0.0455	0.327843	0.3739	0.0194	0.00214113	0.01874	9.7e-11	1.47128	3.91e-05	41.8735
ieu-b-4879	telomere length || id:ieu-b-4879	finn-b-N14_FEMALEINFERT	Female infertility || id:finn-b-N14_FEMALEINFERT	rs13230646	C	T	C	T	7	23930316	-0.0173277	-0.0225	0.248945	0.1746	0.0249	0.00232377	0.3649	8.9e-14	1.59678	4.4e-05	55.6027
ieu-b-4879	telomere length || id:ieu-b-4879	finn-b-N14_FEMALEINFERT	Female infertility || id:finn-b-N14_FEMALEINFERT	rs1332941	G	A	G	A	13	41695100	0.0256552	0.0122	0.820466	0.7921	0.0231	0.00273159	0.5963	5.9e-21	1.87701	5.5e-05	88.2104
ieu-b-4879	telomere length || id:ieu-b-4879	finn-b-N14_FEMALEINFERT	Female infertility || id:finn-b-N14_FEMALEINFERT	rs137901416	A	G	A	G	14	73418095	0.04572	-0.0372	0.100311	0.06482	0.0382	0.00332355	0.3302	4.7e-43	2.28377	7.23e-05	189.238
ieu-b-4879	telomere length || id:ieu-b-4879	finn-b-N14_FEMALEINFERT	Female infertility || id:finn-b-N14_FEMALEINFERT	rs139669835	T	C	T	C	18	729871	-0.0612563	0.1357	0.009365	0.001503	0.246	0.0105346	0.5813	6.1e-09	7.23884	1.33e-06	33.8116
ieu-b-4879	telomere length || id:ieu-b-4879	finn-b-N14_FEMALEINFERT	Female infertility || id:finn-b-N14_FEMALEINFERT	rs139795227	C	A	C	A	1	92842367	0.0599379	-0.0292	0.014021	0.02765	0.0578	0.00873247	0.6138	6.7e-12	6.00051	2.76e-06	47.1117
ieu-b-4879	telomere length || id:ieu-b-4879	finn-b-N14_FEMALEINFERT	Female infertility || id:finn-b-N14_FEMALEINFERT	rs141214782	TTATC	T	TTATC	T	5	78954683	-0.0246687	-0.011	0.101206	0.1048	0.0306	0.00335723	0.7195	2e-13	2.30692	2.08e-05	53.9921
ieu-b-4879	telomere length || id:ieu-b-4879	finn-b-N14_FEMALEINFERT	Female infertility || id:finn-b-N14_FEMALEINFERT	rs142426306	T	C	T	C	20	62488152	-0.0504903	0.0181	0.039544	0.04089	0.0482	0.00539933	0.7076	8.7e-21	3.71015	1.41e-05	87.4452
ieu-b-4879	telomere length || id:ieu-b-4879	finn-b-N14_FEMALEINFERT	Female infertility || id:finn-b-N14_FEMALEINFERT	rs143190905	T	G	T	G	20	62291767	-0.0723995	-0.0334	0.080404	0.07653	0.0354	0.00369421	0.3452	1.6e-85	2.53847	0.00012029	384.086
ieu-b-4879	telomere length || id:ieu-b-4879	finn-b-N14_FEMALEINFERT	Female infertility || id:finn-b-N14_FEMALEINFERT	rs144204502	T	C	T	C	17	76183233	-0.100574	-0.0564	0.012562	0.03745	0.0498	0.00913369	0.2571	3.4e-28	6.27621	6.37e-06	121.249
ieu-b-4879	telomere length || id:ieu-b-4879	finn-b-N14_FEMALEINFERT	Female infertility || id:finn-b-N14_FEMALEINFERT	rs145114957	G	C	G	C	1	94322469	0.0272605	0.0677	0.042648	0.03881	0.0486	0.00498872	0.1632	4.6e-08	3.42799	5.16e-06	29.86
ieu-b-4879	telomere length || id:ieu-b-4879	finn-b-N14_FEMALEINFERT	Female infertility || id:finn-b-N14_FEMALEINFERT	rs150150565	T	C	T	C	18	708207	0.063762	0.0019	0.021455	0.01821	0.0704	0.00739877	0.9789	6.8e-18	5.08406	6.6e-06	74.2685
ieu-b-4879	telomere length || id:ieu-b-4879	finn-b-N14_FEMALEINFERT	Female infertility || id:finn-b-N14_FEMALEINFERT	rs1611236	A	G	A	G	6	29748690	-0.0160135	0.013	0.32687	0.2254	0.0233	0.00213359	0.5772	6.1e-14	1.46609	5.25e-05	56.3314
ieu-b-4879	telomere length || id:ieu-b-4879	finn-b-N14_FEMALEINFERT	Female infertility || id:finn-b-N14_FEMALEINFERT	rs16978028	T	A	T	A	18	42070981	-0.029945	0.0063	0.143727	0.08118	0.0342	0.00285068	0.8529	8.2e-26	1.95884	5.75e-05	110.345
ieu-b-4879	telomere length || id:ieu-b-4879	finn-b-N14_FEMALEINFERT	Female infertility || id:finn-b-N14_FEMALEINFERT	rs17445108	A	G	A	G	12	57082058	-0.0168922	0.0031	0.12695	0.1261	0.0288	0.00300983	0.9145	2e-08	2.0682	1.48e-05	31.4984
ieu-b-4879	telomere length || id:ieu-b-4879	finn-b-N14_FEMALEINFERT	Female infertility || id:finn-b-N14_FEMALEINFERT	rs17677991	G	C	G	C	15	42032383	0.0222664	-0.0008	0.342123	0.3977	0.0191	0.00210806	0.9646	4.4e-26	1.44855	0.000106363	111.567
ieu-b-4879	telomere length || id:ieu-b-4879	finn-b-N14_FEMALEINFERT	Female infertility || id:finn-b-N14_FEMALEINFERT	rs182059586	C	T	C	T	16	14652220	-0.0571159	0.0484	0.02511	0.007482	0.1105	0.00680853	0.6612	4.9e-17	4.67848	7.3e-06	70.3732
ieu-b-4879	telomere length || id:ieu-b-4879	finn-b-N14_FEMALEINFERT	Female infertility || id:finn-b-N14_FEMALEINFERT	rs185174247	A	G	A	G	5	138914024	0.0372806	0.0791	0.05609	0.03008	0.0551	0.00435145	0.1507	1.1e-17	2.9901	1.65e-05	73.4003
ieu-b-4879	telomere length || id:ieu-b-4879	finn-b-N14_FEMALEINFERT	Female infertility || id:finn-b-N14_FEMALEINFERT	rs188918174	T	C	T	C	2	54473646	0.0403062	-0.0142	0.036106	0.04769	0.0443	0.00543604	0.7492	1.2e-13	3.73537	8.1e-06	54.9767
ieu-b-4879	telomere length || id:ieu-b-4879	finn-b-N14_FEMALEINFERT	Female infertility || id:finn-b-N14_FEMALEINFERT	rs1907702	A	G	A	G	12	88955469	0.0150247	0.0211	0.766771	0.7986	0.0234	0.00242651	0.366	5.9e-10	1.66737	2.9e-05	38.3396
ieu-b-4879	telomere length || id:ieu-b-4879	finn-b-N14_FEMALEINFERT	Female infertility || id:finn-b-N14_FEMALEINFERT	rs1957937	T	A	T	A	14	96181360	0.0209365	0.0226	0.16018	0.1831	0.0243	0.00273361	0.3527	1.9e-14	1.8784	3.34e-05	58.6591
ieu-b-4879	telomere length || id:ieu-b-4879	finn-b-N14_FEMALEINFERT	Female infertility || id:finn-b-N14_FEMALEINFERT	rs1985369	G	A	G	A	7	159119220	-0.0311893	0.0335	0.868178	0.8904	0.0299	0.00300952	0.2622	3.6e-25	2.06799	5.21e-05	107.403
ieu-b-4879	telomere length || id:ieu-b-4879	finn-b-N14_FEMALEINFERT	Female infertility || id:finn-b-N14_FEMALEINFERT	rs2056726	A	G	A	G	7	99780283	-0.0228078	0.0228	0.214376	0.2258	0.0226	0.00243638	0.3125	7.9e-21	1.67416	6.25e-05	87.6348
ieu-b-4879	telomere length || id:ieu-b-4879	finn-b-N14_FEMALEINFERT	Female infertility || id:finn-b-N14_FEMALEINFERT	rs2230590	C	T	C	T	3	49936102	-0.0158022	0.049	0.510897	0.3961	0.0191	0.00200806	0.0105	3.6e-15	1.37984	6.55e-05	61.9272
ieu-b-4879	telomere length || id:ieu-b-4879	finn-b-N14_FEMALEINFERT	Female infertility || id:finn-b-N14_FEMALEINFERT	rs2282764	G	A	G	A	4	2255063	-0.0224234	-0.0068	0.142384	0.1425	0.0269	0.00289392	0.8003	9.3e-15	1.98855	3.11e-05	60.0385
ieu-b-4879	telomere length || id:ieu-b-4879	finn-b-N14_FEMALEINFERT	Female infertility || id:finn-b-N14_FEMALEINFERT	rs2293579	A	G	A	G	11	47440758	-0.012915	-0.011	0.386274	0.2972	0.0209	0.00205481	0.5991	3.3e-10	1.41196	3.97e-05	39.5044
ieu-b-4879	telomere length || id:ieu-b-4879	finn-b-N14_FEMALEINFERT	Female infertility || id:finn-b-N14_FEMALEINFERT	rs2538745	C	T	C	T	7	76310784	-0.012942	-0.0093	0.602841	0.5287	0.0188	0.002056	0.6216	3.1e-10	1.41278	4.02e-05	39.6238
ieu-b-4879	telomere length || id:ieu-b-4879	finn-b-N14_FEMALEINFERT	Female infertility || id:finn-b-N14_FEMALEINFERT	rs2555104	C	A	C	A	2	17841243	-0.0139717	0.009	0.434255	0.481	0.0188	0.00203498	0.6305	6.6e-12	1.39833	4.91e-05	47.1388
ieu-b-4879	telomere length || id:ieu-b-4879	finn-b-N14_FEMALEINFERT	Female infertility || id:finn-b-N14_FEMALEINFERT	rs2763979	T	C	T	C	6	31794592	-0.0277713	-0.0292	0.359721	0.4384	0.0195	0.00208092	0.1334	1.3e-40	1.4299	0.000173758	178.107
ieu-b-4879	telomere length || id:ieu-b-4879	finn-b-N14_FEMALEINFERT	Female infertility || id:finn-b-N14_FEMALEINFERT	rs28363070	A	G	A	G	5	1415068	0.0755557	-0.1004	0.013389	0.002345	0.2092	0.00959987	0.631401	3.5e-15	6.59654	3.47e-06	61.9446
ieu-b-4879	telomere length || id:ieu-b-4879	finn-b-N14_FEMALEINFERT	Female infertility || id:finn-b-N14_FEMALEINFERT	rs28502153	A	C	A	C	22	17469049	-0.0215916	0.0198	0.377958	0.3731	0.0194	0.00206208	0.3066	1.2e-25	1.41696	0.000109182	109.637
ieu-b-4879	telomere length || id:ieu-b-4879	finn-b-N14_FEMALEINFERT	Female infertility || id:finn-b-N14_FEMALEINFERT	rs28577594	C	G	C	G	12	123895906	0.0187657	0.0455	0.709829	0.7062	0.0207	0.00224024	0.0281203	5.4e-17	1.53938	6.12e-05	70.1682
ieu-b-4879	telomere length || id:ieu-b-4879	finn-b-N14_FEMALEINFERT	Female infertility || id:finn-b-N14_FEMALEINFERT	rs2967355	C	A	C	A	16	82200103	-0.0461595	0.0358	0.774276	0.8262	0.0248	0.00238972	0.1489	4e-83	1.64209	0.000276204	373.102
ieu-b-4879	telomere length || id:ieu-b-4879	finn-b-N14_FEMALEINFERT	Female infertility || id:finn-b-N14_FEMALEINFERT	rs2977608	C	A	C	A	1	768253	0.0129483	-0.0111	0.743949	0.6899	0.0204	0.00233716	0.5862	3e-08	1.60598	2.48e-05	30.6937
ieu-b-4879	telomere length || id:ieu-b-4879	finn-b-N14_FEMALEINFERT	Female infertility || id:finn-b-N14_FEMALEINFERT	rs3093888	A	G	A	G	14	20812951	-0.028973	-0.0079	0.05131	0.08969	0.0328	0.00452459	0.8103	1.5e-10	3.10907	8.45e-06	41.0042
ieu-b-4879	telomere length || id:ieu-b-4879	finn-b-N14_FEMALEINFERT	Female infertility || id:finn-b-N14_FEMALEINFERT	rs35446936	A	G	A	G	3	169486508	-0.0940025	-0.0246	0.243674	0.2738	0.0211	0.00232918	0.2441	1e-200	1.60049	0.00127151	1628.82
ieu-b-4879	telomere length || id:ieu-b-4879	finn-b-N14_FEMALEINFERT	Female infertility || id:finn-b-N14_FEMALEINFERT	rs35640778	A	G	A	G	20	62321128	-0.209011	-0.0413	0.020757	0.01297	0.0836	0.00702087	0.6214	9.59e-195	4.82439	7.63e-05	886.25
ieu-b-4879	telomere length || id:ieu-b-4879	finn-b-N14_FEMALEINFERT	Female infertility || id:finn-b-N14_FEMALEINFERT	rs3767952	A	G	A	G	1	41231032	0.0134472	-0.0017	0.226709	0.2229	0.0224	0.00238826	0.9384	1.8e-08	1.64109	2.35e-05	31.703
ieu-b-4879	telomere length || id:ieu-b-4879	finn-b-N14_FEMALEINFERT	Female infertility || id:finn-b-N14_FEMALEINFERT	rs3785074	G	A	G	A	16	69406986	0.023863	-0.0035	0.289672	0.2078	0.0231	0.00220455	0.8808	2.6e-27	1.51485	0.000102118	117.168
ieu-b-4879	telomere length || id:ieu-b-4879	finn-b-N14_FEMALEINFERT	Female infertility || id:finn-b-N14_FEMALEINFERT	rs3891167	G	A	G	A	18	658423	-0.0425685	0.0118	0.253435	0.2502	0.022	0.00239551	0.5915	1.2e-70	1.64607	0.000253071	315.777
ieu-b-4879	telomere length || id:ieu-b-4879	finn-b-N14_FEMALEINFERT	Female infertility || id:finn-b-N14_FEMALEINFERT	rs41269079	A	T	A	T	1	45252015	0.0153617	0.0019	0.188991	0.2093	0.0231	0.0025499	0.9341	1.7e-09	1.75216	2.36e-05	36.2938
ieu-b-4879	telomere length || id:ieu-b-4879	finn-b-N14_FEMALEINFERT	Female infertility || id:finn-b-N14_FEMALEINFERT	rs41304832	A	G	A	G	20	62375508	0.0611702	0.0853	0.012378	0.0378	0.0494	0.0093095	0.0842403	5e-11	6.39702	2.24e-06	43.1745
ieu-b-4879	telomere length || id:ieu-b-4879	finn-b-N14_FEMALEINFERT	Female infertility || id:finn-b-N14_FEMALEINFERT	rs429358	C	T	C	T	19	45411941	0.0173498	0.0359	0.153969	0.1842	0.0243	0.00277091	0.1397	3.8e-10	1.90403	2.16e-05	39.2052
ieu-b-4879	telomere length || id:ieu-b-4879	finn-b-N14_FEMALEINFERT	Female infertility || id:finn-b-N14_FEMALEINFERT	rs4498805	T	G	T	G	1	110910397	0.0150601	-0.0157	0.546632	0.5029	0.0187	0.00200376	0.3995	5.7e-14	1.37688	5.93e-05	56.4891
ieu-b-4879	telomere length || id:ieu-b-4879	finn-b-N14_FEMALEINFERT	Female infertility || id:finn-b-N14_FEMALEINFERT	rs4530278	T	G	T	G	19	33752994	0.0138793	-0.0165	0.59815	0.6014	0.0192	0.0020567	0.3907	1.5e-11	1.41326	4.64e-05	45.54
ieu-b-4879	telomere length || id:ieu-b-4879	finn-b-N14_FEMALEINFERT	Female infertility || id:finn-b-N14_FEMALEINFERT	rs45604339	T	C	T	C	14	65543102	-0.020433	-0.0115	0.34242	0.3843	0.0192	0.00211433	0.5497	4.3e-22	1.45286	8.91e-05	93.3939
ieu-b-4879	telomere length || id:ieu-b-4879	finn-b-N14_FEMALEINFERT	Female infertility || id:finn-b-N14_FEMALEINFERT	rs4616688	T	G	T	G	3	160042459	-0.0173476	0.01	0.525394	0.6063	0.0193	0.00200198	0.6052	4.5e-18	1.37566	7.93e-05	75.0861
ieu-b-4879	telomere length || id:ieu-b-4879	finn-b-N14_FEMALEINFERT	Female infertility || id:finn-b-N14_FEMALEINFERT	rs4695407	G	A	G	A	4	48843372	0.0141511	0.04	0.507843	0.4704	0.0188	0.00199925	0.0332897	1.5e-12	1.37378	5.3e-05	50.101
ieu-b-4879	telomere length || id:ieu-b-4879	finn-b-N14_FEMALEINFERT	Female infertility || id:finn-b-N14_FEMALEINFERT	rs4724	A	G	A	G	17	7760397	-0.0547446	-0.0044	0.116598	0.107	0.0303	0.00312441	0.884	9.8e-69	2.14694	0.000133944	307.006
ieu-b-4879	telomere length || id:ieu-b-4879	finn-b-N14_FEMALEINFERT	Female infertility || id:finn-b-N14_FEMALEINFERT	rs4731541	G	C	G	C	7	128678236	-0.0206119	-0.0222	0.624901	0.6346	0.0196	0.00205962	0.2558	1.4e-23	1.41527	9.94e-05	100.153
ieu-b-4879	telomere length || id:ieu-b-4879	finn-b-N14_FEMALEINFERT	Female infertility || id:finn-b-N14_FEMALEINFERT	rs4743037	T	C	T	C	9	109639970	0.0147971	0.0302	0.230874	0.216	0.0228	0.00238094	0.1855	5.1e-10	1.63606	2.91e-05	38.6239
ieu-b-4879	telomere length || id:ieu-b-4879	finn-b-N14_FEMALEINFERT	Female infertility || id:finn-b-N14_FEMALEINFERT	rs55747751	A	G	A	G	5	132397351	-0.0211612	0.0224	0.077375	0.0554	0.0411	0.00375164	0.5854	1.7e-08	2.57794	9.62e-06	31.8155
ieu-b-4879	telomere length || id:ieu-b-4879	finn-b-N14_FEMALEINFERT	Female infertility || id:finn-b-N14_FEMALEINFERT	rs56799554	G	A	G	A	17	41456413	-0.0259793	-0.0125	0.170183	0.2333	0.0223	0.00267858	0.5767	3e-22	1.84058	5.63e-05	94.0688
ieu-b-4879	telomere length || id:ieu-b-4879	finn-b-N14_FEMALEINFERT	Female infertility || id:finn-b-N14_FEMALEINFERT	rs5742915	C	T	C	T	15	74336633	0.0193377	-0.0067	0.445829	0.4076	0.0191	0.00202886	0.725301	1.6e-21	1.39413	9.51e-05	90.8459
ieu-b-4879	telomere length || id:ieu-b-4879	finn-b-N14_FEMALEINFERT	Female infertility || id:finn-b-N14_FEMALEINFERT	rs59409453	G	A	G	A	17	1666218	0.0202133	-0.0296	0.730602	0.791	0.0232	0.00230175	0.203	1.6e-18	1.58165	6.43e-05	77.1184
ieu-b-4879	telomere length || id:ieu-b-4879	finn-b-N14_FEMALEINFERT	Female infertility || id:finn-b-N14_FEMALEINFERT	rs6007020	C	T	C	T	22	45790132	0.0144904	-0.0047	0.367823	0.3573	0.0196	0.00209637	0.8116	4.8e-12	1.44052	4.71e-05	47.7777
ieu-b-4879	telomere length || id:ieu-b-4879	finn-b-N14_FEMALEINFERT	Female infertility || id:finn-b-N14_FEMALEINFERT	rs6054257	A	G	A	G	20	66370	-0.0141684	-0.0272	0.793522	0.7989	0.0234	0.00247729	0.2442	1.1e-08	1.70227	2.27e-05	32.7106
ieu-b-4879	telomere length || id:ieu-b-4879	finn-b-N14_FEMALEINFERT	Female infertility || id:finn-b-N14_FEMALEINFERT	rs611646	A	T	A	T	11	108177097	-0.0368309	0.0301	0.408685	0.395	0.0192	0.00203547	0.1166	3.5e-73	1.39867	0.000335143	327.412
ieu-b-4879	telomere length || id:ieu-b-4879	finn-b-N14_FEMALEINFERT	Female infertility || id:finn-b-N14_FEMALEINFERT	rs61405042	T	C	T	C	7	67200	-0.0501874	0.1168	0.029288	0.0174	0.0903	0.00602955	0.1959	8.5e-17	4.1432	8.34e-06	69.2819
ieu-b-4879	telomere length || id:ieu-b-4879	finn-b-N14_FEMALEINFERT	Female infertility || id:finn-b-N14_FEMALEINFERT	rs61748181	T	C	T	C	5	1294166	-0.059181	0.0289	0.028928	0.05414	0.0417	0.00595394	0.4877	2.8e-23	4.09125	1.18e-05	98.7997
ieu-b-4879	telomere length || id:ieu-b-4879	finn-b-N14_FEMALEINFERT	Female infertility || id:finn-b-N14_FEMALEINFERT	rs6536702	A	G	A	G	4	164028105	0.0534148	0.0386	0.774647	0.8149	0.0242	0.00238875	0.1105	9.4e-111	1.64143	0.000369723	500.014
ieu-b-4879	telomere length || id:ieu-b-4879	finn-b-N14_FEMALEINFERT	Female infertility || id:finn-b-N14_FEMALEINFERT	rs6584579	G	A	G	A	10	105645725	0.0114923	-0.0087	0.398876	0.3228	0.0201	0.00204674	0.663901	2e-08	1.40642	3.2e-05	31.5274
ieu-b-4879	telomere length || id:ieu-b-4879	finn-b-N14_FEMALEINFERT	Female infertility || id:finn-b-N14_FEMALEINFERT	rs6587577	G	A	G	A	1	151402045	-0.0182148	-0.0147	0.826346	0.8423	0.0257	0.0026359	0.5668	4.8e-12	1.81126	2.9e-05	47.7519
ieu-b-4879	telomere length || id:ieu-b-4879	finn-b-N14_FEMALEINFERT	Female infertility || id:finn-b-N14_FEMALEINFERT	rs6659669	T	C	T	C	1	185315067	-0.0117091	-0.0062	0.605095	0.5803	0.0189	0.00205167	0.7452	1.1e-08	1.4098	3.3e-05	32.5711
ieu-b-4879	telomere length || id:ieu-b-4879	finn-b-N14_FEMALEINFERT	Female infertility || id:finn-b-N14_FEMALEINFERT	rs6669563	A	G	A	G	1	32279629	0.0182358	-0.0191	0.437768	0.4676	0.0189	0.00202476	0.3133	2.1e-19	1.39131	8.46e-05	81.1153
ieu-b-4879	telomere length || id:ieu-b-4879	finn-b-N14_FEMALEINFERT	Female infertility || id:finn-b-N14_FEMALEINFERT	rs66731853	A	G	A	G	1	20916238	-0.0177791	0.0119	0.317304	0.1952	0.0236	0.00215421	0.6144	1.5e-16	1.48026	6.25e-05	68.1151
ieu-b-4879	telomere length || id:ieu-b-4879	finn-b-N14_FEMALEINFERT	Female infertility || id:finn-b-N14_FEMALEINFERT	rs6751209	C	T	C	T	2	43588302	-0.0140465	0.0205	0.204231	0.1845	0.0243	0.00248465	0.3995	1.6e-08	1.70733	2.2e-05	31.9599
ieu-b-4879	telomere length || id:ieu-b-4879	finn-b-N14_FEMALEINFERT	Female infertility || id:finn-b-N14_FEMALEINFERT	rs6776756	A	G	A	G	3	128215821	-0.0174439	-0.0361	0.597562	0.5329	0.0189	0.00203747	0.0570204	1.1e-17	1.40005	7.47e-05	73.3001
ieu-b-4879	telomere length || id:ieu-b-4879	finn-b-N14_FEMALEINFERT	Female infertility || id:finn-b-N14_FEMALEINFERT	rs6790988	G	A	G	A	3	170263320	0.0145728	0.0477	0.741902	0.7705	0.0223	0.00228428	0.0325402	1.8e-10	1.56964	3.3e-05	40.6993
ieu-b-4879	telomere length || id:ieu-b-4879	finn-b-N14_FEMALEINFERT	Female infertility || id:finn-b-N14_FEMALEINFERT	rs6881568	A	C	A	C	5	1670265	0.0169256	-0.0157	0.36258	0.2737	0.0211	0.00207735	0.4578	3.7e-16	1.42745	6.5e-05	66.3848
ieu-b-4879	telomere length || id:ieu-b-4879	finn-b-N14_FEMALEINFERT	Female infertility || id:finn-b-N14_FEMALEINFERT	rs7099229	A	G	A	G	10	96134685	-0.0153288	-0.0164	0.273301	0.1793	0.0247	0.00224403	0.5066	8.4e-12	1.54198	3.93e-05	46.6615
ieu-b-4879	telomere length || id:ieu-b-4879	finn-b-N14_FEMALEINFERT	Female infertility || id:finn-b-N14_FEMALEINFERT	rs7164950	G	A	G	A	15	56775385	0.0129362	-0.0216	0.405979	0.4229	0.019	0.00204001	0.2566	2.3e-10	1.40179	4.11e-05	40.2114
ieu-b-4879	telomere length || id:ieu-b-4879	finn-b-N14_FEMALEINFERT	Female infertility || id:finn-b-N14_FEMALEINFERT	rs7209057	A	G	A	G	17	65705530	0.011819	0.0249	0.561044	0.5539	0.0188	0.00202865	0.186	5.7e-09	1.39399	3.54e-05	33.9428
ieu-b-4879	telomere length || id:ieu-b-4879	finn-b-N14_FEMALEINFERT	Female infertility || id:finn-b-N14_FEMALEINFERT	rs7221585	T	C	T	C	17	76195153	0.0143271	-0.033	0.22401	0.2841	0.0208	0.00247042	0.1129	6.7e-09	1.69755	2.48e-05	33.6337
ieu-b-4879	telomere length || id:ieu-b-4879	finn-b-N14_FEMALEINFERT	Female infertility || id:finn-b-N14_FEMALEINFERT	rs73581419	T	C	T	C	14	21941148	0.0229838	-0.0456	0.106605	0.0803	0.0346	0.00324156	0.1883	1.3e-12	2.22744	2.03e-05	50.2731
ieu-b-4879	telomere length || id:ieu-b-4879	finn-b-N14_FEMALEINFERT	Female infertility || id:finn-b-N14_FEMALEINFERT	rs73730598	A	G	A	G	5	77973	0.0273632	0.0175	0.054793	0.06703	0.0379	0.00439272	0.6438	4.7e-10	3.01845	8.51e-06	38.8031
ieu-b-4879	telomere length || id:ieu-b-4879	finn-b-N14_FEMALEINFERT	Female infertility || id:finn-b-N14_FEMALEINFERT	rs75664430	G	C	G	C	17	8064779	-0.0235179	-0.0091	0.248028	0.1909	0.0239	0.0023186	0.7035	3.6e-24	1.59322	8.13e-05	102.883
ieu-b-4879	telomere length || id:ieu-b-4879	finn-b-N14_FEMALEINFERT	Female infertility || id:finn-b-N14_FEMALEINFERT	rs76065543	T	C	T	C	16	74678063	0.0342843	-0.0184	0.137527	0.1834	0.0242	0.00290708	0.4471	4.2e-32	1.9976	6.99e-05	139.084
ieu-b-4879	telomere length || id:ieu-b-4879	finn-b-N14_FEMALEINFERT	Female infertility || id:finn-b-N14_FEMALEINFERT	rs76219171	A	G	A	G	16	50188929	0.0359839	0.0428	0.058433	0.03531	0.0507	0.00431741	0.3991	7.8e-17	2.9667	1.62e-05	69.4656
ieu-b-4879	telomere length || id:ieu-b-4879	finn-b-N14_FEMALEINFERT	Female infertility || id:finn-b-N14_FEMALEINFERT	rs762679	A	T	A	T	8	48885436	0.0310104	-0.0178	0.856501	0.8295	0.025	0.00285024	0.4764	1.4e-27	1.95854	6.16e-05	118.373
ieu-b-4879	telomere length || id:ieu-b-4879	finn-b-N14_FEMALEINFERT	Female infertility || id:finn-b-N14_FEMALEINFERT	rs76666449	C	T	C	T	12	120904895	0.0295125	0.0239	0.100625	0.1356	0.0273	0.00333186	0.3827	8.2e-19	2.28948	3.01e-05	78.4582
ieu-b-4879	telomere length || id:ieu-b-4879	finn-b-N14_FEMALEINFERT	Female infertility || id:finn-b-N14_FEMALEINFERT	rs7705526	A	C	A	C	5	1285974	0.0776022	0.0012	0.326578	0.3201	0.0202	0.00216124	0.9535	1e-200	1.48509	0.001201	1289.26
ieu-b-4879	telomere length || id:ieu-b-4879	finn-b-N14_FEMALEINFERT	Female infertility || id:finn-b-N14_FEMALEINFERT	rs77231040	C	G	C	G	10	106280527	0.0989303	0.0734	0.005742	0.02553	0.0595	0.0134649	0.2171	2e-13	9.2524	1.31e-06	53.9824
ieu-b-4879	telomere length || id:ieu-b-4879	finn-b-N14_FEMALEINFERT	Female infertility || id:finn-b-N14_FEMALEINFERT	rs7772289	T	G	T	G	6	28674322	0.017549	0.036	0.503081	0.6169	0.0198	0.00200003	0.0691099	1.7e-18	1.37432	8.15e-05	76.9895
ieu-b-4879	telomere length || id:ieu-b-4879	finn-b-N14_FEMALEINFERT	Female infertility || id:finn-b-N14_FEMALEINFERT	rs77732866	A	G	A	G	2	58979879	0.0177942	0.0035	0.137597	0.1417	0.027	0.00290595	0.8974	9.2e-10	1.99682	1.88e-05	37.4956
ieu-b-4879	telomere length || id:ieu-b-4879	finn-b-N14_FEMALEINFERT	Female infertility || id:finn-b-N14_FEMALEINFERT	rs7790856	T	C	T	C	7	124459852	-0.0437199	-0.0035	0.289139	0.2249	0.0224	0.00220526	0.8742	1.8e-87	1.51534	0.000342183	393.042
ieu-b-4879	telomere length || id:ieu-b-4879	finn-b-N14_FEMALEINFERT	Female infertility || id:finn-b-N14_FEMALEINFERT	rs78491606	C	A	C	A	3	72891547	-0.0756311	0.041	0.018433	0.02819	0.0569	0.00741168	0.4705	1.9e-24	5.09293	7.98e-06	104.128
ieu-b-4879	telomere length || id:ieu-b-4879	finn-b-N14_FEMALEINFERT	Female infertility || id:finn-b-N14_FEMALEINFERT	rs79977579	A	C	A	C	12	54694560	0.0281517	-0.012	0.09555	0.09424	0.0324	0.00343182	0.710699	2.3e-16	2.35817	2.46e-05	67.2915
ieu-b-4879	telomere length || id:ieu-b-4879	finn-b-N14_FEMALEINFERT	Female infertility || id:finn-b-N14_FEMALEINFERT	rs80116508	A	G	A	G	16	3650970	-0.0352672	0.0164	0.062356	0.07885	0.0349	0.00415151	0.6383	2e-17	2.85271	1.79e-05	72.1655
ieu-b-4879	telomere length || id:ieu-b-4879	finn-b-N14_FEMALEINFERT	Female infertility || id:finn-b-N14_FEMALEINFERT	rs80324517	A	G	A	G	6	204031	0.0396515	0.0431	0.048259	0.06344	0.0388	0.00466286	0.2669	1.8e-17	3.20408	1.41e-05	72.3127
ieu-b-4879	telomere length || id:ieu-b-4879	finn-b-N14_FEMALEINFERT	Female infertility || id:finn-b-N14_FEMALEINFERT	rs8102497	A	G	A	G	19	57370055	-0.0149654	0.0216	0.431828	0.4519	0.0189	0.0020233	0.252	1.4e-13	1.39031	5.69e-05	54.7087
ieu-b-4879	telomere length || id:ieu-b-4879	finn-b-N14_FEMALEINFERT	Female infertility || id:finn-b-N14_FEMALEINFERT	rs8105767	G	A	G	A	19	22215441	0.0328384	0.0397	0.29467	0.3181	0.0201	0.00220117	0.0483805	2.5e-50	1.51253	0.000195935	222.565
ieu-b-4879	telomere length || id:ieu-b-4879	finn-b-N14_FEMALEINFERT	Female infertility || id:finn-b-N14_FEMALEINFERT	rs869785	C	T	C	T	3	24347800	-0.0147303	-0.0057	0.672471	0.66	0.0199	0.00212801	0.773701	4.4e-12	1.46226	4.47e-05	47.9155
ieu-b-4879	telomere length || id:ieu-b-4879	finn-b-N14_FEMALEINFERT	Female infertility || id:finn-b-N14_FEMALEINFERT	rs871134	T	C	T	C	4	7044380	-0.0182986	-0.0169	0.569032	0.5573	0.0189	0.0020263	0.3716	1.7e-19	1.39237	8.47e-05	81.5508
ieu-b-4879	telomere length || id:ieu-b-4879	finn-b-N14_FEMALEINFERT	Female infertility || id:finn-b-N14_FEMALEINFERT	rs932002	T	C	T	C	1	226577306	-0.0402052	0.0066	0.150843	0.2368	0.022	0.00279667	0.7662	7.3e-47	1.92173	0.00011213	206.672
ieu-b-4879	telomere length || id:ieu-b-4879	finn-b-N14_FEMALEINFERT	Female infertility || id:finn-b-N14_FEMALEINFERT	rs9398196	G	A	G	A	6	109601554	-0.0143586	0.0235	0.52005	0.6242	0.0194	0.00201175	0.2262	9.5e-13	1.38237	5.39e-05	50.942
ieu-b-4879	telomere length || id:ieu-b-4879	finn-b-N14_FEMALEINFERT	Female infertility || id:finn-b-N14_FEMALEINFERT	rs939916	A	G	A	G	11	202253	0.0241795	-0.001	0.669967	0.7363	0.0213	0.00216724	0.9644	6.6e-29	1.48922	0.000116579	124.475
ieu-b-4879	telomere length || id:ieu-b-4879	finn-b-N14_FEMALEINFERT	Female infertility || id:finn-b-N14_FEMALEINFERT	rs9419958	C	T	C	T	10	105675946	-0.0810098	-0.0405	0.86139	0.8845	0.0293	0.00293847	0.1671	2.6e-167	2.01917	0.000384375	760.033
ieu-b-4879	telomere length || id:ieu-b-4879	finn-b-N14_FEMALEINFERT	Female infertility || id:finn-b-N14_FEMALEINFERT	rs9600019	T	C	T	C	13	73317585	0.0127134	0.0061	0.335579	0.3785	0.0194	0.00213096	0.754699	2.4e-09	1.46429	3.36e-05	35.5937
ieu-b-4879	telomere length || id:ieu-b-4879	finn-b-N14_FEMALEINFERT	Female infertility || id:finn-b-N14_FEMALEINFERT	rs9878436	T	C	T	C	3	138244400	-0.0143407	0.0068	0.434393	0.3542	0.0196	0.00201819	0.73	1.2e-12	1.3868	5.25e-05	50.4913
ieu-b-4879	telomere length || id:ieu-b-4879	finn-b-N14_FEMALEINFERT	Female infertility || id:finn-b-N14_FEMALEINFERT	rs9940099	T	G	T	G	16	3613207	-0.033609	0.0148	0.062718	0.07907	0.0349	0.00411613	0.671699	3.2e-16	2.8284	1.66e-05	66.6704
ieu-b-4879	telomere length || id:ieu-b-4879	finn-b-N14_FEMALEINFERT	Female infertility || id:finn-b-N14_FEMALEINFERT	rs9955360	A	C	A	C	18	78008334	-0.0190311	0.0018	0.869288	0.8545	0.0268	0.00299791	0.9451	2.2e-10	2.06001	1.94e-05	40.2987
ieu-b-4879	telomere length || id:ieu-b-4879	finn-b-R18_ABNORMAL_SPERMATOZ	Abnormal spermatozoa || id:finn-b-R18_ABNORMAL_SPERMATOZ	rs1003322	A	C	A	C	22	51072289	0.0141734	-0.0317	0.213742	0.1461	0.0691	0.00247546	0.6459	1e-08	1.70101	2.33e-05	32.7821
ieu-b-4879	telomere length || id:ieu-b-4879	finn-b-R18_ABNORMAL_SPERMATOZ	Abnormal spermatozoa || id:finn-b-R18_ABNORMAL_SPERMATOZ	rs10112752	A	G	A	G	8	73958718	-0.0287522	-0.0172	0.430369	0.4517	0.0482	0.00202518	0.722199	9.5e-46	1.3916	0.000209304	201.565
ieu-b-4879	telomere length || id:ieu-b-4879	finn-b-R18_ABNORMAL_SPERMATOZ	Abnormal spermatozoa || id:finn-b-R18_ABNORMAL_SPERMATOZ	rs1023767	A	G	A	G	8	95530969	-0.0183732	0.0432	0.237595	0.3723	0.0495	0.00234772	0.382	5e-15	1.61323	4.7e-05	61.2459
ieu-b-4879	telomere length || id:ieu-b-4879	finn-b-R18_ABNORMAL_SPERMATOZ	Abnormal spermatozoa || id:finn-b-R18_ABNORMAL_SPERMATOZ	rs10768683	G	C	G	C	11	5247791	0.0469922	0.0555	0.841033	0.7946	0.0597	0.00277015	0.3527	1.5e-64	1.90351	0.000162964	287.77
ieu-b-4879	telomere length || id:ieu-b-4879	finn-b-R18_ABNORMAL_SPERMATOZ	Abnormal spermatozoa || id:finn-b-R18_ABNORMAL_SPERMATOZ	rs10773176	G	A	G	A	12	122944713	-0.0172009	0.0356	0.741214	0.8088	0.0612	0.00228534	0.5611	5.2e-14	1.57037	4.6e-05	56.6501
ieu-b-4879	telomere length || id:ieu-b-4879	finn-b-R18_ABNORMAL_SPERMATOZ	Abnormal spermatozoa || id:finn-b-R18_ABNORMAL_SPERMATOZ	rs10774624	A	G	A	G	12	111833788	0.0149944	0.1087	0.53276	0.5971	0.0489	0.00205494	0.0263797	2.9e-13	1.41205	5.61e-05	53.2427
ieu-b-4879	telomere length || id:ieu-b-4879	finn-b-R18_ABNORMAL_SPERMATOZ	Abnormal spermatozoa || id:finn-b-R18_ABNORMAL_SPERMATOZ	rs10805346	C	T	C	T	4	9920347	0.0117072	0.0431	0.439339	0.4533	0.048	0.00202147	0.3693	7e-09	1.38905	3.5e-05	33.5406
ieu-b-4879	telomere length || id:ieu-b-4879	finn-b-R18_ABNORMAL_SPERMATOZ	Abnormal spermatozoa || id:finn-b-R18_ABNORMAL_SPERMATOZ	rs10840270	G	C	G	C	11	9629553	0.014383	0.0163	0.655684	0.6632	0.051	0.00212494	0.749701	1.3e-11	1.46015	4.38e-05	45.8148
ieu-b-4879	telomere length || id:ieu-b-4879	finn-b-R18_ABNORMAL_SPERMATOZ	Abnormal spermatozoa || id:finn-b-R18_ABNORMAL_SPERMATOZ	rs10845387	A	G	A	G	12	11757743	-0.0141214	-0.0442	0.352666	0.3438	0.0523	0.00209396	0.3982	1.5e-11	1.43886	4.4e-05	45.4798
ieu-b-4879	telomere length || id:ieu-b-4879	finn-b-R18_ABNORMAL_SPERMATOZ	Abnormal spermatozoa || id:finn-b-R18_ABNORMAL_SPERMATOZ	rs10905255	T	G	T	G	10	5870267	-0.0182493	0.0075	0.57919	0.5607	0.0485	0.00203099	0.8775	2.6e-19	1.39559	8.34e-05	80.7378
ieu-b-4879	telomere length || id:ieu-b-4879	finn-b-R18_ABNORMAL_SPERMATOZ	Abnormal spermatozoa || id:finn-b-R18_ABNORMAL_SPERMATOZ	rs11085072	T	C	T	C	19	4368142	-0.0131806	-0.0091	0.236909	0.1615	0.0641	0.00236713	0.8877	2.6e-08	1.62657	2.37e-05	31.0046
ieu-b-4879	telomere length || id:ieu-b-4879	finn-b-R18_ABNORMAL_SPERMATOZ	Abnormal spermatozoa || id:finn-b-R18_ABNORMAL_SPERMATOZ	rs11117354	C	T	C	T	16	88092092	0.0232506	-0.0222	0.696513	0.5787	0.0485	0.00219601	0.647099	3.4e-26	1.50899	0.000100368	112.098
ieu-b-4879	telomere length || id:ieu-b-4879	finn-b-R18_ABNORMAL_SPERMATOZ	Abnormal spermatozoa || id:finn-b-R18_ABNORMAL_SPERMATOZ	rs111527438	C	T	C	T	17	29252703	0.0125	0.0287	0.351251	0.3205	0.0508	0.00211016	0.5729	3.1e-09	1.44999	3.39e-05	35.0905
ieu-b-4879	telomere length || id:ieu-b-4879	finn-b-R18_ABNORMAL_SPERMATOZ	Abnormal spermatozoa || id:finn-b-R18_ABNORMAL_SPERMATOZ	rs111950327	C	G	C	G	16	48283993	0.0238271	-0.0058	0.063628	0.05247	0.1054	0.00409406	0.9561	5.9e-09	2.81323	8.55e-06	33.8715
ieu-b-4879	telomere length || id:ieu-b-4879	finn-b-R18_ABNORMAL_SPERMATOZ	Abnormal spermatozoa || id:finn-b-R18_ABNORMAL_SPERMATOZ	rs112394943	C	T	C	T	3	197842892	-0.0198961	-0.0398	0.162741	0.2372	0.0578	0.00281641	0.4911	1.6e-12	1.93529	2.88e-05	49.905
ieu-b-4879	telomere length || id:ieu-b-4879	finn-b-R18_ABNORMAL_SPERMATOZ	Abnormal spermatozoa || id:finn-b-R18_ABNORMAL_SPERMATOZ	rs113525195	A	C	A	C	14	23499321	-0.0124075	0.0185	0.290254	0.3032	0.0523	0.00224132	0.724001	3.1e-08	1.54012	2.67e-05	30.6451
ieu-b-4879	telomere length || id:ieu-b-4879	finn-b-R18_ABNORMAL_SPERMATOZ	Abnormal spermatozoa || id:finn-b-R18_ABNORMAL_SPERMATOZ	rs11412296	T	TA	T	TA	15	50366116	0.0332259	0.0623	0.759384	0.7634	0.0559	0.00234478	0.2654	1.4e-45	1.61121	0.000155404	200.793
ieu-b-4879	telomere length || id:ieu-b-4879	finn-b-R18_ABNORMAL_SPERMATOZ	Abnormal spermatozoa || id:finn-b-R18_ABNORMAL_SPERMATOZ	rs11557154	T	C	T	C	9	34107505	-0.0343719	0.0065	0.13003	0.1318	0.0713	0.00298538	0.9274	1.1e-30	2.0514	6.35e-05	132.559
ieu-b-4879	telomere length || id:ieu-b-4879	finn-b-R18_ABNORMAL_SPERMATOZ	Abnormal spermatozoa || id:finn-b-R18_ABNORMAL_SPERMATOZ	rs11579626	C	A	C	A	1	146741960	0.0265113	0.0969	0.084882	0.1225	0.0751	0.00357752	0.1972	1.3e-13	2.45829	1.81e-05	54.9159
ieu-b-4879	telomere length || id:ieu-b-4879	finn-b-R18_ABNORMAL_SPERMATOZ	Abnormal spermatozoa || id:finn-b-R18_ABNORMAL_SPERMATOZ	rs11584821	T	C	T	C	1	114419489	-0.0306517	-0.085	0.176208	0.1807	0.0629	0.00263623	0.1768	3e-31	1.81148	8.31e-05	135.189
ieu-b-4879	telomere length || id:ieu-b-4879	finn-b-R18_ABNORMAL_SPERMATOZ	Abnormal spermatozoa || id:finn-b-R18_ABNORMAL_SPERMATOZ	rs116863223	A	G	A	G	18	709396	-0.0817874	-0.0556	0.011763	0.01585	0.189	0.00937157	0.768799	2.6e-18	6.43967	3.75e-06	76.1637
ieu-b-4879	telomere length || id:ieu-b-4879	finn-b-R18_ABNORMAL_SPERMATOZ	Abnormal spermatozoa || id:finn-b-R18_ABNORMAL_SPERMATOZ	rs11699829	A	G	A	G	20	62157200	0.0641957	0.0726	0.034146	0.01603	0.1955	0.00602028	0.7103	1.5e-26	4.13683	1.59e-05	113.705
ieu-b-4879	telomere length || id:ieu-b-4879	finn-b-R18_ABNORMAL_SPERMATOZ	Abnormal spermatozoa || id:finn-b-R18_ABNORMAL_SPERMATOZ	rs117407747	T	C	T	C	7	159117178	0.0450533	0.1735	0.027571	0.009615	0.2315	0.00611706	0.453401	1.8e-13	4.20333	6.16e-06	54.246
ieu-b-4879	telomere length || id:ieu-b-4879	finn-b-R18_ABNORMAL_SPERMATOZ	Abnormal spermatozoa || id:finn-b-R18_ABNORMAL_SPERMATOZ	rs117512405	A	G	A	G	20	62574274	-0.0790134	-0.0428	0.017043	0.05505	0.1108	0.00824611	0.6995	9.5e-22	5.66631	6.51e-06	91.8128
ieu-b-4879	telomere length || id:ieu-b-4879	finn-b-R18_ABNORMAL_SPERMATOZ	Abnormal spermatozoa || id:finn-b-R18_ABNORMAL_SPERMATOZ	rs117630647	A	G	A	G	7	124779510	0.059565	0.043	0.021346	0.01681	0.1871	0.00720413	0.8183	1.4e-16	4.95031	6.05e-06	68.3627
ieu-b-4879	telomere length || id:ieu-b-4879	finn-b-R18_ABNORMAL_SPERMATOZ	Abnormal spermatozoa || id:finn-b-R18_ABNORMAL_SPERMATOZ	rs11769630	A	T	A	T	7	50257703	-0.0256807	0.0352	0.072227	0.1029	0.0785	0.00389475	0.654	4.3e-11	2.67627	1.23e-05	43.4765
ieu-b-4879	telomere length || id:ieu-b-4879	finn-b-R18_ABNORMAL_SPERMATOZ	Abnormal spermatozoa || id:finn-b-R18_ABNORMAL_SPERMATOZ	rs11991877	A	T	A	T	8	56664524	-0.030138	-0.0549	0.889309	0.8583	0.0692	0.00318686	0.427	3.2e-21	2.18985	3.73e-05	89.434
ieu-b-4879	telomere length || id:ieu-b-4879	finn-b-R18_ABNORMAL_SPERMATOZ	Abnormal spermatozoa || id:finn-b-R18_ABNORMAL_SPERMATOZ	rs12369950	C	T	C	T	12	24762109	-0.0178308	0.0498	0.140675	0.1509	0.0688	0.00290205	0.4688	8e-10	1.99414	1.93e-05	37.7513
ieu-b-4879	telomere length || id:ieu-b-4879	finn-b-R18_ABNORMAL_SPERMATOZ	Abnormal spermatozoa || id:finn-b-R18_ABNORMAL_SPERMATOZ	rs12412214	A	G	A	G	10	101276256	-0.0245174	0.0143	0.279765	0.3926	0.049	0.00222685	0.7701	3.4e-28	1.53018	0.000103458	121.218
ieu-b-4879	telomere length || id:ieu-b-4879	finn-b-R18_ABNORMAL_SPERMATOZ	Abnormal spermatozoa || id:finn-b-R18_ABNORMAL_SPERMATOZ	rs12451892	C	T	C	T	17	2247982	-0.0116145	0.0474	0.380511	0.4351	0.0488	0.00207578	0.3313	2.2e-08	1.42637	3.13e-05	31.3068
ieu-b-4879	telomere length || id:ieu-b-4879	finn-b-R18_ABNORMAL_SPERMATOZ	Abnormal spermatozoa || id:finn-b-R18_ABNORMAL_SPERMATOZ	rs1291143	C	A	C	A	20	35525640	0.0493145	0.012	0.849026	0.7769	0.0578	0.0027991	0.8358	1.8e-69	1.9234	0.000168525	310.393
ieu-b-4879	telomere length || id:ieu-b-4879	finn-b-R18_ABNORMAL_SPERMATOZ	Abnormal spermatozoa || id:finn-b-R18_ABNORMAL_SPERMATOZ	rs12925933	C	A	C	A	16	90141355	-0.0146622	0.052	0.66221	0.5413	0.0483	0.00213796	0.2814	7e-12	1.4691	4.46e-05	47.0326
ieu-b-4879	telomere length || id:ieu-b-4879	finn-b-R18_ABNORMAL_SPERMATOZ	Abnormal spermatozoa || id:finn-b-R18_ABNORMAL_SPERMATOZ	rs12932179	G	A	G	A	16	9072085	-0.0136257	0.0086	0.561399	0.6172	0.0493	0.0020276	0.8621	1.8e-11	1.39326	4.71e-05	45.1599
ieu-b-4879	telomere length || id:ieu-b-4879	finn-b-R18_ABNORMAL_SPERMATOZ	Abnormal spermatozoa || id:finn-b-R18_ABNORMAL_SPERMATOZ	rs13062095	C	T	C	T	3	101267385	0.0138552	-0.0362	0.327843	0.3726	0.0494	0.00214113	0.4636	9.7e-11	1.47128	3.91e-05	41.8735
ieu-b-4879	telomere length || id:ieu-b-4879	finn-b-R18_ABNORMAL_SPERMATOZ	Abnormal spermatozoa || id:finn-b-R18_ABNORMAL_SPERMATOZ	rs13230646	C	T	C	T	7	23930316	-0.0173277	0.0009	0.248945	0.1738	0.0617	0.00232377	0.9884	8.9e-14	1.59678	4.4e-05	55.6027
ieu-b-4879	telomere length || id:ieu-b-4879	finn-b-R18_ABNORMAL_SPERMATOZ	Abnormal spermatozoa || id:finn-b-R18_ABNORMAL_SPERMATOZ	rs1332941	G	A	G	A	13	41695100	0.0256552	-0.1207	0.820466	0.7944	0.06	0.00273159	0.0444396	5.9e-21	1.87701	5.5e-05	88.2104
ieu-b-4879	telomere length || id:ieu-b-4879	finn-b-R18_ABNORMAL_SPERMATOZ	Abnormal spermatozoa || id:finn-b-R18_ABNORMAL_SPERMATOZ	rs137901416	A	G	A	G	14	73418095	0.04572	-0.0672	0.100311	0.06577	0.0957	0.00332355	0.483	4.7e-43	2.28377	7.23e-05	189.238
ieu-b-4879	telomere length || id:ieu-b-4879	finn-b-R18_ABNORMAL_SPERMATOZ	Abnormal spermatozoa || id:finn-b-R18_ABNORMAL_SPERMATOZ	rs139669835	T	C	T	C	18	729871	-0.0612563	-0.9442	0.009365	0.001396	0.6174	0.0105346	0.1262	6.1e-09	7.23884	1.33e-06	33.8116
ieu-b-4879	telomere length || id:ieu-b-4879	finn-b-R18_ABNORMAL_SPERMATOZ	Abnormal spermatozoa || id:finn-b-R18_ABNORMAL_SPERMATOZ	rs139795227	C	A	C	A	1	92842367	0.0599379	-0.0779	0.014021	0.02748	0.1539	0.00873247	0.612901	6.7e-12	6.00051	2.76e-06	47.1117
ieu-b-4879	telomere length || id:ieu-b-4879	finn-b-R18_ABNORMAL_SPERMATOZ	Abnormal spermatozoa || id:finn-b-R18_ABNORMAL_SPERMATOZ	rs141214782	TTATC	T	TTATC	T	5	78954683	-0.0246687	-0.0458	0.101206	0.1052	0.0763	0.00335723	0.548399	2e-13	2.30692	2.08e-05	53.9921
ieu-b-4879	telomere length || id:ieu-b-4879	finn-b-R18_ABNORMAL_SPERMATOZ	Abnormal spermatozoa || id:finn-b-R18_ABNORMAL_SPERMATOZ	rs142426306	T	C	T	C	20	62488152	-0.0504903	-0.1771	0.039544	0.0412	0.1175	0.00539933	0.1317	8.7e-21	3.71015	1.41e-05	87.4452
ieu-b-4879	telomere length || id:ieu-b-4879	finn-b-R18_ABNORMAL_SPERMATOZ	Abnormal spermatozoa || id:finn-b-R18_ABNORMAL_SPERMATOZ	rs143190905	T	G	T	G	20	62291767	-0.0723995	-0.0521	0.080404	0.07537	0.0922	0.00369421	0.5718	1.6e-85	2.53847	0.00012029	384.086
ieu-b-4879	telomere length || id:ieu-b-4879	finn-b-R18_ABNORMAL_SPERMATOZ	Abnormal spermatozoa || id:finn-b-R18_ABNORMAL_SPERMATOZ	rs144204502	T	C	T	C	17	76183233	-0.100574	0.2007	0.012562	0.03771	0.1287	0.00913369	0.1189	3.4e-28	6.27621	6.37e-06	121.249
ieu-b-4879	telomere length || id:ieu-b-4879	finn-b-R18_ABNORMAL_SPERMATOZ	Abnormal spermatozoa || id:finn-b-R18_ABNORMAL_SPERMATOZ	rs145114957	G	C	G	C	1	94322469	0.0272605	-0.1559	0.042648	0.03931	0.1232	0.00498872	0.2057	4.6e-08	3.42799	5.16e-06	29.86
ieu-b-4879	telomere length || id:ieu-b-4879	finn-b-R18_ABNORMAL_SPERMATOZ	Abnormal spermatozoa || id:finn-b-R18_ABNORMAL_SPERMATOZ	rs150150565	T	C	T	C	18	708207	0.063762	0.2844	0.021455	0.01878	0.1768	0.00739877	0.1076	6.8e-18	5.08406	6.6e-06	74.2685
ieu-b-4879	telomere length || id:ieu-b-4879	finn-b-R18_ABNORMAL_SPERMATOZ	Abnormal spermatozoa || id:finn-b-R18_ABNORMAL_SPERMATOZ	rs1611236	A	G	A	G	6	29748690	-0.0160135	-0.0675	0.32687	0.2231	0.058	0.00213359	0.2444	6.1e-14	1.46609	5.25e-05	56.3314
ieu-b-4879	telomere length || id:ieu-b-4879	finn-b-R18_ABNORMAL_SPERMATOZ	Abnormal spermatozoa || id:finn-b-R18_ABNORMAL_SPERMATOZ	rs16978028	T	A	T	A	18	42070981	-0.029945	0.0509	0.143727	0.08131	0.0856	0.00285068	0.5523	8.2e-26	1.95884	5.75e-05	110.345
ieu-b-4879	telomere length || id:ieu-b-4879	finn-b-R18_ABNORMAL_SPERMATOZ	Abnormal spermatozoa || id:finn-b-R18_ABNORMAL_SPERMATOZ	rs17445108	A	G	A	G	12	57082058	-0.0168922	0.0889	0.12695	0.1265	0.0729	0.00300983	0.2225	2e-08	2.0682	1.48e-05	31.4984
ieu-b-4879	telomere length || id:ieu-b-4879	finn-b-R18_ABNORMAL_SPERMATOZ	Abnormal spermatozoa || id:finn-b-R18_ABNORMAL_SPERMATOZ	rs17677991	G	C	G	C	15	42032383	0.0222664	0.0651	0.342123	0.3958	0.0488	0.00210806	0.1822	4.4e-26	1.44855	0.000106363	111.567
ieu-b-4879	telomere length || id:ieu-b-4879	finn-b-R18_ABNORMAL_SPERMATOZ	Abnormal spermatozoa || id:finn-b-R18_ABNORMAL_SPERMATOZ	rs182059586	C	T	C	T	16	14652220	-0.0571159	-0.2078	0.02511	0.007008	0.3035	0.00680853	0.4935	4.9e-17	4.67848	7.3e-06	70.3732
ieu-b-4879	telomere length || id:ieu-b-4879	finn-b-R18_ABNORMAL_SPERMATOZ	Abnormal spermatozoa || id:finn-b-R18_ABNORMAL_SPERMATOZ	rs185174247	A	G	A	G	5	138914024	0.0372806	-0.2018	0.05609	0.02999	0.1285	0.00435145	0.1162	1.1e-17	2.9901	1.65e-05	73.4003
ieu-b-4879	telomere length || id:ieu-b-4879	finn-b-R18_ABNORMAL_SPERMATOZ	Abnormal spermatozoa || id:finn-b-R18_ABNORMAL_SPERMATOZ	rs188918174	T	C	T	C	2	54473646	0.0403062	-0.0686	0.036106	0.04715	0.1152	0.00543604	0.5514	1.2e-13	3.73537	8.1e-06	54.9767
ieu-b-4879	telomere length || id:ieu-b-4879	finn-b-R18_ABNORMAL_SPERMATOZ	Abnormal spermatozoa || id:finn-b-R18_ABNORMAL_SPERMATOZ	rs1907702	A	G	A	G	12	88955469	0.0150247	-0.114	0.766771	0.7986	0.0608	0.00242651	0.0608499	5.9e-10	1.66737	2.9e-05	38.3396
ieu-b-4879	telomere length || id:ieu-b-4879	finn-b-R18_ABNORMAL_SPERMATOZ	Abnormal spermatozoa || id:finn-b-R18_ABNORMAL_SPERMATOZ	rs1957937	T	A	T	A	14	96181360	0.0209365	0.0835	0.16018	0.1848	0.0612	0.00273361	0.1728	1.9e-14	1.8784	3.34e-05	58.6591
ieu-b-4879	telomere length || id:ieu-b-4879	finn-b-R18_ABNORMAL_SPERMATOZ	Abnormal spermatozoa || id:finn-b-R18_ABNORMAL_SPERMATOZ	rs1985369	G	A	G	A	7	159119220	-0.0311893	0.0248	0.868178	0.8909	0.0748	0.00300952	0.74	3.6e-25	2.06799	5.21e-05	107.403
ieu-b-4879	telomere length || id:ieu-b-4879	finn-b-R18_ABNORMAL_SPERMATOZ	Abnormal spermatozoa || id:finn-b-R18_ABNORMAL_SPERMATOZ	rs2056726	A	G	A	G	7	99780283	-0.0228078	-0.0161	0.214376	0.2271	0.0573	0.00243638	0.778001	7.9e-21	1.67416	6.25e-05	87.6348
ieu-b-4879	telomere length || id:ieu-b-4879	finn-b-R18_ABNORMAL_SPERMATOZ	Abnormal spermatozoa || id:finn-b-R18_ABNORMAL_SPERMATOZ	rs2230590	C	T	C	T	3	49936102	-0.0158022	-0.0348	0.510897	0.398	0.049	0.00200806	0.4772	3.6e-15	1.37984	6.55e-05	61.9272
ieu-b-4879	telomere length || id:ieu-b-4879	finn-b-R18_ABNORMAL_SPERMATOZ	Abnormal spermatozoa || id:finn-b-R18_ABNORMAL_SPERMATOZ	rs2282764	G	A	G	A	4	2255063	-0.0224234	-0.0125	0.142384	0.1418	0.0681	0.00289392	0.854	9.3e-15	1.98855	3.11e-05	60.0385
ieu-b-4879	telomere length || id:ieu-b-4879	finn-b-R18_ABNORMAL_SPERMATOZ	Abnormal spermatozoa || id:finn-b-R18_ABNORMAL_SPERMATOZ	rs2293579	A	G	A	G	11	47440758	-0.012915	0.1176	0.386274	0.2981	0.0526	0.00205481	0.0253799	3.3e-10	1.41196	3.97e-05	39.5044
ieu-b-4879	telomere length || id:ieu-b-4879	finn-b-R18_ABNORMAL_SPERMATOZ	Abnormal spermatozoa || id:finn-b-R18_ABNORMAL_SPERMATOZ	rs2538745	C	T	C	T	7	76310784	-0.012942	-0.0277	0.602841	0.5289	0.048	0.002056	0.5637	3.1e-10	1.41278	4.02e-05	39.6238
ieu-b-4879	telomere length || id:ieu-b-4879	finn-b-R18_ABNORMAL_SPERMATOZ	Abnormal spermatozoa || id:finn-b-R18_ABNORMAL_SPERMATOZ	rs2555104	C	A	C	A	2	17841243	-0.0139717	-0.0262	0.434255	0.4805	0.0476	0.00203498	0.5829	6.6e-12	1.39833	4.91e-05	47.1388
ieu-b-4879	telomere length || id:ieu-b-4879	finn-b-R18_ABNORMAL_SPERMATOZ	Abnormal spermatozoa || id:finn-b-R18_ABNORMAL_SPERMATOZ	rs2763979	T	C	T	C	6	31794592	-0.0277713	-0.0091	0.359721	0.4364	0.0495	0.00208092	0.8545	1.3e-40	1.4299	0.000173758	178.107
ieu-b-4879	telomere length || id:ieu-b-4879	finn-b-R18_ABNORMAL_SPERMATOZ	Abnormal spermatozoa || id:finn-b-R18_ABNORMAL_SPERMATOZ	rs28363070	A	G	A	G	5	1415068	0.0755557	-0.0361	0.013389	0.002166	0.5983	0.00959987	0.9519	3.5e-15	6.59654	3.47e-06	61.9446
ieu-b-4879	telomere length || id:ieu-b-4879	finn-b-R18_ABNORMAL_SPERMATOZ	Abnormal spermatozoa || id:finn-b-R18_ABNORMAL_SPERMATOZ	rs28502153	A	C	A	C	22	17469049	-0.0215916	-0.0278	0.377958	0.3743	0.0492	0.00206208	0.5729	1.2e-25	1.41696	0.000109182	109.637
ieu-b-4879	telomere length || id:ieu-b-4879	finn-b-R18_ABNORMAL_SPERMATOZ	Abnormal spermatozoa || id:finn-b-R18_ABNORMAL_SPERMATOZ	rs28577594	C	G	C	G	12	123895906	0.0187657	0.0434	0.709829	0.7073	0.053	0.00224024	0.4124	5.4e-17	1.53938	6.12e-05	70.1682
ieu-b-4879	telomere length || id:ieu-b-4879	finn-b-R18_ABNORMAL_SPERMATOZ	Abnormal spermatozoa || id:finn-b-R18_ABNORMAL_SPERMATOZ	rs2967355	C	A	C	A	16	82200103	-0.0461595	-0.0112	0.774276	0.8254	0.0618	0.00238972	0.8562	4e-83	1.64209	0.000276204	373.102
ieu-b-4879	telomere length || id:ieu-b-4879	finn-b-R18_ABNORMAL_SPERMATOZ	Abnormal spermatozoa || id:finn-b-R18_ABNORMAL_SPERMATOZ	rs2977608	C	A	C	A	1	768253	0.0129483	0.0092	0.743949	0.6897	0.0524	0.00233716	0.8613	3e-08	1.60598	2.48e-05	30.6937
ieu-b-4879	telomere length || id:ieu-b-4879	finn-b-R18_ABNORMAL_SPERMATOZ	Abnormal spermatozoa || id:finn-b-R18_ABNORMAL_SPERMATOZ	rs3093888	A	G	A	G	14	20812951	-0.028973	0.1339	0.05131	0.08866	0.0849	0.00452459	0.1146	1.5e-10	3.10907	8.45e-06	41.0042
ieu-b-4879	telomere length || id:ieu-b-4879	finn-b-R18_ABNORMAL_SPERMATOZ	Abnormal spermatozoa || id:finn-b-R18_ABNORMAL_SPERMATOZ	rs35446936	A	G	A	G	3	169486508	-0.0940025	0.0232	0.243674	0.2728	0.053	0.00232918	0.661601	1e-200	1.60049	0.00127151	1628.82
ieu-b-4879	telomere length || id:ieu-b-4879	finn-b-R18_ABNORMAL_SPERMATOZ	Abnormal spermatozoa || id:finn-b-R18_ABNORMAL_SPERMATOZ	rs35640778	A	G	A	G	20	62321128	-0.209011	-0.1706	0.020757	0.01338	0.2147	0.00702087	0.4268	9.59e-195	4.82439	7.63e-05	886.25
ieu-b-4879	telomere length || id:ieu-b-4879	finn-b-R18_ABNORMAL_SPERMATOZ	Abnormal spermatozoa || id:finn-b-R18_ABNORMAL_SPERMATOZ	rs3767952	A	G	A	G	1	41231032	0.0134472	0.0611	0.226709	0.2225	0.057	0.00238826	0.2833	1.8e-08	1.64109	2.35e-05	31.703
ieu-b-4879	telomere length || id:ieu-b-4879	finn-b-R18_ABNORMAL_SPERMATOZ	Abnormal spermatozoa || id:finn-b-R18_ABNORMAL_SPERMATOZ	rs3785074	G	A	G	A	16	69406986	0.023863	0.0238	0.289672	0.2081	0.0585	0.00220455	0.683901	2.6e-27	1.51485	0.000102118	117.168
ieu-b-4879	telomere length || id:ieu-b-4879	finn-b-R18_ABNORMAL_SPERMATOZ	Abnormal spermatozoa || id:finn-b-R18_ABNORMAL_SPERMATOZ	rs3891167	G	A	G	A	18	658423	-0.0425685	-0.0251	0.253435	0.2523	0.0551	0.00239551	0.6489	1.2e-70	1.64607	0.000253071	315.777
ieu-b-4879	telomere length || id:ieu-b-4879	finn-b-R18_ABNORMAL_SPERMATOZ	Abnormal spermatozoa || id:finn-b-R18_ABNORMAL_SPERMATOZ	rs41269079	A	T	A	T	1	45252015	0.0153617	0.0521	0.188991	0.21	0.0592	0.0025499	0.3791	1.7e-09	1.75216	2.36e-05	36.2938
ieu-b-4879	telomere length || id:ieu-b-4879	finn-b-R18_ABNORMAL_SPERMATOZ	Abnormal spermatozoa || id:finn-b-R18_ABNORMAL_SPERMATOZ	rs41304832	A	G	A	G	20	62375508	0.0611702	0.0339	0.012378	0.03827	0.1335	0.0093095	0.7997	5e-11	6.39702	2.24e-06	43.1745
ieu-b-4879	telomere length || id:ieu-b-4879	finn-b-R18_ABNORMAL_SPERMATOZ	Abnormal spermatozoa || id:finn-b-R18_ABNORMAL_SPERMATOZ	rs429358	C	T	C	T	19	45411941	0.0173498	-0.0468	0.153969	0.1825	0.0642	0.00277091	0.465799	3.8e-10	1.90403	2.16e-05	39.2052
ieu-b-4879	telomere length || id:ieu-b-4879	finn-b-R18_ABNORMAL_SPERMATOZ	Abnormal spermatozoa || id:finn-b-R18_ABNORMAL_SPERMATOZ	rs4498805	T	G	T	G	1	110910397	0.0150601	-0.0629	0.546632	0.5049	0.0478	0.00200376	0.1879	5.7e-14	1.37688	5.93e-05	56.4891
ieu-b-4879	telomere length || id:ieu-b-4879	finn-b-R18_ABNORMAL_SPERMATOZ	Abnormal spermatozoa || id:finn-b-R18_ABNORMAL_SPERMATOZ	rs4530278	T	G	T	G	19	33752994	0.0138793	-0.0707	0.59815	0.6028	0.0489	0.0020567	0.1483	1.5e-11	1.41326	4.64e-05	45.54
ieu-b-4879	telomere length || id:ieu-b-4879	finn-b-R18_ABNORMAL_SPERMATOZ	Abnormal spermatozoa || id:finn-b-R18_ABNORMAL_SPERMATOZ	rs45604339	T	C	T	C	14	65543102	-0.020433	0.0477	0.34242	0.3851	0.0491	0.00211433	0.3323	4.3e-22	1.45286	8.91e-05	93.3939
ieu-b-4879	telomere length || id:ieu-b-4879	finn-b-R18_ABNORMAL_SPERMATOZ	Abnormal spermatozoa || id:finn-b-R18_ABNORMAL_SPERMATOZ	rs4616688	T	G	T	G	3	160042459	-0.0173476	-0.0213	0.525394	0.6058	0.0488	0.00200198	0.6627	4.5e-18	1.37566	7.93e-05	75.0861
ieu-b-4879	telomere length || id:ieu-b-4879	finn-b-R18_ABNORMAL_SPERMATOZ	Abnormal spermatozoa || id:finn-b-R18_ABNORMAL_SPERMATOZ	rs4695407	G	A	G	A	4	48843372	0.0141511	0.0763	0.507843	0.4712	0.0479	0.00199925	0.1116	1.5e-12	1.37378	5.3e-05	50.101
ieu-b-4879	telomere length || id:ieu-b-4879	finn-b-R18_ABNORMAL_SPERMATOZ	Abnormal spermatozoa || id:finn-b-R18_ABNORMAL_SPERMATOZ	rs4724	A	G	A	G	17	7760397	-0.0547446	0.0637	0.116598	0.1065	0.0769	0.00312441	0.4075	9.8e-69	2.14694	0.000133944	307.006
ieu-b-4879	telomere length || id:ieu-b-4879	finn-b-R18_ABNORMAL_SPERMATOZ	Abnormal spermatozoa || id:finn-b-R18_ABNORMAL_SPERMATOZ	rs4731541	G	C	G	C	7	128678236	-0.0206119	0.0161	0.624901	0.6351	0.0498	0.00205962	0.746401	1.4e-23	1.41527	9.94e-05	100.153
ieu-b-4879	telomere length || id:ieu-b-4879	finn-b-R18_ABNORMAL_SPERMATOZ	Abnormal spermatozoa || id:finn-b-R18_ABNORMAL_SPERMATOZ	rs4743037	T	C	T	C	9	109639970	0.0147971	0.0238	0.230874	0.2172	0.0574	0.00238094	0.6788	5.1e-10	1.63606	2.91e-05	38.6239
ieu-b-4879	telomere length || id:ieu-b-4879	finn-b-R18_ABNORMAL_SPERMATOZ	Abnormal spermatozoa || id:finn-b-R18_ABNORMAL_SPERMATOZ	rs55747751	A	G	A	G	5	132397351	-0.0211612	-0.1364	0.077375	0.05571	0.0992	0.00375164	0.1693	1.7e-08	2.57794	9.62e-06	31.8155
ieu-b-4879	telomere length || id:ieu-b-4879	finn-b-R18_ABNORMAL_SPERMATOZ	Abnormal spermatozoa || id:finn-b-R18_ABNORMAL_SPERMATOZ	rs56799554	G	A	G	A	17	41456413	-0.0259793	0.0892	0.170183	0.234	0.0571	0.00267858	0.118	3e-22	1.84058	5.63e-05	94.0688
ieu-b-4879	telomere length || id:ieu-b-4879	finn-b-R18_ABNORMAL_SPERMATOZ	Abnormal spermatozoa || id:finn-b-R18_ABNORMAL_SPERMATOZ	rs5742915	C	T	C	T	15	74336633	0.0193377	0.0886	0.445829	0.4082	0.0485	0.00202886	0.0675305	1.6e-21	1.39413	9.51e-05	90.8459
ieu-b-4879	telomere length || id:ieu-b-4879	finn-b-R18_ABNORMAL_SPERMATOZ	Abnormal spermatozoa || id:finn-b-R18_ABNORMAL_SPERMATOZ	rs59409453	G	A	G	A	17	1666218	0.0202133	-0.0468	0.730602	0.7907	0.0588	0.00230175	0.4264	1.6e-18	1.58165	6.43e-05	77.1184
ieu-b-4879	telomere length || id:ieu-b-4879	finn-b-R18_ABNORMAL_SPERMATOZ	Abnormal spermatozoa || id:finn-b-R18_ABNORMAL_SPERMATOZ	rs6007020	C	T	C	T	22	45790132	0.0144904	-0.0053	0.367823	0.3561	0.05	0.00209637	0.9161	4.8e-12	1.44052	4.71e-05	47.7777
ieu-b-4879	telomere length || id:ieu-b-4879	finn-b-R18_ABNORMAL_SPERMATOZ	Abnormal spermatozoa || id:finn-b-R18_ABNORMAL_SPERMATOZ	rs6054257	A	G	A	G	20	66370	-0.0141684	-0.0877	0.793522	0.7995	0.0614	0.00247729	0.1529	1.1e-08	1.70227	2.27e-05	32.7106
ieu-b-4879	telomere length || id:ieu-b-4879	finn-b-R18_ABNORMAL_SPERMATOZ	Abnormal spermatozoa || id:finn-b-R18_ABNORMAL_SPERMATOZ	rs611646	A	T	A	T	11	108177097	-0.0368309	0.1363	0.408685	0.3951	0.0489	0.00203547	0.005297	3.5e-73	1.39867	0.000335143	327.412
ieu-b-4879	telomere length || id:ieu-b-4879	finn-b-R18_ABNORMAL_SPERMATOZ	Abnormal spermatozoa || id:finn-b-R18_ABNORMAL_SPERMATOZ	rs61405042	T	C	T	C	7	67200	-0.0501874	0.3264	0.029288	0.01745	0.2309	0.00602955	0.1576	8.5e-17	4.1432	8.34e-06	69.2819
ieu-b-4879	telomere length || id:ieu-b-4879	finn-b-R18_ABNORMAL_SPERMATOZ	Abnormal spermatozoa || id:finn-b-R18_ABNORMAL_SPERMATOZ	rs61748181	T	C	T	C	5	1294166	-0.059181	-0.0138	0.028928	0.05365	0.1106	0.00595394	0.9005	2.8e-23	4.09125	1.18e-05	98.7997
ieu-b-4879	telomere length || id:ieu-b-4879	finn-b-R18_ABNORMAL_SPERMATOZ	Abnormal spermatozoa || id:finn-b-R18_ABNORMAL_SPERMATOZ	rs6536702	A	G	A	G	4	164028105	0.0534148	-0.046	0.774647	0.8138	0.0621	0.00238875	0.459	9.4e-111	1.64143	0.000369723	500.014
ieu-b-4879	telomere length || id:ieu-b-4879	finn-b-R18_ABNORMAL_SPERMATOZ	Abnormal spermatozoa || id:finn-b-R18_ABNORMAL_SPERMATOZ	rs6584579	G	A	G	A	10	105645725	0.0114923	-0.0094	0.398876	0.3237	0.0507	0.00204674	0.8527	2e-08	1.40642	3.2e-05	31.5274
ieu-b-4879	telomere length || id:ieu-b-4879	finn-b-R18_ABNORMAL_SPERMATOZ	Abnormal spermatozoa || id:finn-b-R18_ABNORMAL_SPERMATOZ	rs6587577	G	A	G	A	1	151402045	-0.0182148	-0.0301	0.826346	0.8416	0.0657	0.0026359	0.647201	4.8e-12	1.81126	2.9e-05	47.7519
ieu-b-4879	telomere length || id:ieu-b-4879	finn-b-R18_ABNORMAL_SPERMATOZ	Abnormal spermatozoa || id:finn-b-R18_ABNORMAL_SPERMATOZ	rs6659669	T	C	T	C	1	185315067	-0.0117091	-0.0178	0.605095	0.5809	0.0485	0.00205167	0.713801	1.1e-08	1.4098	3.3e-05	32.5711
ieu-b-4879	telomere length || id:ieu-b-4879	finn-b-R18_ABNORMAL_SPERMATOZ	Abnormal spermatozoa || id:finn-b-R18_ABNORMAL_SPERMATOZ	rs6669563	A	G	A	G	1	32279629	0.0182358	-0.0367	0.437768	0.4693	0.0482	0.00202476	0.4471	2.1e-19	1.39131	8.46e-05	81.1153
ieu-b-4879	telomere length || id:ieu-b-4879	finn-b-R18_ABNORMAL_SPERMATOZ	Abnormal spermatozoa || id:finn-b-R18_ABNORMAL_SPERMATOZ	rs66731853	A	G	A	G	1	20916238	-0.0177791	0.0113	0.317304	0.1949	0.0598	0.00215421	0.8499	1.5e-16	1.48026	6.25e-05	68.1151
ieu-b-4879	telomere length || id:ieu-b-4879	finn-b-R18_ABNORMAL_SPERMATOZ	Abnormal spermatozoa || id:finn-b-R18_ABNORMAL_SPERMATOZ	rs6751209	C	T	C	T	2	43588302	-0.0140465	0.0565	0.204231	0.1843	0.0631	0.00248465	0.371	1.6e-08	1.70733	2.2e-05	31.9599
ieu-b-4879	telomere length || id:ieu-b-4879	finn-b-R18_ABNORMAL_SPERMATOZ	Abnormal spermatozoa || id:finn-b-R18_ABNORMAL_SPERMATOZ	rs6776756	A	G	A	G	3	128215821	-0.0174439	-0.0428	0.597562	0.5348	0.0485	0.00203747	0.3776	1.1e-17	1.40005	7.47e-05	73.3001
ieu-b-4879	telomere length || id:ieu-b-4879	finn-b-R18_ABNORMAL_SPERMATOZ	Abnormal spermatozoa || id:finn-b-R18_ABNORMAL_SPERMATOZ	rs6790988	G	A	G	A	3	170263320	0.0145728	-0.0547	0.741902	0.7698	0.0568	0.00228428	0.3355	1.8e-10	1.56964	3.3e-05	40.6993
ieu-b-4879	telomere length || id:ieu-b-4879	finn-b-R18_ABNORMAL_SPERMATOZ	Abnormal spermatozoa || id:finn-b-R18_ABNORMAL_SPERMATOZ	rs6881568	A	C	A	C	5	1670265	0.0169256	0.1007	0.36258	0.2727	0.0532	0.00207735	0.0585006	3.7e-16	1.42745	6.5e-05	66.3848
ieu-b-4879	telomere length || id:ieu-b-4879	finn-b-R18_ABNORMAL_SPERMATOZ	Abnormal spermatozoa || id:finn-b-R18_ABNORMAL_SPERMATOZ	rs7099229	A	G	A	G	10	96134685	-0.0153288	-0.0671	0.273301	0.1791	0.0615	0.00224403	0.2754	8.4e-12	1.54198	3.93e-05	46.6615
ieu-b-4879	telomere length || id:ieu-b-4879	finn-b-R18_ABNORMAL_SPERMATOZ	Abnormal spermatozoa || id:finn-b-R18_ABNORMAL_SPERMATOZ	rs7164950	G	A	G	A	15	56775385	0.0129362	-0.0459	0.405979	0.4219	0.0488	0.00204001	0.3466	2.3e-10	1.40179	4.11e-05	40.2114
ieu-b-4879	telomere length || id:ieu-b-4879	finn-b-R18_ABNORMAL_SPERMATOZ	Abnormal spermatozoa || id:finn-b-R18_ABNORMAL_SPERMATOZ	rs7209057	A	G	A	G	17	65705530	0.011819	-0.013	0.561044	0.5534	0.048	0.00202865	0.7872	5.7e-09	1.39399	3.54e-05	33.9428
ieu-b-4879	telomere length || id:ieu-b-4879	finn-b-R18_ABNORMAL_SPERMATOZ	Abnormal spermatozoa || id:finn-b-R18_ABNORMAL_SPERMATOZ	rs7221585	T	C	T	C	17	76195153	0.0143271	0.0152	0.22401	0.2823	0.0528	0.00247042	0.7732	6.7e-09	1.69755	2.48e-05	33.6337
ieu-b-4879	telomere length || id:ieu-b-4879	finn-b-R18_ABNORMAL_SPERMATOZ	Abnormal spermatozoa || id:finn-b-R18_ABNORMAL_SPERMATOZ	rs73581419	T	C	T	C	14	21941148	0.0229838	-0.0366	0.106605	0.08228	0.0868	0.00324156	0.6734	1.3e-12	2.22744	2.03e-05	50.2731
ieu-b-4879	telomere length || id:ieu-b-4879	finn-b-R18_ABNORMAL_SPERMATOZ	Abnormal spermatozoa || id:finn-b-R18_ABNORMAL_SPERMATOZ	rs73730598	A	G	A	G	5	77973	0.0273632	0.0929	0.054793	0.06748	0.097	0.00439272	0.3382	4.7e-10	3.01845	8.51e-06	38.8031
ieu-b-4879	telomere length || id:ieu-b-4879	finn-b-R18_ABNORMAL_SPERMATOZ	Abnormal spermatozoa || id:finn-b-R18_ABNORMAL_SPERMATOZ	rs75664430	G	C	G	C	17	8064779	-0.0235179	0.0245	0.248028	0.1912	0.0604	0.0023186	0.6851	3.6e-24	1.59322	8.13e-05	102.883
ieu-b-4879	telomere length || id:ieu-b-4879	finn-b-R18_ABNORMAL_SPERMATOZ	Abnormal spermatozoa || id:finn-b-R18_ABNORMAL_SPERMATOZ	rs76065543	T	C	T	C	16	74678063	0.0342843	-0.004	0.137527	0.1819	0.0621	0.00290708	0.9493	4.2e-32	1.9976	6.99e-05	139.084
ieu-b-4879	telomere length || id:ieu-b-4879	finn-b-R18_ABNORMAL_SPERMATOZ	Abnormal spermatozoa || id:finn-b-R18_ABNORMAL_SPERMATOZ	rs76219171	A	G	A	G	16	50188929	0.0359839	-0.0299	0.058433	0.03562	0.1284	0.00431741	0.8158	7.8e-17	2.9667	1.62e-05	69.4656
ieu-b-4879	telomere length || id:ieu-b-4879	finn-b-R18_ABNORMAL_SPERMATOZ	Abnormal spermatozoa || id:finn-b-R18_ABNORMAL_SPERMATOZ	rs762679	A	T	A	T	8	48885436	0.0310104	0.0143	0.856501	0.8295	0.0632	0.00285024	0.8206	1.4e-27	1.95854	6.16e-05	118.373
ieu-b-4879	telomere length || id:ieu-b-4879	finn-b-R18_ABNORMAL_SPERMATOZ	Abnormal spermatozoa || id:finn-b-R18_ABNORMAL_SPERMATOZ	rs76666449	C	T	C	T	12	120904895	0.0295125	0.0292	0.100625	0.1359	0.069	0.00333186	0.672201	8.2e-19	2.28948	3.01e-05	78.4582
ieu-b-4879	telomere length || id:ieu-b-4879	finn-b-R18_ABNORMAL_SPERMATOZ	Abnormal spermatozoa || id:finn-b-R18_ABNORMAL_SPERMATOZ	rs7705526	A	C	A	C	5	1285974	0.0776022	-0.0661	0.326578	0.3233	0.0509	0.00216124	0.1937	1e-200	1.48509	0.001201	1289.26
ieu-b-4879	telomere length || id:ieu-b-4879	finn-b-R18_ABNORMAL_SPERMATOZ	Abnormal spermatozoa || id:finn-b-R18_ABNORMAL_SPERMATOZ	rs77231040	C	G	C	G	10	106280527	0.0989303	0.1695	0.005742	0.02531	0.1454	0.0134649	0.2435	2e-13	9.2524	1.31e-06	53.9824
ieu-b-4879	telomere length || id:ieu-b-4879	finn-b-R18_ABNORMAL_SPERMATOZ	Abnormal spermatozoa || id:finn-b-R18_ABNORMAL_SPERMATOZ	rs7772289	T	G	T	G	6	28674322	0.017549	-0.0951	0.503081	0.6171	0.0503	0.00200003	0.0586098	1.7e-18	1.37432	8.15e-05	76.9895
ieu-b-4879	telomere length || id:ieu-b-4879	finn-b-R18_ABNORMAL_SPERMATOZ	Abnormal spermatozoa || id:finn-b-R18_ABNORMAL_SPERMATOZ	rs77732866	A	G	A	G	2	58979879	0.0177942	0.068	0.137597	0.1417	0.0684	0.00290595	0.3197	9.2e-10	1.99682	1.88e-05	37.4956
ieu-b-4879	telomere length || id:ieu-b-4879	finn-b-R18_ABNORMAL_SPERMATOZ	Abnormal spermatozoa || id:finn-b-R18_ABNORMAL_SPERMATOZ	rs7790856	T	C	T	C	7	124459852	-0.0437199	0.0955	0.289139	0.2237	0.057	0.00220526	0.0935707	1.8e-87	1.51534	0.000342183	393.042
ieu-b-4879	telomere length || id:ieu-b-4879	finn-b-R18_ABNORMAL_SPERMATOZ	Abnormal spermatozoa || id:finn-b-R18_ABNORMAL_SPERMATOZ	rs78491606	C	A	C	A	3	72891547	-0.0756311	-0.2605	0.018433	0.02846	0.1513	0.00741168	0.0850609	1.9e-24	5.09293	7.98e-06	104.128
ieu-b-4879	telomere length || id:ieu-b-4879	finn-b-R18_ABNORMAL_SPERMATOZ	Abnormal spermatozoa || id:finn-b-R18_ABNORMAL_SPERMATOZ	rs79977579	A	C	A	C	12	54694560	0.0281517	0.0002	0.09555	0.0938	0.0799	0.00343182	0.9979	2.3e-16	2.35817	2.46e-05	67.2915
ieu-b-4879	telomere length || id:ieu-b-4879	finn-b-R18_ABNORMAL_SPERMATOZ	Abnormal spermatozoa || id:finn-b-R18_ABNORMAL_SPERMATOZ	rs80116508	A	G	A	G	16	3650970	-0.0352672	0.0476	0.062356	0.07944	0.0906	0.00415151	0.5995	2e-17	2.85271	1.79e-05	72.1655
ieu-b-4879	telomere length || id:ieu-b-4879	finn-b-R18_ABNORMAL_SPERMATOZ	Abnormal spermatozoa || id:finn-b-R18_ABNORMAL_SPERMATOZ	rs80324517	A	G	A	G	6	204031	0.0396515	0.036	0.048259	0.06341	0.0991	0.00466286	0.7166	1.8e-17	3.20408	1.41e-05	72.3127
ieu-b-4879	telomere length || id:ieu-b-4879	finn-b-R18_ABNORMAL_SPERMATOZ	Abnormal spermatozoa || id:finn-b-R18_ABNORMAL_SPERMATOZ	rs8102497	A	G	A	G	19	57370055	-0.0149654	-0.0635	0.431828	0.4519	0.0481	0.0020233	0.1868	1.4e-13	1.39031	5.69e-05	54.7087
ieu-b-4879	telomere length || id:ieu-b-4879	finn-b-R18_ABNORMAL_SPERMATOZ	Abnormal spermatozoa || id:finn-b-R18_ABNORMAL_SPERMATOZ	rs8105767	G	A	G	A	19	22215441	0.0328384	-0.0118	0.29467	0.318	0.0514	0.00220117	0.8176	2.5e-50	1.51253	0.000195935	222.565
ieu-b-4879	telomere length || id:ieu-b-4879	finn-b-R18_ABNORMAL_SPERMATOZ	Abnormal spermatozoa || id:finn-b-R18_ABNORMAL_SPERMATOZ	rs869785	C	T	C	T	3	24347800	-0.0147303	0.0023	0.672471	0.6594	0.0505	0.00212801	0.9641	4.4e-12	1.46226	4.47e-05	47.9155
ieu-b-4879	telomere length || id:ieu-b-4879	finn-b-R18_ABNORMAL_SPERMATOZ	Abnormal spermatozoa || id:finn-b-R18_ABNORMAL_SPERMATOZ	rs871134	T	C	T	C	4	7044380	-0.0182986	0.0363	0.569032	0.5578	0.048	0.0020263	0.4499	1.7e-19	1.39237	8.47e-05	81.5508
ieu-b-4879	telomere length || id:ieu-b-4879	finn-b-R18_ABNORMAL_SPERMATOZ	Abnormal spermatozoa || id:finn-b-R18_ABNORMAL_SPERMATOZ	rs932002	T	C	T	C	1	226577306	-0.0402052	-0.0024	0.150843	0.235	0.0561	0.00279667	0.9659	7.3e-47	1.92173	0.00011213	206.672
ieu-b-4879	telomere length || id:ieu-b-4879	finn-b-R18_ABNORMAL_SPERMATOZ	Abnormal spermatozoa || id:finn-b-R18_ABNORMAL_SPERMATOZ	rs9398196	G	A	G	A	6	109601554	-0.0143586	0.029	0.52005	0.6235	0.0493	0.00201175	0.5562	9.5e-13	1.38237	5.39e-05	50.942
ieu-b-4879	telomere length || id:ieu-b-4879	finn-b-R18_ABNORMAL_SPERMATOZ	Abnormal spermatozoa || id:finn-b-R18_ABNORMAL_SPERMATOZ	rs939916	A	G	A	G	11	202253	0.0241795	-0.0174	0.669967	0.7356	0.0541	0.00216724	0.7473	6.6e-29	1.48922	0.000116579	124.475
ieu-b-4879	telomere length || id:ieu-b-4879	finn-b-R18_ABNORMAL_SPERMATOZ	Abnormal spermatozoa || id:finn-b-R18_ABNORMAL_SPERMATOZ	rs9419958	C	T	C	T	10	105675946	-0.0810098	-0.0037	0.86139	0.8841	0.0743	0.00293847	0.9604	2.6e-167	2.01917	0.000384375	760.033
ieu-b-4879	telomere length || id:ieu-b-4879	finn-b-R18_ABNORMAL_SPERMATOZ	Abnormal spermatozoa || id:finn-b-R18_ABNORMAL_SPERMATOZ	rs9600019	T	C	T	C	13	73317585	0.0127134	-0.006	0.335579	0.3773	0.0498	0.00213096	0.9034	2.4e-09	1.46429	3.36e-05	35.5937
ieu-b-4879	telomere length || id:ieu-b-4879	finn-b-R18_ABNORMAL_SPERMATOZ	Abnormal spermatozoa || id:finn-b-R18_ABNORMAL_SPERMATOZ	rs9878436	T	C	T	C	3	138244400	-0.0143407	-0.0123	0.434393	0.3541	0.0498	0.00201819	0.8056	1.2e-12	1.3868	5.25e-05	50.4913
ieu-b-4879	telomere length || id:ieu-b-4879	finn-b-R18_ABNORMAL_SPERMATOZ	Abnormal spermatozoa || id:finn-b-R18_ABNORMAL_SPERMATOZ	rs9940099	T	G	T	G	16	3613207	-0.033609	0.0457	0.062718	0.07967	0.0905	0.00411613	0.6134	3.2e-16	2.8284	1.66e-05	66.6704
ieu-b-4879	telomere length || id:ieu-b-4879	finn-b-R18_ABNORMAL_SPERMATOZ	Abnormal spermatozoa || id:finn-b-R18_ABNORMAL_SPERMATOZ	rs9955360	A	C	A	C	18	78008334	-0.0190311	0.0669	0.869288	0.8548	0.0689	0.00299791	0.3318	2.2e-10	2.06001	1.94e-05	40.2987
ieu-b-4879	telomere length || id:ieu-b-4879	finn-b-N14_MALEINFERT	Male infertility || id:finn-b-N14_MALEINFERT	rs1003322	A	C	A	C	22	51072289	0.0141734	0.0832	0.213742	0.1452	0.0785	0.00247546	0.2895	1e-08	1.70101	2.33e-05	32.7821
ieu-b-4879	telomere length || id:ieu-b-4879	finn-b-N14_MALEINFERT	Male infertility || id:finn-b-N14_MALEINFERT	rs10112752	A	G	A	G	8	73958718	-0.0287522	0.0182	0.430369	0.453	0.0554	0.00202518	0.742099	9.5e-46	1.3916	0.000209304	201.565
ieu-b-4879	telomere length || id:ieu-b-4879	finn-b-N14_MALEINFERT	Male infertility || id:finn-b-N14_MALEINFERT	rs1023767	A	G	A	G	8	95530969	-0.0183732	0.0866	0.237595	0.372	0.0568	0.00234772	0.1273	5e-15	1.61323	4.7e-05	61.2459
ieu-b-4879	telomere length || id:ieu-b-4879	finn-b-N14_MALEINFERT	Male infertility || id:finn-b-N14_MALEINFERT	rs10768683	G	C	G	C	11	5247791	0.0469922	-0.0799	0.841033	0.7952	0.0684	0.00277015	0.2428	1.5e-64	1.90351	0.000162964	287.77
ieu-b-4879	telomere length || id:ieu-b-4879	finn-b-N14_MALEINFERT	Male infertility || id:finn-b-N14_MALEINFERT	rs10773176	G	A	G	A	12	122944713	-0.0172009	0.01	0.741214	0.8094	0.0701	0.00228534	0.8864	5.2e-14	1.57037	4.6e-05	56.6501
ieu-b-4879	telomere length || id:ieu-b-4879	finn-b-N14_MALEINFERT	Male infertility || id:finn-b-N14_MALEINFERT	rs10774624	A	G	A	G	12	111833788	0.0149944	-0.0164	0.53276	0.5978	0.0565	0.00205494	0.772101	2.9e-13	1.41205	5.61e-05	53.2427
ieu-b-4879	telomere length || id:ieu-b-4879	finn-b-N14_MALEINFERT	Male infertility || id:finn-b-N14_MALEINFERT	rs10805346	C	T	C	T	4	9920347	0.0117072	0.015	0.439339	0.4525	0.0553	0.00202147	0.786001	7e-09	1.38905	3.5e-05	33.5406
ieu-b-4879	telomere length || id:ieu-b-4879	finn-b-N14_MALEINFERT	Male infertility || id:finn-b-N14_MALEINFERT	rs10840270	G	C	G	C	11	9629553	0.014383	0.0018	0.655684	0.6602	0.0582	0.00212494	0.9752	1.3e-11	1.46015	4.38e-05	45.8148
ieu-b-4879	telomere length || id:ieu-b-4879	finn-b-N14_MALEINFERT	Male infertility || id:finn-b-N14_MALEINFERT	rs10845387	A	G	A	G	12	11757743	-0.0141214	0.0215	0.352666	0.3443	0.0593	0.00209396	0.717599	1.5e-11	1.43886	4.4e-05	45.4798
ieu-b-4879	telomere length || id:ieu-b-4879	finn-b-N14_MALEINFERT	Male infertility || id:finn-b-N14_MALEINFERT	rs10905255	T	G	T	G	10	5870267	-0.0182493	-0.0255	0.57919	0.5606	0.0557	0.00203099	0.6469	2.6e-19	1.39559	8.34e-05	80.7378
ieu-b-4879	telomere length || id:ieu-b-4879	finn-b-N14_MALEINFERT	Male infertility || id:finn-b-N14_MALEINFERT	rs11085072	T	C	T	C	19	4368142	-0.0131806	0.0179	0.236909	0.1608	0.0757	0.00236713	0.8127	2.6e-08	1.62657	2.37e-05	31.0046
ieu-b-4879	telomere length || id:ieu-b-4879	finn-b-N14_MALEINFERT	Male infertility || id:finn-b-N14_MALEINFERT	rs11117354	C	T	C	T	16	88092092	0.0232506	-0.0669	0.696513	0.5772	0.0557	0.00219601	0.23	3.4e-26	1.50899	0.000100368	112.098
ieu-b-4879	telomere length || id:ieu-b-4879	finn-b-N14_MALEINFERT	Male infertility || id:finn-b-N14_MALEINFERT	rs111527438	C	T	C	T	17	29252703	0.0125	-0.0215	0.351251	0.3189	0.059	0.00211016	0.716	3.1e-09	1.44999	3.39e-05	35.0905
ieu-b-4879	telomere length || id:ieu-b-4879	finn-b-N14_MALEINFERT	Male infertility || id:finn-b-N14_MALEINFERT	rs111950327	C	G	C	G	16	48283993	0.0238271	0.0876	0.063628	0.05196	0.1246	0.00409406	0.4822	5.9e-09	2.81323	8.55e-06	33.8715
ieu-b-4879	telomere length || id:ieu-b-4879	finn-b-N14_MALEINFERT	Male infertility || id:finn-b-N14_MALEINFERT	rs112394943	C	T	C	T	3	197842892	-0.0198961	-0.0367	0.162741	0.2376	0.0654	0.00281641	0.5745	1.6e-12	1.93529	2.88e-05	49.905
ieu-b-4879	telomere length || id:ieu-b-4879	finn-b-N14_MALEINFERT	Male infertility || id:finn-b-N14_MALEINFERT	rs113525195	A	C	A	C	14	23499321	-0.0124075	0.0187	0.290254	0.303	0.0598	0.00224132	0.754899	3.1e-08	1.54012	2.67e-05	30.6451
ieu-b-4879	telomere length || id:ieu-b-4879	finn-b-N14_MALEINFERT	Male infertility || id:finn-b-N14_MALEINFERT	rs11412296	T	TA	T	TA	15	50366116	0.0332259	0.0245	0.759384	0.7638	0.065	0.00234478	0.705601	1.4e-45	1.61121	0.000155404	200.793
ieu-b-4879	telomere length || id:ieu-b-4879	finn-b-N14_MALEINFERT	Male infertility || id:finn-b-N14_MALEINFERT	rs11557154	T	C	T	C	9	34107505	-0.0343719	0.0739	0.13003	0.132	0.0814	0.00298538	0.3641	1.1e-30	2.0514	6.35e-05	132.559
ieu-b-4879	telomere length || id:ieu-b-4879	finn-b-N14_MALEINFERT	Male infertility || id:finn-b-N14_MALEINFERT	rs11579626	C	A	C	A	1	146741960	0.0265113	-0.0174	0.084882	0.1226	0.084	0.00357752	0.8359	1.3e-13	2.45829	1.81e-05	54.9159
ieu-b-4879	telomere length || id:ieu-b-4879	finn-b-N14_MALEINFERT	Male infertility || id:finn-b-N14_MALEINFERT	rs11584821	T	C	T	C	1	114419489	-0.0306517	0.0182	0.176208	0.1816	0.0716	0.00263623	0.7991	3e-31	1.81148	8.31e-05	135.189
ieu-b-4879	telomere length || id:ieu-b-4879	finn-b-N14_MALEINFERT	Male infertility || id:finn-b-N14_MALEINFERT	rs116863223	A	G	A	G	18	709396	-0.0817874	-0.3993	0.011763	0.01599	0.2245	0.00937157	0.0753304	2.6e-18	6.43967	3.75e-06	76.1637
ieu-b-4879	telomere length || id:ieu-b-4879	finn-b-N14_MALEINFERT	Male infertility || id:finn-b-N14_MALEINFERT	rs11699829	A	G	A	G	20	62157200	0.0641957	-0.1384	0.034146	0.01541	0.2329	0.00602028	0.5521	1.5e-26	4.13683	1.59e-05	113.705
ieu-b-4879	telomere length || id:ieu-b-4879	finn-b-N14_MALEINFERT	Male infertility || id:finn-b-N14_MALEINFERT	rs117407747	T	C	T	C	7	159117178	0.0450533	-0.0837	0.027571	0.009315	0.2903	0.00611706	0.772999	1.8e-13	4.20333	6.16e-06	54.246
ieu-b-4879	telomere length || id:ieu-b-4879	finn-b-N14_MALEINFERT	Male infertility || id:finn-b-N14_MALEINFERT	rs117512405	A	G	A	G	20	62574274	-0.0790134	0.0914	0.017043	0.05566	0.1209	0.00824611	0.4494	9.5e-22	5.66631	6.51e-06	91.8128
ieu-b-4879	telomere length || id:ieu-b-4879	finn-b-N14_MALEINFERT	Male infertility || id:finn-b-N14_MALEINFERT	rs117630647	A	G	A	G	7	124779510	0.059565	0.1632	0.021346	0.01673	0.2167	0.00720413	0.4513	1.4e-16	4.95031	6.05e-06	68.3627
ieu-b-4879	telomere length || id:ieu-b-4879	finn-b-N14_MALEINFERT	Male infertility || id:finn-b-N14_MALEINFERT	rs11769630	A	T	A	T	7	50257703	-0.0256807	-0.0655	0.072227	0.1028	0.0911	0.00389475	0.4724	4.3e-11	2.67627	1.23e-05	43.4765
ieu-b-4879	telomere length || id:ieu-b-4879	finn-b-N14_MALEINFERT	Male infertility || id:finn-b-N14_MALEINFERT	rs11991877	A	T	A	T	8	56664524	-0.030138	-0.0759	0.889309	0.8594	0.0789	0.00318686	0.336	3.2e-21	2.18985	3.73e-05	89.434
ieu-b-4879	telomere length || id:ieu-b-4879	finn-b-N14_MALEINFERT	Male infertility || id:finn-b-N14_MALEINFERT	rs12369950	C	T	C	T	12	24762109	-0.0178308	0.0154	0.140675	0.1512	0.0766	0.00290205	0.8408	8e-10	1.99414	1.93e-05	37.7513
ieu-b-4879	telomere length || id:ieu-b-4879	finn-b-N14_MALEINFERT	Male infertility || id:finn-b-N14_MALEINFERT	rs12412214	A	G	A	G	10	101276256	-0.0245174	0.0028	0.279765	0.3923	0.0565	0.00222685	0.9607	3.4e-28	1.53018	0.000103458	121.218
ieu-b-4879	telomere length || id:ieu-b-4879	finn-b-N14_MALEINFERT	Male infertility || id:finn-b-N14_MALEINFERT	rs12451892	C	T	C	T	17	2247982	-0.0116145	0.0163	0.380511	0.4363	0.0557	0.00207578	0.7704	2.2e-08	1.42637	3.13e-05	31.3068
ieu-b-4879	telomere length || id:ieu-b-4879	finn-b-N14_MALEINFERT	Male infertility || id:finn-b-N14_MALEINFERT	rs1291143	C	A	C	A	20	35525640	0.0493145	0.047	0.849026	0.7761	0.066	0.0027991	0.4758	1.8e-69	1.9234	0.000168525	310.393
ieu-b-4879	telomere length || id:ieu-b-4879	finn-b-N14_MALEINFERT	Male infertility || id:finn-b-N14_MALEINFERT	rs12925933	C	A	C	A	16	90141355	-0.0146622	-0.0089	0.66221	0.5402	0.0553	0.00213796	0.8723	7e-12	1.4691	4.46e-05	47.0326
ieu-b-4879	telomere length || id:ieu-b-4879	finn-b-N14_MALEINFERT	Male infertility || id:finn-b-N14_MALEINFERT	rs12932179	G	A	G	A	16	9072085	-0.0136257	0.036	0.561399	0.6171	0.0567	0.0020276	0.5253	1.8e-11	1.39326	4.71e-05	45.1599
ieu-b-4879	telomere length || id:ieu-b-4879	finn-b-N14_MALEINFERT	Male infertility || id:finn-b-N14_MALEINFERT	rs13062095	C	T	C	T	3	101267385	0.0138552	-0.0463	0.327843	0.3721	0.0569	0.00214113	0.4156	9.7e-11	1.47128	3.91e-05	41.8735
ieu-b-4879	telomere length || id:ieu-b-4879	finn-b-N14_MALEINFERT	Male infertility || id:finn-b-N14_MALEINFERT	rs13230646	C	T	C	T	7	23930316	-0.0173277	-0.1355	0.248945	0.1729	0.0737	0.00232377	0.0660906	8.9e-14	1.59678	4.4e-05	55.6027
ieu-b-4879	telomere length || id:ieu-b-4879	finn-b-N14_MALEINFERT	Male infertility || id:finn-b-N14_MALEINFERT	rs1332941	G	A	G	A	13	41695100	0.0256552	0.0561	0.820466	0.7924	0.0676	0.00273159	0.4064	5.9e-21	1.87701	5.5e-05	88.2104
ieu-b-4879	telomere length || id:ieu-b-4879	finn-b-N14_MALEINFERT	Male infertility || id:finn-b-N14_MALEINFERT	rs137901416	A	G	A	G	14	73418095	0.04572	0.0035	0.100311	0.0663	0.1099	0.00332355	0.9748	4.7e-43	2.28377	7.23e-05	189.238
ieu-b-4879	telomere length || id:ieu-b-4879	finn-b-N14_MALEINFERT	Male infertility || id:finn-b-N14_MALEINFERT	rs139669835	T	C	T	C	18	729871	-0.0612563	-1.0761	0.009365	0.001313	0.7813	0.0105346	0.1684	6.1e-09	7.23884	1.33e-06	33.8116
ieu-b-4879	telomere length || id:ieu-b-4879	finn-b-N14_MALEINFERT	Male infertility || id:finn-b-N14_MALEINFERT	rs139795227	C	A	C	A	1	92842367	0.0599379	-0.0771	0.014021	0.02722	0.1661	0.00873247	0.6426	6.7e-12	6.00051	2.76e-06	47.1117
ieu-b-4879	telomere length || id:ieu-b-4879	finn-b-N14_MALEINFERT	Male infertility || id:finn-b-N14_MALEINFERT	rs141214782	TTATC	T	TTATC	T	5	78954683	-0.0246687	0.0086	0.101206	0.1059	0.0895	0.00335723	0.9237	2e-13	2.30692	2.08e-05	53.9921
ieu-b-4879	telomere length || id:ieu-b-4879	finn-b-N14_MALEINFERT	Male infertility || id:finn-b-N14_MALEINFERT	rs142426306	T	C	T	C	20	62488152	-0.0504903	-0.0963	0.039544	0.04127	0.1436	0.00539933	0.5022	8.7e-21	3.71015	1.41e-05	87.4452
ieu-b-4879	telomere length || id:ieu-b-4879	finn-b-N14_MALEINFERT	Male infertility || id:finn-b-N14_MALEINFERT	rs143190905	T	G	T	G	20	62291767	-0.0723995	0.1406	0.080404	0.07521	0.1038	0.00369421	0.1758	1.6e-85	2.53847	0.00012029	384.086
ieu-b-4879	telomere length || id:ieu-b-4879	finn-b-N14_MALEINFERT	Male infertility || id:finn-b-N14_MALEINFERT	rs144204502	T	C	T	C	17	76183233	-0.100574	-0.1002	0.012562	0.03867	0.142	0.00913369	0.4803	3.4e-28	6.27621	6.37e-06	121.249
ieu-b-4879	telomere length || id:ieu-b-4879	finn-b-N14_MALEINFERT	Male infertility || id:finn-b-N14_MALEINFERT	rs145114957	G	C	G	C	1	94322469	0.0272605	-0.0458	0.042648	0.03984	0.1389	0.00498872	0.741401	4.6e-08	3.42799	5.16e-06	29.86
ieu-b-4879	telomere length || id:ieu-b-4879	finn-b-N14_MALEINFERT	Male infertility || id:finn-b-N14_MALEINFERT	rs150150565	T	C	T	C	18	708207	0.063762	0.022	0.021455	0.01852	0.2076	0.00739877	0.9156	6.8e-18	5.08406	6.6e-06	74.2685
ieu-b-4879	telomere length || id:ieu-b-4879	finn-b-N14_MALEINFERT	Male infertility || id:finn-b-N14_MALEINFERT	rs1611236	A	G	A	G	6	29748690	-0.0160135	-0.0365	0.32687	0.223	0.0691	0.00213359	0.597	6.1e-14	1.46609	5.25e-05	56.3314
ieu-b-4879	telomere length || id:ieu-b-4879	finn-b-N14_MALEINFERT	Male infertility || id:finn-b-N14_MALEINFERT	rs16978028	T	A	T	A	18	42070981	-0.029945	-0.0472	0.143727	0.08145	0.1016	0.00285068	0.642	8.2e-26	1.95884	5.75e-05	110.345
ieu-b-4879	telomere length || id:ieu-b-4879	finn-b-N14_MALEINFERT	Male infertility || id:finn-b-N14_MALEINFERT	rs17445108	A	G	A	G	12	57082058	-0.0168922	-0.0245	0.12695	0.1278	0.0836	0.00300983	0.769899	2e-08	2.0682	1.48e-05	31.4984
ieu-b-4879	telomere length || id:ieu-b-4879	finn-b-N14_MALEINFERT	Male infertility || id:finn-b-N14_MALEINFERT	rs17677991	G	C	G	C	15	42032383	0.0222664	-0.0126	0.342123	0.3945	0.0561	0.00210806	0.8224	4.4e-26	1.44855	0.000106363	111.567
ieu-b-4879	telomere length || id:ieu-b-4879	finn-b-N14_MALEINFERT	Male infertility || id:finn-b-N14_MALEINFERT	rs182059586	C	T	C	T	16	14652220	-0.0571159	0.1465	0.02511	0.006992	0.3272	0.00680853	0.6544	4.9e-17	4.67848	7.3e-06	70.3732
ieu-b-4879	telomere length || id:ieu-b-4879	finn-b-N14_MALEINFERT	Male infertility || id:finn-b-N14_MALEINFERT	rs185174247	A	G	A	G	5	138914024	0.0372806	-0.1181	0.05609	0.02929	0.1648	0.00435145	0.4737	1.1e-17	2.9901	1.65e-05	73.4003
ieu-b-4879	telomere length || id:ieu-b-4879	finn-b-N14_MALEINFERT	Male infertility || id:finn-b-N14_MALEINFERT	rs188918174	T	C	T	C	2	54473646	0.0403062	-0.1237	0.036106	0.046	0.1321	0.00543604	0.3488	1.2e-13	3.73537	8.1e-06	54.9767
ieu-b-4879	telomere length || id:ieu-b-4879	finn-b-N14_MALEINFERT	Male infertility || id:finn-b-N14_MALEINFERT	rs1907702	A	G	A	G	12	88955469	0.0150247	-0.0593	0.766771	0.797	0.0679	0.00242651	0.3825	5.9e-10	1.66737	2.9e-05	38.3396
ieu-b-4879	telomere length || id:ieu-b-4879	finn-b-N14_MALEINFERT	Male infertility || id:finn-b-N14_MALEINFERT	rs1957937	T	A	T	A	14	96181360	0.0209365	-0.0424	0.16018	0.1858	0.0704	0.00273361	0.5465	1.9e-14	1.8784	3.34e-05	58.6591
ieu-b-4879	telomere length || id:ieu-b-4879	finn-b-N14_MALEINFERT	Male infertility || id:finn-b-N14_MALEINFERT	rs1985369	G	A	G	A	7	159119220	-0.0311893	-0.0642	0.868178	0.8913	0.088	0.00300952	0.465799	3.6e-25	2.06799	5.21e-05	107.403
ieu-b-4879	telomere length || id:ieu-b-4879	finn-b-N14_MALEINFERT	Male infertility || id:finn-b-N14_MALEINFERT	rs2056726	A	G	A	G	7	99780283	-0.0228078	0.0345	0.214376	0.2268	0.066	0.00243638	0.6009	7.9e-21	1.67416	6.25e-05	87.6348
ieu-b-4879	telomere length || id:ieu-b-4879	finn-b-N14_MALEINFERT	Male infertility || id:finn-b-N14_MALEINFERT	rs2230590	C	T	C	T	3	49936102	-0.0158022	0.0246	0.510897	0.3981	0.0561	0.00200806	0.6612	3.6e-15	1.37984	6.55e-05	61.9272
ieu-b-4879	telomere length || id:ieu-b-4879	finn-b-N14_MALEINFERT	Male infertility || id:finn-b-N14_MALEINFERT	rs2282764	G	A	G	A	4	2255063	-0.0224234	-0.0593	0.142384	0.1432	0.0788	0.00289392	0.4518	9.3e-15	1.98855	3.11e-05	60.0385
ieu-b-4879	telomere length || id:ieu-b-4879	finn-b-N14_MALEINFERT	Male infertility || id:finn-b-N14_MALEINFERT	rs2293579	A	G	A	G	11	47440758	-0.012915	0.1114	0.386274	0.2972	0.0614	0.00205481	0.0696402	3.3e-10	1.41196	3.97e-05	39.5044
ieu-b-4879	telomere length || id:ieu-b-4879	finn-b-N14_MALEINFERT	Male infertility || id:finn-b-N14_MALEINFERT	rs2538745	C	T	C	T	7	76310784	-0.012942	-0.0556	0.602841	0.5305	0.0551	0.002056	0.3131	3.1e-10	1.41278	4.02e-05	39.6238
ieu-b-4879	telomere length || id:ieu-b-4879	finn-b-N14_MALEINFERT	Male infertility || id:finn-b-N14_MALEINFERT	rs2555104	C	A	C	A	2	17841243	-0.0139717	-0.0103	0.434255	0.4798	0.0549	0.00203498	0.8517	6.6e-12	1.39833	4.91e-05	47.1388
ieu-b-4879	telomere length || id:ieu-b-4879	finn-b-N14_MALEINFERT	Male infertility || id:finn-b-N14_MALEINFERT	rs2763979	T	C	T	C	6	31794592	-0.0277713	-0.0573	0.359721	0.4375	0.057	0.00208092	0.3149	1.3e-40	1.4299	0.000173758	178.107
ieu-b-4879	telomere length || id:ieu-b-4879	finn-b-N14_MALEINFERT	Male infertility || id:finn-b-N14_MALEINFERT	rs28363070	A	G	A	G	5	1415068	0.0755557	0.8608	0.013389	0.001965	0.7067	0.00959987	0.2232	3.5e-15	6.59654	3.47e-06	61.9446
ieu-b-4879	telomere length || id:ieu-b-4879	finn-b-N14_MALEINFERT	Male infertility || id:finn-b-N14_MALEINFERT	rs28502153	A	C	A	C	22	17469049	-0.0215916	0.0262	0.377958	0.3749	0.0565	0.00206208	0.643	1.2e-25	1.41696	0.000109182	109.637
ieu-b-4879	telomere length || id:ieu-b-4879	finn-b-N14_MALEINFERT	Male infertility || id:finn-b-N14_MALEINFERT	rs28577594	C	G	C	G	12	123895906	0.0187657	0.023	0.709829	0.707	0.0609	0.00224024	0.705801	5.4e-17	1.53938	6.12e-05	70.1682
ieu-b-4879	telomere length || id:ieu-b-4879	finn-b-N14_MALEINFERT	Male infertility || id:finn-b-N14_MALEINFERT	rs2967355	C	A	C	A	16	82200103	-0.0461595	0.1141	0.774276	0.8275	0.0727	0.00238972	0.1168	4e-83	1.64209	0.000276204	373.102
ieu-b-4879	telomere length || id:ieu-b-4879	finn-b-N14_MALEINFERT	Male infertility || id:finn-b-N14_MALEINFERT	rs2977608	C	A	C	A	1	768253	0.0129483	0.0513	0.743949	0.6904	0.0596	0.00233716	0.3892	3e-08	1.60598	2.48e-05	30.6937
ieu-b-4879	telomere length || id:ieu-b-4879	finn-b-N14_MALEINFERT	Male infertility || id:finn-b-N14_MALEINFERT	rs3093888	A	G	A	G	14	20812951	-0.028973	-0.0816	0.05131	0.08816	0.0971	0.00452459	0.401	1.5e-10	3.10907	8.45e-06	41.0042
ieu-b-4879	telomere length || id:ieu-b-4879	finn-b-N14_MALEINFERT	Male infertility || id:finn-b-N14_MALEINFERT	rs35446936	A	G	A	G	3	169486508	-0.0940025	0.0111	0.243674	0.2736	0.0618	0.00232918	0.8577	1e-200	1.60049	0.00127151	1628.82
ieu-b-4879	telomere length || id:ieu-b-4879	finn-b-N14_MALEINFERT	Male infertility || id:finn-b-N14_MALEINFERT	rs35640778	A	G	A	G	20	62321128	-0.209011	-0.2651	0.020757	0.01388	0.2319	0.00702087	0.253	9.59e-195	4.82439	7.63e-05	886.25
ieu-b-4879	telomere length || id:ieu-b-4879	finn-b-N14_MALEINFERT	Male infertility || id:finn-b-N14_MALEINFERT	rs3767952	A	G	A	G	1	41231032	0.0134472	-0.0388	0.226709	0.2216	0.0663	0.00238826	0.5581	1.8e-08	1.64109	2.35e-05	31.703
ieu-b-4879	telomere length || id:ieu-b-4879	finn-b-N14_MALEINFERT	Male infertility || id:finn-b-N14_MALEINFERT	rs3785074	G	A	G	A	16	69406986	0.023863	-0.0655	0.289672	0.2076	0.0684	0.00220455	0.3377	2.6e-27	1.51485	0.000102118	117.168
ieu-b-4879	telomere length || id:ieu-b-4879	finn-b-N14_MALEINFERT	Male infertility || id:finn-b-N14_MALEINFERT	rs3891167	G	A	G	A	18	658423	-0.0425685	0.0023	0.253435	0.2556	0.0639	0.00239551	0.9709	1.2e-70	1.64607	0.000253071	315.777
ieu-b-4879	telomere length || id:ieu-b-4879	finn-b-N14_MALEINFERT	Male infertility || id:finn-b-N14_MALEINFERT	rs41269079	A	T	A	T	1	45252015	0.0153617	0.0986	0.188991	0.2108	0.0673	0.0025499	0.1426	1.7e-09	1.75216	2.36e-05	36.2938
ieu-b-4879	telomere length || id:ieu-b-4879	finn-b-N14_MALEINFERT	Male infertility || id:finn-b-N14_MALEINFERT	rs41304832	A	G	A	G	20	62375508	0.0611702	0.0486	0.012378	0.0375	0.1425	0.0093095	0.7327	5e-11	6.39702	2.24e-06	43.1745
ieu-b-4879	telomere length || id:ieu-b-4879	finn-b-N14_MALEINFERT	Male infertility || id:finn-b-N14_MALEINFERT	rs429358	C	T	C	T	19	45411941	0.0173498	-0.0332	0.153969	0.1849	0.0708	0.00277091	0.6392	3.8e-10	1.90403	2.16e-05	39.2052
ieu-b-4879	telomere length || id:ieu-b-4879	finn-b-N14_MALEINFERT	Male infertility || id:finn-b-N14_MALEINFERT	rs4498805	T	G	T	G	1	110910397	0.0150601	0.0995	0.546632	0.5061	0.055	0.00200376	0.0702797	5.7e-14	1.37688	5.93e-05	56.4891
ieu-b-4879	telomere length || id:ieu-b-4879	finn-b-N14_MALEINFERT	Male infertility || id:finn-b-N14_MALEINFERT	rs4530278	T	G	T	G	19	33752994	0.0138793	0.0926	0.59815	0.6039	0.0566	0.0020567	0.1016	1.5e-11	1.41326	4.64e-05	45.54
ieu-b-4879	telomere length || id:ieu-b-4879	finn-b-N14_MALEINFERT	Male infertility || id:finn-b-N14_MALEINFERT	rs45604339	T	C	T	C	14	65543102	-0.020433	0.1	0.34242	0.3858	0.0564	0.00211433	0.0764997	4.3e-22	1.45286	8.91e-05	93.3939
ieu-b-4879	telomere length || id:ieu-b-4879	finn-b-N14_MALEINFERT	Male infertility || id:finn-b-N14_MALEINFERT	rs4616688	T	G	T	G	3	160042459	-0.0173476	0.0595	0.525394	0.6039	0.0561	0.00200198	0.2894	4.5e-18	1.37566	7.93e-05	75.0861
ieu-b-4879	telomere length || id:ieu-b-4879	finn-b-N14_MALEINFERT	Male infertility || id:finn-b-N14_MALEINFERT	rs4695407	G	A	G	A	4	48843372	0.0141511	-0.0556	0.507843	0.4698	0.0548	0.00199925	0.3096	1.5e-12	1.37378	5.3e-05	50.101
ieu-b-4879	telomere length || id:ieu-b-4879	finn-b-N14_MALEINFERT	Male infertility || id:finn-b-N14_MALEINFERT	rs4724	A	G	A	G	17	7760397	-0.0547446	0.0372	0.116598	0.1069	0.0894	0.00312441	0.6774	9.8e-69	2.14694	0.000133944	307.006
ieu-b-4879	telomere length || id:ieu-b-4879	finn-b-N14_MALEINFERT	Male infertility || id:finn-b-N14_MALEINFERT	rs4731541	G	C	G	C	7	128678236	-0.0206119	0.0153	0.624901	0.636	0.0572	0.00205962	0.7893	1.4e-23	1.41527	9.94e-05	100.153
ieu-b-4879	telomere length || id:ieu-b-4879	finn-b-N14_MALEINFERT	Male infertility || id:finn-b-N14_MALEINFERT	rs4743037	T	C	T	C	9	109639970	0.0147971	0.0207	0.230874	0.2175	0.0668	0.00238094	0.756401	5.1e-10	1.63606	2.91e-05	38.6239
ieu-b-4879	telomere length || id:ieu-b-4879	finn-b-N14_MALEINFERT	Male infertility || id:finn-b-N14_MALEINFERT	rs55747751	A	G	A	G	5	132397351	-0.0211612	-0.1026	0.077375	0.05584	0.1219	0.00375164	0.3998	1.7e-08	2.57794	9.62e-06	31.8155
ieu-b-4879	telomere length || id:ieu-b-4879	finn-b-N14_MALEINFERT	Male infertility || id:finn-b-N14_MALEINFERT	rs56799554	G	A	G	A	17	41456413	-0.0259793	-0.0773	0.170183	0.2349	0.0652	0.00267858	0.2354	3e-22	1.84058	5.63e-05	94.0688
ieu-b-4879	telomere length || id:ieu-b-4879	finn-b-N14_MALEINFERT	Male infertility || id:finn-b-N14_MALEINFERT	rs5742915	C	T	C	T	15	74336633	0.0193377	0.084	0.445829	0.4082	0.056	0.00202886	0.1335	1.6e-21	1.39413	9.51e-05	90.8459
ieu-b-4879	telomere length || id:ieu-b-4879	finn-b-N14_MALEINFERT	Male infertility || id:finn-b-N14_MALEINFERT	rs59409453	G	A	G	A	17	1666218	0.0202133	0.0184	0.730602	0.7897	0.0679	0.00230175	0.786401	1.6e-18	1.58165	6.43e-05	77.1184
ieu-b-4879	telomere length || id:ieu-b-4879	finn-b-N14_MALEINFERT	Male infertility || id:finn-b-N14_MALEINFERT	rs6007020	C	T	C	T	22	45790132	0.0144904	0.0384	0.367823	0.3563	0.0573	0.00209637	0.5036	4.8e-12	1.44052	4.71e-05	47.7777
ieu-b-4879	telomere length || id:ieu-b-4879	finn-b-N14_MALEINFERT	Male infertility || id:finn-b-N14_MALEINFERT	rs6054257	A	G	A	G	20	66370	-0.0141684	0.0499	0.793522	0.7994	0.068	0.00247729	0.463	1.1e-08	1.70227	2.27e-05	32.7106
ieu-b-4879	telomere length || id:ieu-b-4879	finn-b-N14_MALEINFERT	Male infertility || id:finn-b-N14_MALEINFERT	rs611646	A	T	A	T	11	108177097	-0.0368309	-0.0686	0.408685	0.392	0.0564	0.00203547	0.2237	3.5e-73	1.39867	0.000335143	327.412
ieu-b-4879	telomere length || id:ieu-b-4879	finn-b-N14_MALEINFERT	Male infertility || id:finn-b-N14_MALEINFERT	rs61405042	T	C	T	C	7	67200	-0.0501874	-0.2499	0.029288	0.01754	0.2652	0.00602955	0.346	8.5e-17	4.1432	8.34e-06	69.2819
ieu-b-4879	telomere length || id:ieu-b-4879	finn-b-N14_MALEINFERT	Male infertility || id:finn-b-N14_MALEINFERT	rs61748181	T	C	T	C	5	1294166	-0.059181	-0.0866	0.028928	0.05361	0.1227	0.00595394	0.48	2.8e-23	4.09125	1.18e-05	98.7997
ieu-b-4879	telomere length || id:ieu-b-4879	finn-b-N14_MALEINFERT	Male infertility || id:finn-b-N14_MALEINFERT	rs6536702	A	G	A	G	4	164028105	0.0534148	0.0613	0.774647	0.8142	0.0707	0.00238875	0.3859	9.4e-111	1.64143	0.000369723	500.014
ieu-b-4879	telomere length || id:ieu-b-4879	finn-b-N14_MALEINFERT	Male infertility || id:finn-b-N14_MALEINFERT	rs6584579	G	A	G	A	10	105645725	0.0114923	0.0027	0.398876	0.3222	0.0589	0.00204674	0.9628	2e-08	1.40642	3.2e-05	31.5274
ieu-b-4879	telomere length || id:ieu-b-4879	finn-b-N14_MALEINFERT	Male infertility || id:finn-b-N14_MALEINFERT	rs6587577	G	A	G	A	1	151402045	-0.0182148	0.0286	0.826346	0.8416	0.0752	0.0026359	0.7031	4.8e-12	1.81126	2.9e-05	47.7519
ieu-b-4879	telomere length || id:ieu-b-4879	finn-b-N14_MALEINFERT	Male infertility || id:finn-b-N14_MALEINFERT	rs6659669	T	C	T	C	1	185315067	-0.0117091	0.0775	0.605095	0.5827	0.0555	0.00205167	0.1628	1.1e-08	1.4098	3.3e-05	32.5711
ieu-b-4879	telomere length || id:ieu-b-4879	finn-b-N14_MALEINFERT	Male infertility || id:finn-b-N14_MALEINFERT	rs6669563	A	G	A	G	1	32279629	0.0182358	-0.0054	0.437768	0.4698	0.0555	0.00202476	0.9219	2.1e-19	1.39131	8.46e-05	81.1153
ieu-b-4879	telomere length || id:ieu-b-4879	finn-b-N14_MALEINFERT	Male infertility || id:finn-b-N14_MALEINFERT	rs66731853	A	G	A	G	1	20916238	-0.0177791	-0.0266	0.317304	0.1947	0.0695	0.00215421	0.702399	1.5e-16	1.48026	6.25e-05	68.1151
ieu-b-4879	telomere length || id:ieu-b-4879	finn-b-N14_MALEINFERT	Male infertility || id:finn-b-N14_MALEINFERT	rs6751209	C	T	C	T	2	43588302	-0.0140465	-0.0116	0.204231	0.1842	0.071	0.00248465	0.8698	1.6e-08	1.70733	2.2e-05	31.9599
ieu-b-4879	telomere length || id:ieu-b-4879	finn-b-N14_MALEINFERT	Male infertility || id:finn-b-N14_MALEINFERT	rs6776756	A	G	A	G	3	128215821	-0.0174439	0.0279	0.597562	0.5346	0.0557	0.00203747	0.6163	1.1e-17	1.40005	7.47e-05	73.3001
ieu-b-4879	telomere length || id:ieu-b-4879	finn-b-N14_MALEINFERT	Male infertility || id:finn-b-N14_MALEINFERT	rs6790988	G	A	G	A	3	170263320	0.0145728	0.0447	0.741902	0.7692	0.065	0.00228428	0.4913	1.8e-10	1.56964	3.3e-05	40.6993
ieu-b-4879	telomere length || id:ieu-b-4879	finn-b-N14_MALEINFERT	Male infertility || id:finn-b-N14_MALEINFERT	rs6881568	A	C	A	C	5	1670265	0.0169256	-0.0241	0.36258	0.2715	0.062	0.00207735	0.6975	3.7e-16	1.42745	6.5e-05	66.3848
ieu-b-4879	telomere length || id:ieu-b-4879	finn-b-N14_MALEINFERT	Male infertility || id:finn-b-N14_MALEINFERT	rs7099229	A	G	A	G	10	96134685	-0.0153288	0.0169	0.273301	0.1783	0.0732	0.00224403	0.8169	8.4e-12	1.54198	3.93e-05	46.6615
ieu-b-4879	telomere length || id:ieu-b-4879	finn-b-N14_MALEINFERT	Male infertility || id:finn-b-N14_MALEINFERT	rs7164950	G	A	G	A	15	56775385	0.0129362	-0.0355	0.405979	0.4183	0.0555	0.00204001	0.522801	2.3e-10	1.40179	4.11e-05	40.2114
ieu-b-4879	telomere length || id:ieu-b-4879	finn-b-N14_MALEINFERT	Male infertility || id:finn-b-N14_MALEINFERT	rs7209057	A	G	A	G	17	65705530	0.011819	0.0428	0.561044	0.5524	0.0551	0.00202865	0.4371	5.7e-09	1.39399	3.54e-05	33.9428
ieu-b-4879	telomere length || id:ieu-b-4879	finn-b-N14_MALEINFERT	Male infertility || id:finn-b-N14_MALEINFERT	rs7221585	T	C	T	C	17	76195153	0.0143271	0.0056	0.22401	0.2796	0.0614	0.00247042	0.9269	6.7e-09	1.69755	2.48e-05	33.6337
ieu-b-4879	telomere length || id:ieu-b-4879	finn-b-N14_MALEINFERT	Male infertility || id:finn-b-N14_MALEINFERT	rs73581419	T	C	T	C	14	21941148	0.0229838	-0.0914	0.106605	0.08389	0.1	0.00324156	0.3604	1.3e-12	2.22744	2.03e-05	50.2731
ieu-b-4879	telomere length || id:ieu-b-4879	finn-b-N14_MALEINFERT	Male infertility || id:finn-b-N14_MALEINFERT	rs73730598	A	G	A	G	5	77973	0.0273632	0.0948	0.054793	0.06686	0.1106	0.00439272	0.3909	4.7e-10	3.01845	8.51e-06	38.8031
ieu-b-4879	telomere length || id:ieu-b-4879	finn-b-N14_MALEINFERT	Male infertility || id:finn-b-N14_MALEINFERT	rs75664430	G	C	G	C	17	8064779	-0.0235179	-0.0701	0.248028	0.1913	0.0703	0.0023186	0.3183	3.6e-24	1.59322	8.13e-05	102.883
ieu-b-4879	telomere length || id:ieu-b-4879	finn-b-N14_MALEINFERT	Male infertility || id:finn-b-N14_MALEINFERT	rs76065543	T	C	T	C	16	74678063	0.0342843	0.0826	0.137527	0.1785	0.0717	0.00290708	0.2495	4.2e-32	1.9976	6.99e-05	139.084
ieu-b-4879	telomere length || id:ieu-b-4879	finn-b-N14_MALEINFERT	Male infertility || id:finn-b-N14_MALEINFERT	rs76219171	A	G	A	G	16	50188929	0.0359839	0.0112	0.058433	0.03565	0.1479	0.00431741	0.9397	7.8e-17	2.9667	1.62e-05	69.4656
ieu-b-4879	telomere length || id:ieu-b-4879	finn-b-N14_MALEINFERT	Male infertility || id:finn-b-N14_MALEINFERT	rs762679	A	T	A	T	8	48885436	0.0310104	-0.0499	0.856501	0.8293	0.0731	0.00285024	0.4945	1.4e-27	1.95854	6.16e-05	118.373
ieu-b-4879	telomere length || id:ieu-b-4879	finn-b-N14_MALEINFERT	Male infertility || id:finn-b-N14_MALEINFERT	rs76666449	C	T	C	T	12	120904895	0.0295125	0.2123	0.100625	0.1356	0.0808	0.00333186	0.00857492	8.2e-19	2.28948	3.01e-05	78.4582
ieu-b-4879	telomere length || id:ieu-b-4879	finn-b-N14_MALEINFERT	Male infertility || id:finn-b-N14_MALEINFERT	rs7705526	A	C	A	C	5	1285974	0.0776022	0.0638	0.326578	0.3209	0.0591	0.00216124	0.2808	1e-200	1.48509	0.001201	1289.26
ieu-b-4879	telomere length || id:ieu-b-4879	finn-b-N14_MALEINFERT	Male infertility || id:finn-b-N14_MALEINFERT	rs77231040	C	G	C	G	10	106280527	0.0989303	0.0785	0.005742	0.02454	0.1789	0.0134649	0.660999	2e-13	9.2524	1.31e-06	53.9824
ieu-b-4879	telomere length || id:ieu-b-4879	finn-b-N14_MALEINFERT	Male infertility || id:finn-b-N14_MALEINFERT	rs7772289	T	G	T	G	6	28674322	0.017549	-0.0175	0.503081	0.6178	0.0581	0.00200003	0.762801	1.7e-18	1.37432	8.15e-05	76.9895
ieu-b-4879	telomere length || id:ieu-b-4879	finn-b-N14_MALEINFERT	Male infertility || id:finn-b-N14_MALEINFERT	rs77732866	A	G	A	G	2	58979879	0.0177942	0.0571	0.137597	0.142	0.0791	0.00290595	0.4704	9.2e-10	1.99682	1.88e-05	37.4956
ieu-b-4879	telomere length || id:ieu-b-4879	finn-b-N14_MALEINFERT	Male infertility || id:finn-b-N14_MALEINFERT	rs7790856	T	C	T	C	7	124459852	-0.0437199	-0.0127	0.289139	0.2249	0.0664	0.00220526	0.8486	1.8e-87	1.51534	0.000342183	393.042
ieu-b-4879	telomere length || id:ieu-b-4879	finn-b-N14_MALEINFERT	Male infertility || id:finn-b-N14_MALEINFERT	rs78491606	C	A	C	A	3	72891547	-0.0756311	0.0459	0.018433	0.02841	0.1663	0.00741168	0.7826	1.9e-24	5.09293	7.98e-06	104.128
ieu-b-4879	telomere length || id:ieu-b-4879	finn-b-N14_MALEINFERT	Male infertility || id:finn-b-N14_MALEINFERT	rs79977579	A	C	A	C	12	54694560	0.0281517	0.014	0.09555	0.09344	0.0963	0.00343182	0.8843	2.3e-16	2.35817	2.46e-05	67.2915
ieu-b-4879	telomere length || id:ieu-b-4879	finn-b-N14_MALEINFERT	Male infertility || id:finn-b-N14_MALEINFERT	rs80116508	A	G	A	G	16	3650970	-0.0352672	-0.0848	0.062356	0.0802	0.1013	0.00415151	0.4025	2e-17	2.85271	1.79e-05	72.1655
ieu-b-4879	telomere length || id:ieu-b-4879	finn-b-N14_MALEINFERT	Male infertility || id:finn-b-N14_MALEINFERT	rs80324517	A	G	A	G	6	204031	0.0396515	-0.1492	0.048259	0.06326	0.1137	0.00466286	0.1894	1.8e-17	3.20408	1.41e-05	72.3127
ieu-b-4879	telomere length || id:ieu-b-4879	finn-b-N14_MALEINFERT	Male infertility || id:finn-b-N14_MALEINFERT	rs8102497	A	G	A	G	19	57370055	-0.0149654	0.0728	0.431828	0.4528	0.0552	0.0020233	0.1873	1.4e-13	1.39031	5.69e-05	54.7087
ieu-b-4879	telomere length || id:ieu-b-4879	finn-b-N14_MALEINFERT	Male infertility || id:finn-b-N14_MALEINFERT	rs8105767	G	A	G	A	19	22215441	0.0328384	-0.0325	0.29467	0.3161	0.0591	0.00220117	0.5824	2.5e-50	1.51253	0.000195935	222.565
ieu-b-4879	telomere length || id:ieu-b-4879	finn-b-N14_MALEINFERT	Male infertility || id:finn-b-N14_MALEINFERT	rs869785	C	T	C	T	3	24347800	-0.0147303	0.0941	0.672471	0.6588	0.0581	0.00212801	0.1049	4.4e-12	1.46226	4.47e-05	47.9155
ieu-b-4879	telomere length || id:ieu-b-4879	finn-b-N14_MALEINFERT	Male infertility || id:finn-b-N14_MALEINFERT	rs871134	T	C	T	C	4	7044380	-0.0182986	-0.0878	0.569032	0.5583	0.0551	0.0020263	0.1111	1.7e-19	1.39237	8.47e-05	81.5508
ieu-b-4879	telomere length || id:ieu-b-4879	finn-b-N14_MALEINFERT	Male infertility || id:finn-b-N14_MALEINFERT	rs932002	T	C	T	C	1	226577306	-0.0402052	-0.0682	0.150843	0.2349	0.0648	0.00279667	0.2927	7.3e-47	1.92173	0.00011213	206.672
ieu-b-4879	telomere length || id:ieu-b-4879	finn-b-N14_MALEINFERT	Male infertility || id:finn-b-N14_MALEINFERT	rs9398196	G	A	G	A	6	109601554	-0.0143586	-0.1392	0.52005	0.6256	0.0572	0.00201175	0.01486	9.5e-13	1.38237	5.39e-05	50.942
ieu-b-4879	telomere length || id:ieu-b-4879	finn-b-N14_MALEINFERT	Male infertility || id:finn-b-N14_MALEINFERT	rs939916	A	G	A	G	11	202253	0.0241795	0.0282	0.669967	0.7345	0.0629	0.00216724	0.6546	6.6e-29	1.48922	0.000116579	124.475
ieu-b-4879	telomere length || id:ieu-b-4879	finn-b-N14_MALEINFERT	Male infertility || id:finn-b-N14_MALEINFERT	rs9419958	C	T	C	T	10	105675946	-0.0810098	0.0622	0.86139	0.8862	0.0865	0.00293847	0.4721	2.6e-167	2.01917	0.000384375	760.033
ieu-b-4879	telomere length || id:ieu-b-4879	finn-b-N14_MALEINFERT	Male infertility || id:finn-b-N14_MALEINFERT	rs9600019	T	C	T	C	13	73317585	0.0127134	0.0748	0.335579	0.3774	0.0568	0.00213096	0.1882	2.4e-09	1.46429	3.36e-05	35.5937
ieu-b-4879	telomere length || id:ieu-b-4879	finn-b-N14_MALEINFERT	Male infertility || id:finn-b-N14_MALEINFERT	rs9878436	T	C	T	C	3	138244400	-0.0143407	0.0529	0.434393	0.3545	0.0576	0.00201819	0.358	1.2e-12	1.3868	5.25e-05	50.4913
ieu-b-4879	telomere length || id:ieu-b-4879	finn-b-N14_MALEINFERT	Male infertility || id:finn-b-N14_MALEINFERT	rs9940099	T	G	T	G	16	3613207	-0.033609	-0.0841	0.062718	0.08047	0.1012	0.00411613	0.406	3.2e-16	2.8284	1.66e-05	66.6704
ieu-b-4879	telomere length || id:ieu-b-4879	finn-b-N14_MALEINFERT	Male infertility || id:finn-b-N14_MALEINFERT	rs9955360	A	C	A	C	18	78008334	-0.0190311	-0.0289	0.869288	0.8548	0.0782	0.00299791	0.7121	2.2e-10	2.06001	1.94e-05	40.2987
ieu-b-4879	telomere length || id:ieu-b-4879	finn-b-N14_FIANOV	Female infertility, associated with anovulation || id:finn-b-N14_FIANOV	rs1003322	A	C	A	C	22	51072289	0.0141734	0.0534	0.213742	0.1467	0.0629	0.00247546	0.3961	1e-08	1.70101	2.33e-05	32.7821
ieu-b-4879	telomere length || id:ieu-b-4879	finn-b-N14_FIANOV	Female infertility, associated with anovulation || id:finn-b-N14_FIANOV	rs10112752	A	G	A	G	8	73958718	-0.0287522	0.04	0.430369	0.4508	0.0447	0.00202518	0.3716	9.5e-46	1.3916	0.000209304	201.565
ieu-b-4879	telomere length || id:ieu-b-4879	finn-b-N14_FIANOV	Female infertility, associated with anovulation || id:finn-b-N14_FIANOV	rs1023767	A	G	A	G	8	95530969	-0.0183732	0.0247	0.237595	0.373	0.0459	0.00234772	0.590101	5e-15	1.61323	4.7e-05	61.2459
ieu-b-4879	telomere length || id:ieu-b-4879	finn-b-N14_FIANOV	Female infertility, associated with anovulation || id:finn-b-N14_FIANOV	rs10768683	G	C	G	C	11	5247791	0.0469922	-0.0709	0.841033	0.7935	0.0552	0.00277015	0.1994	1.5e-64	1.90351	0.000162964	287.77
ieu-b-4879	telomere length || id:ieu-b-4879	finn-b-N14_FIANOV	Female infertility, associated with anovulation || id:finn-b-N14_FIANOV	rs10773176	G	A	G	A	12	122944713	-0.0172009	-0.0177	0.741214	0.8088	0.0564	0.00228534	0.753401	5.2e-14	1.57037	4.6e-05	56.6501
ieu-b-4879	telomere length || id:ieu-b-4879	finn-b-N14_FIANOV	Female infertility, associated with anovulation || id:finn-b-N14_FIANOV	rs10774624	A	G	A	G	12	111833788	0.0149944	-0.0079	0.53276	0.596	0.0453	0.00205494	0.8616	2.9e-13	1.41205	5.61e-05	53.2427
ieu-b-4879	telomere length || id:ieu-b-4879	finn-b-N14_FIANOV	Female infertility, associated with anovulation || id:finn-b-N14_FIANOV	rs10805346	C	T	C	T	4	9920347	0.0117072	-0.0152	0.439339	0.4538	0.0446	0.00202147	0.734301	7e-09	1.38905	3.5e-05	33.5406
ieu-b-4879	telomere length || id:ieu-b-4879	finn-b-N14_FIANOV	Female infertility, associated with anovulation || id:finn-b-N14_FIANOV	rs10840270	G	C	G	C	11	9629553	0.014383	-0.0336	0.655684	0.6647	0.0473	0.00212494	0.4776	1.3e-11	1.46015	4.38e-05	45.8148
ieu-b-4879	telomere length || id:ieu-b-4879	finn-b-N14_FIANOV	Female infertility, associated with anovulation || id:finn-b-N14_FIANOV	rs10845387	A	G	A	G	12	11757743	-0.0141214	0.0647	0.352666	0.3437	0.0478	0.00209396	0.1762	1.5e-11	1.43886	4.4e-05	45.4798
ieu-b-4879	telomere length || id:ieu-b-4879	finn-b-N14_FIANOV	Female infertility, associated with anovulation || id:finn-b-N14_FIANOV	rs10905255	T	G	T	G	10	5870267	-0.0182493	0.0111	0.57919	0.5613	0.0447	0.00203099	0.8039	2.6e-19	1.39559	8.34e-05	80.7378
ieu-b-4879	telomere length || id:ieu-b-4879	finn-b-N14_FIANOV	Female infertility, associated with anovulation || id:finn-b-N14_FIANOV	rs11085072	T	C	T	C	19	4368142	-0.0131806	0.0403	0.236909	0.1626	0.0606	0.00236713	0.5058	2.6e-08	1.62657	2.37e-05	31.0046
ieu-b-4879	telomere length || id:ieu-b-4879	finn-b-N14_FIANOV	Female infertility, associated with anovulation || id:finn-b-N14_FIANOV	rs11117354	C	T	C	T	16	88092092	0.0232506	0.0397	0.696513	0.579	0.045	0.00219601	0.3777	3.4e-26	1.50899	0.000100368	112.098
ieu-b-4879	telomere length || id:ieu-b-4879	finn-b-N14_FIANOV	Female infertility, associated with anovulation || id:finn-b-N14_FIANOV	rs111527438	C	T	C	T	17	29252703	0.0125	0.0078	0.351251	0.3211	0.0476	0.00211016	0.8694	3.1e-09	1.44999	3.39e-05	35.0905
ieu-b-4879	telomere length || id:ieu-b-4879	finn-b-N14_FIANOV	Female infertility, associated with anovulation || id:finn-b-N14_FIANOV	rs111950327	C	G	C	G	16	48283993	0.0238271	0.0305	0.063628	0.05295	0.098	0.00409406	0.755699	5.9e-09	2.81323	8.55e-06	33.8715
ieu-b-4879	telomere length || id:ieu-b-4879	finn-b-N14_FIANOV	Female infertility, associated with anovulation || id:finn-b-N14_FIANOV	rs112394943	C	T	C	T	3	197842892	-0.0198961	0.0088	0.162741	0.2371	0.0528	0.00281641	0.8673	1.6e-12	1.93529	2.88e-05	49.905
ieu-b-4879	telomere length || id:ieu-b-4879	finn-b-N14_FIANOV	Female infertility, associated with anovulation || id:finn-b-N14_FIANOV	rs113525195	A	C	A	C	14	23499321	-0.0124075	0.0246	0.290254	0.3027	0.0486	0.00224132	0.611799	3.1e-08	1.54012	2.67e-05	30.6451
ieu-b-4879	telomere length || id:ieu-b-4879	finn-b-N14_FIANOV	Female infertility, associated with anovulation || id:finn-b-N14_FIANOV	rs11412296	T	TA	T	TA	15	50366116	0.0332259	0.0386	0.759384	0.7629	0.0524	0.00234478	0.4615	1.4e-45	1.61121	0.000155404	200.793
ieu-b-4879	telomere length || id:ieu-b-4879	finn-b-N14_FIANOV	Female infertility, associated with anovulation || id:finn-b-N14_FIANOV	rs11557154	T	C	T	C	9	34107505	-0.0343719	-0.0173	0.13003	0.1323	0.0655	0.00298538	0.791701	1.1e-30	2.0514	6.35e-05	132.559
ieu-b-4879	telomere length || id:ieu-b-4879	finn-b-N14_FIANOV	Female infertility, associated with anovulation || id:finn-b-N14_FIANOV	rs11579626	C	A	C	A	1	146741960	0.0265113	0.1708	0.084882	0.1223	0.0679	0.00357752	0.0119399	1.3e-13	2.45829	1.81e-05	54.9159
ieu-b-4879	telomere length || id:ieu-b-4879	finn-b-N14_FIANOV	Female infertility, associated with anovulation || id:finn-b-N14_FIANOV	rs11584821	T	C	T	C	1	114419489	-0.0306517	0.0433	0.176208	0.1804	0.0576	0.00263623	0.452701	3e-31	1.81148	8.31e-05	135.189
ieu-b-4879	telomere length || id:ieu-b-4879	finn-b-N14_FIANOV	Female infertility, associated with anovulation || id:finn-b-N14_FIANOV	rs116863223	A	G	A	G	18	709396	-0.0817874	-0.2193	0.011763	0.01598	0.178	0.00937157	0.2179	2.6e-18	6.43967	3.75e-06	76.1637
ieu-b-4879	telomere length || id:ieu-b-4879	finn-b-N14_FIANOV	Female infertility, associated with anovulation || id:finn-b-N14_FIANOV	rs11699829	A	G	A	G	20	62157200	0.0641957	-0.1319	0.034146	0.0163	0.1829	0.00602028	0.4707	1.5e-26	4.13683	1.59e-05	113.705
ieu-b-4879	telomere length || id:ieu-b-4879	finn-b-N14_FIANOV	Female infertility, associated with anovulation || id:finn-b-N14_FIANOV	rs117407747	T	C	T	C	7	159117178	0.0450533	-0.0873	0.027571	0.009665	0.2303	0.00611706	0.7048	1.8e-13	4.20333	6.16e-06	54.246
ieu-b-4879	telomere length || id:ieu-b-4879	finn-b-N14_FIANOV	Female infertility, associated with anovulation || id:finn-b-N14_FIANOV	rs117512405	A	G	A	G	20	62574274	-0.0790134	0.154	0.017043	0.05527	0.0978	0.00824611	0.1154	9.5e-22	5.66631	6.51e-06	91.8128
ieu-b-4879	telomere length || id:ieu-b-4879	finn-b-N14_FIANOV	Female infertility, associated with anovulation || id:finn-b-N14_FIANOV	rs117630647	A	G	A	G	7	124779510	0.059565	-0.2516	0.021346	0.017	0.1734	0.00720413	0.1468	1.4e-16	4.95031	6.05e-06	68.3627
ieu-b-4879	telomere length || id:ieu-b-4879	finn-b-N14_FIANOV	Female infertility, associated with anovulation || id:finn-b-N14_FIANOV	rs11769630	A	T	A	T	7	50257703	-0.0256807	0.0566	0.072227	0.1021	0.0739	0.00389475	0.4434	4.3e-11	2.67627	1.23e-05	43.4765
ieu-b-4879	telomere length || id:ieu-b-4879	finn-b-N14_FIANOV	Female infertility, associated with anovulation || id:finn-b-N14_FIANOV	rs11991877	A	T	A	T	8	56664524	-0.030138	0.0332	0.889309	0.8585	0.0639	0.00318686	0.6033	3.2e-21	2.18985	3.73e-05	89.434
ieu-b-4879	telomere length || id:ieu-b-4879	finn-b-N14_FIANOV	Female infertility, associated with anovulation || id:finn-b-N14_FIANOV	rs12369950	C	T	C	T	12	24762109	-0.0178308	-0.0111	0.140675	0.1512	0.0621	0.00290205	0.8585	8e-10	1.99414	1.93e-05	37.7513
ieu-b-4879	telomere length || id:ieu-b-4879	finn-b-N14_FIANOV	Female infertility, associated with anovulation || id:finn-b-N14_FIANOV	rs12412214	A	G	A	G	10	101276256	-0.0245174	-0.0282	0.279765	0.3935	0.0454	0.00222685	0.533801	3.4e-28	1.53018	0.000103458	121.218
ieu-b-4879	telomere length || id:ieu-b-4879	finn-b-N14_FIANOV	Female infertility, associated with anovulation || id:finn-b-N14_FIANOV	rs12451892	C	T	C	T	17	2247982	-0.0116145	0.0215	0.380511	0.4352	0.0451	0.00207578	0.6334	2.2e-08	1.42637	3.13e-05	31.3068
ieu-b-4879	telomere length || id:ieu-b-4879	finn-b-N14_FIANOV	Female infertility, associated with anovulation || id:finn-b-N14_FIANOV	rs1291143	C	A	C	A	20	35525640	0.0493145	0.0641	0.849026	0.7778	0.0531	0.0027991	0.2274	1.8e-69	1.9234	0.000168525	310.393
ieu-b-4879	telomere length || id:ieu-b-4879	finn-b-N14_FIANOV	Female infertility, associated with anovulation || id:finn-b-N14_FIANOV	rs12925933	C	A	C	A	16	90141355	-0.0146622	-0.024	0.66221	0.5412	0.0448	0.00213796	0.5921	7e-12	1.4691	4.46e-05	47.0326
ieu-b-4879	telomere length || id:ieu-b-4879	finn-b-N14_FIANOV	Female infertility, associated with anovulation || id:finn-b-N14_FIANOV	rs12932179	G	A	G	A	16	9072085	-0.0136257	-0.0246	0.561399	0.6177	0.0456	0.0020276	0.5895	1.8e-11	1.39326	4.71e-05	45.1599
ieu-b-4879	telomere length || id:ieu-b-4879	finn-b-N14_FIANOV	Female infertility, associated with anovulation || id:finn-b-N14_FIANOV	rs13062095	C	T	C	T	3	101267385	0.0138552	-0.0393	0.327843	0.3737	0.0457	0.00214113	0.3889	9.7e-11	1.47128	3.91e-05	41.8735
ieu-b-4879	telomere length || id:ieu-b-4879	finn-b-N14_FIANOV	Female infertility, associated with anovulation || id:finn-b-N14_FIANOV	rs13230646	C	T	C	T	7	23930316	-0.0173277	-0.0049	0.248945	0.1745	0.0586	0.00232377	0.9336	8.9e-14	1.59678	4.4e-05	55.6027
ieu-b-4879	telomere length || id:ieu-b-4879	finn-b-N14_FIANOV	Female infertility, associated with anovulation || id:finn-b-N14_FIANOV	rs1332941	G	A	G	A	13	41695100	0.0256552	-0.0046	0.820466	0.794	0.0549	0.00273159	0.9336	5.9e-21	1.87701	5.5e-05	88.2104
ieu-b-4879	telomere length || id:ieu-b-4879	finn-b-N14_FIANOV	Female infertility, associated with anovulation || id:finn-b-N14_FIANOV	rs137901416	A	G	A	G	14	73418095	0.04572	-0.0353	0.100311	0.06542	0.0899	0.00332355	0.6945	4.7e-43	2.28377	7.23e-05	189.238
ieu-b-4879	telomere length || id:ieu-b-4879	finn-b-N14_FIANOV	Female infertility, associated with anovulation || id:finn-b-N14_FIANOV	rs139669835	T	C	T	C	18	729871	-0.0612563	0.7392	0.009365	0.001418	0.6044	0.0105346	0.2213	6.1e-09	7.23884	1.33e-06	33.8116
ieu-b-4879	telomere length || id:ieu-b-4879	finn-b-N14_FIANOV	Female infertility, associated with anovulation || id:finn-b-N14_FIANOV	rs139795227	C	A	C	A	1	92842367	0.0599379	-0.1809	0.014021	0.02772	0.1336	0.00873247	0.1757	6.7e-12	6.00051	2.76e-06	47.1117
ieu-b-4879	telomere length || id:ieu-b-4879	finn-b-N14_FIANOV	Female infertility, associated with anovulation || id:finn-b-N14_FIANOV	rs141214782	TTATC	T	TTATC	T	5	78954683	-0.0246687	0.0323	0.101206	0.1052	0.0727	0.00335723	0.6568	2e-13	2.30692	2.08e-05	53.9921
ieu-b-4879	telomere length || id:ieu-b-4879	finn-b-N14_FIANOV	Female infertility, associated with anovulation || id:finn-b-N14_FIANOV	rs142426306	T	C	T	C	20	62488152	-0.0504903	-0.0207	0.039544	0.04112	0.1138	0.00539933	0.8558	8.7e-21	3.71015	1.41e-05	87.4452
ieu-b-4879	telomere length || id:ieu-b-4879	finn-b-N14_FIANOV	Female infertility, associated with anovulation || id:finn-b-N14_FIANOV	rs143190905	T	G	T	G	20	62291767	-0.0723995	-0.0953	0.080404	0.07604	0.0842	0.00369421	0.2576	1.6e-85	2.53847	0.00012029	384.086
ieu-b-4879	telomere length || id:ieu-b-4879	finn-b-N14_FIANOV	Female infertility, associated with anovulation || id:finn-b-N14_FIANOV	rs144204502	T	C	T	C	17	76183233	-0.100574	-0.1399	0.012562	0.03766	0.1179	0.00913369	0.2353	3.4e-28	6.27621	6.37e-06	121.249
ieu-b-4879	telomere length || id:ieu-b-4879	finn-b-N14_FIANOV	Female infertility, associated with anovulation || id:finn-b-N14_FIANOV	rs145114957	G	C	G	C	1	94322469	0.0272605	-0.0834	0.042648	0.03841	0.1155	0.00498872	0.4698	4.6e-08	3.42799	5.16e-06	29.86
ieu-b-4879	telomere length || id:ieu-b-4879	finn-b-N14_FIANOV	Female infertility, associated with anovulation || id:finn-b-N14_FIANOV	rs150150565	T	C	T	C	18	708207	0.063762	-0.0555	0.021455	0.01867	0.1635	0.00739877	0.734401	6.8e-18	5.08406	6.6e-06	74.2685
ieu-b-4879	telomere length || id:ieu-b-4879	finn-b-N14_FIANOV	Female infertility, associated with anovulation || id:finn-b-N14_FIANOV	rs1611236	A	G	A	G	6	29748690	-0.0160135	0.0696	0.32687	0.2237	0.0554	0.00213359	0.2085	6.1e-14	1.46609	5.25e-05	56.3314
ieu-b-4879	telomere length || id:ieu-b-4879	finn-b-N14_FIANOV	Female infertility, associated with anovulation || id:finn-b-N14_FIANOV	rs16978028	T	A	T	A	18	42070981	-0.029945	0.0439	0.143727	0.08109	0.0811	0.00285068	0.5884	8.2e-26	1.95884	5.75e-05	110.345
ieu-b-4879	telomere length || id:ieu-b-4879	finn-b-N14_FIANOV	Female infertility, associated with anovulation || id:finn-b-N14_FIANOV	rs17445108	A	G	A	G	12	57082058	-0.0168922	0.0168	0.12695	0.1258	0.0678	0.00300983	0.8043	2e-08	2.0682	1.48e-05	31.4984
ieu-b-4879	telomere length || id:ieu-b-4879	finn-b-N14_FIANOV	Female infertility, associated with anovulation || id:finn-b-N14_FIANOV	rs17677991	G	C	G	C	15	42032383	0.0222664	-0.0037	0.342123	0.3977	0.0453	0.00210806	0.935	4.4e-26	1.44855	0.000106363	111.567
ieu-b-4879	telomere length || id:ieu-b-4879	finn-b-N14_FIANOV	Female infertility, associated with anovulation || id:finn-b-N14_FIANOV	rs182059586	C	T	C	T	16	14652220	-0.0571159	-0.2624	0.02511	0.007287	0.2576	0.00680853	0.3085	4.9e-17	4.67848	7.3e-06	70.3732
ieu-b-4879	telomere length || id:ieu-b-4879	finn-b-N14_FIANOV	Female infertility, associated with anovulation || id:finn-b-N14_FIANOV	rs185174247	A	G	A	G	5	138914024	0.0372806	0.0041	0.05609	0.03017	0.1291	0.00435145	0.9744	1.1e-17	2.9901	1.65e-05	73.4003
ieu-b-4879	telomere length || id:ieu-b-4879	finn-b-N14_FIANOV	Female infertility, associated with anovulation || id:finn-b-N14_FIANOV	rs188918174	T	C	T	C	2	54473646	0.0403062	-0.1615	0.036106	0.0474	0.1053	0.00543604	0.1251	1.2e-13	3.73537	8.1e-06	54.9767
ieu-b-4879	telomere length || id:ieu-b-4879	finn-b-N14_FIANOV	Female infertility, associated with anovulation || id:finn-b-N14_FIANOV	rs1907702	A	G	A	G	12	88955469	0.0150247	-0.0189	0.766771	0.7997	0.0552	0.00242651	0.7323	5.9e-10	1.66737	2.9e-05	38.3396
ieu-b-4879	telomere length || id:ieu-b-4879	finn-b-N14_FIANOV	Female infertility, associated with anovulation || id:finn-b-N14_FIANOV	rs1957937	T	A	T	A	14	96181360	0.0209365	-0.0145	0.16018	0.1833	0.0573	0.00273361	0.8007	1.9e-14	1.8784	3.34e-05	58.6591
ieu-b-4879	telomere length || id:ieu-b-4879	finn-b-N14_FIANOV	Female infertility, associated with anovulation || id:finn-b-N14_FIANOV	rs1985369	G	A	G	A	7	159119220	-0.0311893	0.1311	0.868178	0.8904	0.0706	0.00300952	0.0631902	3.6e-25	2.06799	5.21e-05	107.403
ieu-b-4879	telomere length || id:ieu-b-4879	finn-b-N14_FIANOV	Female infertility, associated with anovulation || id:finn-b-N14_FIANOV	rs2056726	A	G	A	G	7	99780283	-0.0228078	0.0356	0.214376	0.2265	0.0531	0.00243638	0.5024	7.9e-21	1.67416	6.25e-05	87.6348
ieu-b-4879	telomere length || id:ieu-b-4879	finn-b-N14_FIANOV	Female infertility, associated with anovulation || id:finn-b-N14_FIANOV	rs2230590	C	T	C	T	3	49936102	-0.0158022	0.1189	0.510897	0.3986	0.0452	0.00200806	0.00854201	3.6e-15	1.37984	6.55e-05	61.9272
ieu-b-4879	telomere length || id:ieu-b-4879	finn-b-N14_FIANOV	Female infertility, associated with anovulation || id:finn-b-N14_FIANOV	rs2282764	G	A	G	A	4	2255063	-0.0224234	0.0493	0.142384	0.1416	0.0635	0.00289392	0.4379	9.3e-15	1.98855	3.11e-05	60.0385
ieu-b-4879	telomere length || id:ieu-b-4879	finn-b-N14_FIANOV	Female infertility, associated with anovulation || id:finn-b-N14_FIANOV	rs2293579	A	G	A	G	11	47440758	-0.012915	-0.0403	0.386274	0.2979	0.0491	0.00205481	0.4111	3.3e-10	1.41196	3.97e-05	39.5044
ieu-b-4879	telomere length || id:ieu-b-4879	finn-b-N14_FIANOV	Female infertility, associated with anovulation || id:finn-b-N14_FIANOV	rs2538745	C	T	C	T	7	76310784	-0.012942	0.0388	0.602841	0.528	0.0445	0.002056	0.3825	3.1e-10	1.41278	4.02e-05	39.6238
ieu-b-4879	telomere length || id:ieu-b-4879	finn-b-N14_FIANOV	Female infertility, associated with anovulation || id:finn-b-N14_FIANOV	rs2555104	C	A	C	A	2	17841243	-0.0139717	0.061	0.434255	0.4811	0.0444	0.00203498	0.1693	6.6e-12	1.39833	4.91e-05	47.1388
ieu-b-4879	telomere length || id:ieu-b-4879	finn-b-N14_FIANOV	Female infertility, associated with anovulation || id:finn-b-N14_FIANOV	rs2763979	T	C	T	C	6	31794592	-0.0277713	-0.0577	0.359721	0.4374	0.0462	0.00208092	0.2117	1.3e-40	1.4299	0.000173758	178.107
ieu-b-4879	telomere length || id:ieu-b-4879	finn-b-N14_FIANOV	Female infertility, associated with anovulation || id:finn-b-N14_FIANOV	rs28363070	A	G	A	G	5	1415068	0.0755557	-0.3838	0.013389	0.002303	0.5033	0.00959987	0.4458	3.5e-15	6.59654	3.47e-06	61.9446
ieu-b-4879	telomere length || id:ieu-b-4879	finn-b-N14_FIANOV	Female infertility, associated with anovulation || id:finn-b-N14_FIANOV	rs28502153	A	C	A	C	22	17469049	-0.0215916	0.0105	0.377958	0.3736	0.0459	0.00206208	0.8193	1.2e-25	1.41696	0.000109182	109.637
ieu-b-4879	telomere length || id:ieu-b-4879	finn-b-N14_FIANOV	Female infertility, associated with anovulation || id:finn-b-N14_FIANOV	rs28577594	C	G	C	G	12	123895906	0.0187657	0.0469	0.709829	0.7072	0.049	0.00224024	0.3385	5.4e-17	1.53938	6.12e-05	70.1682
ieu-b-4879	telomere length || id:ieu-b-4879	finn-b-N14_FIANOV	Female infertility, associated with anovulation || id:finn-b-N14_FIANOV	rs2967355	C	A	C	A	16	82200103	-0.0461595	0.0358	0.774276	0.8253	0.0587	0.00238972	0.5423	4e-83	1.64209	0.000276204	373.102
ieu-b-4879	telomere length || id:ieu-b-4879	finn-b-N14_FIANOV	Female infertility, associated with anovulation || id:finn-b-N14_FIANOV	rs2977608	C	A	C	A	1	768253	0.0129483	-0.0553	0.743949	0.6891	0.0481	0.00233716	0.2507	3e-08	1.60598	2.48e-05	30.6937
ieu-b-4879	telomere length || id:ieu-b-4879	finn-b-N14_FIANOV	Female infertility, associated with anovulation || id:finn-b-N14_FIANOV	rs3093888	A	G	A	G	14	20812951	-0.028973	0.0334	0.05131	0.08878	0.0779	0.00452459	0.667999	1.5e-10	3.10907	8.45e-06	41.0042
ieu-b-4879	telomere length || id:ieu-b-4879	finn-b-N14_FIANOV	Female infertility, associated with anovulation || id:finn-b-N14_FIANOV	rs35446936	A	G	A	G	3	169486508	-0.0940025	0.0038	0.243674	0.2726	0.0498	0.00232918	0.9397	1e-200	1.60049	0.00127151	1628.82
ieu-b-4879	telomere length || id:ieu-b-4879	finn-b-N14_FIANOV	Female infertility, associated with anovulation || id:finn-b-N14_FIANOV	rs35640778	A	G	A	G	20	62321128	-0.209011	-0.0155	0.020757	0.01314	0.1927	0.00702087	0.9359	9.59e-195	4.82439	7.63e-05	886.25
ieu-b-4879	telomere length || id:ieu-b-4879	finn-b-N14_FIANOV	Female infertility, associated with anovulation || id:finn-b-N14_FIANOV	rs3767952	A	G	A	G	1	41231032	0.0134472	-0.0079	0.226709	0.2228	0.0533	0.00238826	0.882	1.8e-08	1.64109	2.35e-05	31.703
ieu-b-4879	telomere length || id:ieu-b-4879	finn-b-N14_FIANOV	Female infertility, associated with anovulation || id:finn-b-N14_FIANOV	rs3785074	G	A	G	A	16	69406986	0.023863	-0.0379	0.289672	0.2076	0.0546	0.00220455	0.4882	2.6e-27	1.51485	0.000102118	117.168
ieu-b-4879	telomere length || id:ieu-b-4879	finn-b-N14_FIANOV	Female infertility, associated with anovulation || id:finn-b-N14_FIANOV	rs3891167	G	A	G	A	18	658423	-0.0425685	0.0157	0.253435	0.2511	0.0519	0.00239551	0.7621	1.2e-70	1.64607	0.000253071	315.777
ieu-b-4879	telomere length || id:ieu-b-4879	finn-b-N14_FIANOV	Female infertility, associated with anovulation || id:finn-b-N14_FIANOV	rs41269079	A	T	A	T	1	45252015	0.0153617	0.021	0.188991	0.2095	0.0546	0.0025499	0.7008	1.7e-09	1.75216	2.36e-05	36.2938
ieu-b-4879	telomere length || id:ieu-b-4879	finn-b-N14_FIANOV	Female infertility, associated with anovulation || id:finn-b-N14_FIANOV	rs41304832	A	G	A	G	20	62375508	0.0611702	0.025	0.012378	0.03831	0.1158	0.0093095	0.8289	5e-11	6.39702	2.24e-06	43.1745
ieu-b-4879	telomere length || id:ieu-b-4879	finn-b-N14_FIANOV	Female infertility, associated with anovulation || id:finn-b-N14_FIANOV	rs429358	C	T	C	T	19	45411941	0.0173498	0.0346	0.153969	0.1814	0.0575	0.00277091	0.5481	3.8e-10	1.90403	2.16e-05	39.2052
ieu-b-4879	telomere length || id:ieu-b-4879	finn-b-N14_FIANOV	Female infertility, associated with anovulation || id:finn-b-N14_FIANOV	rs4498805	T	G	T	G	1	110910397	0.0150601	0.0021	0.546632	0.5038	0.0443	0.00200376	0.9616	5.7e-14	1.37688	5.93e-05	56.4891
ieu-b-4879	telomere length || id:ieu-b-4879	finn-b-N14_FIANOV	Female infertility, associated with anovulation || id:finn-b-N14_FIANOV	rs4530278	T	G	T	G	19	33752994	0.0138793	-0.0225	0.59815	0.6023	0.0454	0.0020567	0.6205	1.5e-11	1.41326	4.64e-05	45.54
ieu-b-4879	telomere length || id:ieu-b-4879	finn-b-N14_FIANOV	Female infertility, associated with anovulation || id:finn-b-N14_FIANOV	rs45604339	T	C	T	C	14	65543102	-0.020433	0.0171	0.34242	0.3845	0.0454	0.00211433	0.706999	4.3e-22	1.45286	8.91e-05	93.3939
ieu-b-4879	telomere length || id:ieu-b-4879	finn-b-N14_FIANOV	Female infertility, associated with anovulation || id:finn-b-N14_FIANOV	rs4616688	T	G	T	G	3	160042459	-0.0173476	-0.0031	0.525394	0.6061	0.0456	0.00200198	0.9458	4.5e-18	1.37566	7.93e-05	75.0861
ieu-b-4879	telomere length || id:ieu-b-4879	finn-b-N14_FIANOV	Female infertility, associated with anovulation || id:finn-b-N14_FIANOV	rs4695407	G	A	G	A	4	48843372	0.0141511	0.0227	0.507843	0.4709	0.0443	0.00199925	0.6087	1.5e-12	1.37378	5.3e-05	50.101
ieu-b-4879	telomere length || id:ieu-b-4879	finn-b-N14_FIANOV	Female infertility, associated with anovulation || id:finn-b-N14_FIANOV	rs4724	A	G	A	G	17	7760397	-0.0547446	-0.019	0.116598	0.1066	0.0719	0.00312441	0.7913	9.8e-69	2.14694	0.000133944	307.006
ieu-b-4879	telomere length || id:ieu-b-4879	finn-b-N14_FIANOV	Female infertility, associated with anovulation || id:finn-b-N14_FIANOV	rs4731541	G	C	G	C	7	128678236	-0.0206119	-0.0343	0.624901	0.6355	0.0462	0.00205962	0.4582	1.4e-23	1.41527	9.94e-05	100.153
ieu-b-4879	telomere length || id:ieu-b-4879	finn-b-N14_FIANOV	Female infertility, associated with anovulation || id:finn-b-N14_FIANOV	rs4743037	T	C	T	C	9	109639970	0.0147971	0.0998	0.230874	0.2166	0.0539	0.00238094	0.0642703	5.1e-10	1.63606	2.91e-05	38.6239
ieu-b-4879	telomere length || id:ieu-b-4879	finn-b-N14_FIANOV	Female infertility, associated with anovulation || id:finn-b-N14_FIANOV	rs55747751	A	G	A	G	5	132397351	-0.0211612	0.0284	0.077375	0.05537	0.0973	0.00375164	0.7701	1.7e-08	2.57794	9.62e-06	31.8155
ieu-b-4879	telomere length || id:ieu-b-4879	finn-b-N14_FIANOV	Female infertility, associated with anovulation || id:finn-b-N14_FIANOV	rs56799554	G	A	G	A	17	41456413	-0.0259793	-0.0538	0.170183	0.2338	0.0525	0.00267858	0.3053	3e-22	1.84058	5.63e-05	94.0688
ieu-b-4879	telomere length || id:ieu-b-4879	finn-b-N14_FIANOV	Female infertility, associated with anovulation || id:finn-b-N14_FIANOV	rs5742915	C	T	C	T	15	74336633	0.0193377	-0.0253	0.445829	0.4073	0.0451	0.00202886	0.573801	1.6e-21	1.39413	9.51e-05	90.8459
ieu-b-4879	telomere length || id:ieu-b-4879	finn-b-N14_FIANOV	Female infertility, associated with anovulation || id:finn-b-N14_FIANOV	rs59409453	G	A	G	A	17	1666218	0.0202133	0.0143	0.730602	0.7915	0.0549	0.00230175	0.7948	1.6e-18	1.58165	6.43e-05	77.1184
ieu-b-4879	telomere length || id:ieu-b-4879	finn-b-N14_FIANOV	Female infertility, associated with anovulation || id:finn-b-N14_FIANOV	rs6007020	C	T	C	T	22	45790132	0.0144904	0.0093	0.367823	0.3565	0.0464	0.00209637	0.8403	4.8e-12	1.44052	4.71e-05	47.7777
ieu-b-4879	telomere length || id:ieu-b-4879	finn-b-N14_FIANOV	Female infertility, associated with anovulation || id:finn-b-N14_FIANOV	rs6054257	A	G	A	G	20	66370	-0.0141684	-0.0141	0.793522	0.7992	0.0553	0.00247729	0.7994	1.1e-08	1.70227	2.27e-05	32.7106
ieu-b-4879	telomere length || id:ieu-b-4879	finn-b-N14_FIANOV	Female infertility, associated with anovulation || id:finn-b-N14_FIANOV	rs611646	A	T	A	T	11	108177097	-0.0368309	0.0166	0.408685	0.3965	0.0454	0.00203547	0.715201	3.5e-73	1.39867	0.000335143	327.412
ieu-b-4879	telomere length || id:ieu-b-4879	finn-b-N14_FIANOV	Female infertility, associated with anovulation || id:finn-b-N14_FIANOV	rs61405042	T	C	T	C	7	67200	-0.0501874	0.7261	0.029288	0.01728	0.2188	0.00602955	0.000903504	8.5e-17	4.1432	8.34e-06	69.2819
ieu-b-4879	telomere length || id:ieu-b-4879	finn-b-N14_FIANOV	Female infertility, associated with anovulation || id:finn-b-N14_FIANOV	rs61748181	T	C	T	C	5	1294166	-0.059181	0.0639	0.028928	0.05382	0.0987	0.00595394	0.517101	2.8e-23	4.09125	1.18e-05	98.7997
ieu-b-4879	telomere length || id:ieu-b-4879	finn-b-N14_FIANOV	Female infertility, associated with anovulation || id:finn-b-N14_FIANOV	rs6536702	A	G	A	G	4	164028105	0.0534148	0.0109	0.774647	0.8133	0.0569	0.00238875	0.8484	9.4e-111	1.64143	0.000369723	500.014
ieu-b-4879	telomere length || id:ieu-b-4879	finn-b-N14_FIANOV	Female infertility, associated with anovulation || id:finn-b-N14_FIANOV	rs6584579	G	A	G	A	10	105645725	0.0114923	-0.0796	0.398876	0.3237	0.0475	0.00204674	0.0939702	2e-08	1.40642	3.2e-05	31.5274
ieu-b-4879	telomere length || id:ieu-b-4879	finn-b-N14_FIANOV	Female infertility, associated with anovulation || id:finn-b-N14_FIANOV	rs6587577	G	A	G	A	1	151402045	-0.0182148	0.0036	0.826346	0.8415	0.0609	0.0026359	0.953	4.8e-12	1.81126	2.9e-05	47.7519
ieu-b-4879	telomere length || id:ieu-b-4879	finn-b-N14_FIANOV	Female infertility, associated with anovulation || id:finn-b-N14_FIANOV	rs6659669	T	C	T	C	1	185315067	-0.0117091	0.0054	0.605095	0.5799	0.0449	0.00205167	0.9041	1.1e-08	1.4098	3.3e-05	32.5711
ieu-b-4879	telomere length || id:ieu-b-4879	finn-b-N14_FIANOV	Female infertility, associated with anovulation || id:finn-b-N14_FIANOV	rs6669563	A	G	A	G	1	32279629	0.0182358	-0.0884	0.437768	0.4683	0.0448	0.00202476	0.0485903	2.1e-19	1.39131	8.46e-05	81.1153
ieu-b-4879	telomere length || id:ieu-b-4879	finn-b-N14_FIANOV	Female infertility, associated with anovulation || id:finn-b-N14_FIANOV	rs66731853	A	G	A	G	1	20916238	-0.0177791	-0.0319	0.317304	0.1945	0.0559	0.00215421	0.5675	1.5e-16	1.48026	6.25e-05	68.1151
ieu-b-4879	telomere length || id:ieu-b-4879	finn-b-N14_FIANOV	Female infertility, associated with anovulation || id:finn-b-N14_FIANOV	rs6751209	C	T	C	T	2	43588302	-0.0140465	0.1524	0.204231	0.1847	0.0575	0.00248465	0.008007	1.6e-08	1.70733	2.2e-05	31.9599
ieu-b-4879	telomere length || id:ieu-b-4879	finn-b-N14_FIANOV	Female infertility, associated with anovulation || id:finn-b-N14_FIANOV	rs6776756	A	G	A	G	3	128215821	-0.0174439	-0.0409	0.597562	0.5345	0.0449	0.00203747	0.3628	1.1e-17	1.40005	7.47e-05	73.3001
ieu-b-4879	telomere length || id:ieu-b-4879	finn-b-N14_FIANOV	Female infertility, associated with anovulation || id:finn-b-N14_FIANOV	rs6790988	G	A	G	A	3	170263320	0.0145728	-0.0226	0.741902	0.7697	0.0528	0.00228428	0.6688	1.8e-10	1.56964	3.3e-05	40.6993
ieu-b-4879	telomere length || id:ieu-b-4879	finn-b-N14_FIANOV	Female infertility, associated with anovulation || id:finn-b-N14_FIANOV	rs6881568	A	C	A	C	5	1670265	0.0169256	0.0445	0.36258	0.273	0.0498	0.00207735	0.3714	3.7e-16	1.42745	6.5e-05	66.3848
ieu-b-4879	telomere length || id:ieu-b-4879	finn-b-N14_FIANOV	Female infertility, associated with anovulation || id:finn-b-N14_FIANOV	rs7099229	A	G	A	G	10	96134685	-0.0153288	-0.034	0.273301	0.1791	0.0585	0.00224403	0.561	8.4e-12	1.54198	3.93e-05	46.6615
ieu-b-4879	telomere length || id:ieu-b-4879	finn-b-N14_FIANOV	Female infertility, associated with anovulation || id:finn-b-N14_FIANOV	rs7164950	G	A	G	A	15	56775385	0.0129362	-0.0439	0.405979	0.4256	0.045	0.00204001	0.3301	2.3e-10	1.40179	4.11e-05	40.2114
ieu-b-4879	telomere length || id:ieu-b-4879	finn-b-N14_FIANOV	Female infertility, associated with anovulation || id:finn-b-N14_FIANOV	rs7209057	A	G	A	G	17	65705530	0.011819	0.0145	0.561044	0.5547	0.0446	0.00202865	0.744699	5.7e-09	1.39399	3.54e-05	33.9428
ieu-b-4879	telomere length || id:ieu-b-4879	finn-b-N14_FIANOV	Female infertility, associated with anovulation || id:finn-b-N14_FIANOV	rs7221585	T	C	T	C	17	76195153	0.0143271	0.0118	0.22401	0.2838	0.0493	0.00247042	0.811	6.7e-09	1.69755	2.48e-05	33.6337
ieu-b-4879	telomere length || id:ieu-b-4879	finn-b-N14_FIANOV	Female infertility, associated with anovulation || id:finn-b-N14_FIANOV	rs73581419	T	C	T	C	14	21941148	0.0229838	-0.0828	0.106605	0.08123	0.0816	0.00324156	0.3103	1.3e-12	2.22744	2.03e-05	50.2731
ieu-b-4879	telomere length || id:ieu-b-4879	finn-b-N14_FIANOV	Female infertility, associated with anovulation || id:finn-b-N14_FIANOV	rs73730598	A	G	A	G	5	77973	0.0273632	-0.0304	0.054793	0.06749	0.0898	0.00439272	0.734999	4.7e-10	3.01845	8.51e-06	38.8031
ieu-b-4879	telomere length || id:ieu-b-4879	finn-b-N14_FIANOV	Female infertility, associated with anovulation || id:finn-b-N14_FIANOV	rs75664430	G	C	G	C	17	8064779	-0.0235179	0.0102	0.248028	0.1906	0.0568	0.0023186	0.8568	3.6e-24	1.59322	8.13e-05	102.883
ieu-b-4879	telomere length || id:ieu-b-4879	finn-b-N14_FIANOV	Female infertility, associated with anovulation || id:finn-b-N14_FIANOV	rs76065543	T	C	T	C	16	74678063	0.0342843	-0.0058	0.137527	0.1834	0.0572	0.00290708	0.9189	4.2e-32	1.9976	6.99e-05	139.084
ieu-b-4879	telomere length || id:ieu-b-4879	finn-b-N14_FIANOV	Female infertility, associated with anovulation || id:finn-b-N14_FIANOV	rs76219171	A	G	A	G	16	50188929	0.0359839	0.0954	0.058433	0.03551	0.1201	0.00431741	0.427	7.8e-17	2.9667	1.62e-05	69.4656
ieu-b-4879	telomere length || id:ieu-b-4879	finn-b-N14_FIANOV	Female infertility, associated with anovulation || id:finn-b-N14_FIANOV	rs762679	A	T	A	T	8	48885436	0.0310104	-0.0712	0.856501	0.8295	0.0593	0.00285024	0.2299	1.4e-27	1.95854	6.16e-05	118.373
ieu-b-4879	telomere length || id:ieu-b-4879	finn-b-N14_FIANOV	Female infertility, associated with anovulation || id:finn-b-N14_FIANOV	rs76666449	C	T	C	T	12	120904895	0.0295125	0.0298	0.100625	0.136	0.0647	0.00333186	0.6458	8.2e-19	2.28948	3.01e-05	78.4582
ieu-b-4879	telomere length || id:ieu-b-4879	finn-b-N14_FIANOV	Female infertility, associated with anovulation || id:finn-b-N14_FIANOV	rs7705526	A	C	A	C	5	1285974	0.0776022	0.0297	0.326578	0.3232	0.0476	0.00216124	0.533	1e-200	1.48509	0.001201	1289.26
ieu-b-4879	telomere length || id:ieu-b-4879	finn-b-N14_FIANOV	Female infertility, associated with anovulation || id:finn-b-N14_FIANOV	rs77231040	C	G	C	G	10	106280527	0.0989303	0.1142	0.005742	0.02539	0.1393	0.0134649	0.4123	2e-13	9.2524	1.31e-06	53.9824
ieu-b-4879	telomere length || id:ieu-b-4879	finn-b-N14_FIANOV	Female infertility, associated with anovulation || id:finn-b-N14_FIANOV	rs7772289	T	G	T	G	6	28674322	0.017549	0.148	0.503081	0.6163	0.0468	0.00200003	0.001573	1.7e-18	1.37432	8.15e-05	76.9895
ieu-b-4879	telomere length || id:ieu-b-4879	finn-b-N14_FIANOV	Female infertility, associated with anovulation || id:finn-b-N14_FIANOV	rs77732866	A	G	A	G	2	58979879	0.0177942	-0.0538	0.137597	0.1415	0.0637	0.00290595	0.3979	9.2e-10	1.99682	1.88e-05	37.4956
ieu-b-4879	telomere length || id:ieu-b-4879	finn-b-N14_FIANOV	Female infertility, associated with anovulation || id:finn-b-N14_FIANOV	rs7790856	T	C	T	C	7	124459852	-0.0437199	0.0534	0.289139	0.2234	0.053	0.00220526	0.3135	1.8e-87	1.51534	0.000342183	393.042
ieu-b-4879	telomere length || id:ieu-b-4879	finn-b-N14_FIANOV	Female infertility, associated with anovulation || id:finn-b-N14_FIANOV	rs78491606	C	A	C	A	3	72891547	-0.0756311	0.0476	0.018433	0.02823	0.1348	0.00741168	0.724201	1.9e-24	5.09293	7.98e-06	104.128
ieu-b-4879	telomere length || id:ieu-b-4879	finn-b-N14_FIANOV	Female infertility, associated with anovulation || id:finn-b-N14_FIANOV	rs79977579	A	C	A	C	12	54694560	0.0281517	-0.0088	0.09555	0.09391	0.0768	0.00343182	0.9087	2.3e-16	2.35817	2.46e-05	67.2915
ieu-b-4879	telomere length || id:ieu-b-4879	finn-b-N14_FIANOV	Female infertility, associated with anovulation || id:finn-b-N14_FIANOV	rs80116508	A	G	A	G	16	3650970	-0.0352672	-0.1288	0.062356	0.07866	0.082	0.00415151	0.1164	2e-17	2.85271	1.79e-05	72.1655
ieu-b-4879	telomere length || id:ieu-b-4879	finn-b-N14_FIANOV	Female infertility, associated with anovulation || id:finn-b-N14_FIANOV	rs80324517	A	G	A	G	6	204031	0.0396515	0.0665	0.048259	0.06356	0.0919	0.00466286	0.4694	1.8e-17	3.20408	1.41e-05	72.3127
ieu-b-4879	telomere length || id:ieu-b-4879	finn-b-N14_FIANOV	Female infertility, associated with anovulation || id:finn-b-N14_FIANOV	rs8102497	A	G	A	G	19	57370055	-0.0149654	0.0786	0.431828	0.452	0.0446	0.0020233	0.0778897	1.4e-13	1.39031	5.69e-05	54.7087
ieu-b-4879	telomere length || id:ieu-b-4879	finn-b-N14_FIANOV	Female infertility, associated with anovulation || id:finn-b-N14_FIANOV	rs8105767	G	A	G	A	19	22215441	0.0328384	0.0651	0.29467	0.3182	0.0478	0.00220117	0.173	2.5e-50	1.51253	0.000195935	222.565
ieu-b-4879	telomere length || id:ieu-b-4879	finn-b-N14_FIANOV	Female infertility, associated with anovulation || id:finn-b-N14_FIANOV	rs869785	C	T	C	T	3	24347800	-0.0147303	-0.0063	0.672471	0.66	0.0469	0.00212801	0.8932	4.4e-12	1.46226	4.47e-05	47.9155
ieu-b-4879	telomere length || id:ieu-b-4879	finn-b-N14_FIANOV	Female infertility, associated with anovulation || id:finn-b-N14_FIANOV	rs871134	T	C	T	C	4	7044380	-0.0182986	0.0157	0.569032	0.5574	0.0446	0.0020263	0.723901	1.7e-19	1.39237	8.47e-05	81.5508
ieu-b-4879	telomere length || id:ieu-b-4879	finn-b-N14_FIANOV	Female infertility, associated with anovulation || id:finn-b-N14_FIANOV	rs932002	T	C	T	C	1	226577306	-0.0402052	0.0384	0.150843	0.235	0.0522	0.00279667	0.4623	7.3e-47	1.92173	0.00011213	206.672
ieu-b-4879	telomere length || id:ieu-b-4879	finn-b-N14_FIANOV	Female infertility, associated with anovulation || id:finn-b-N14_FIANOV	rs9398196	G	A	G	A	6	109601554	-0.0143586	0.0283	0.52005	0.6227	0.0457	0.00201175	0.5353	9.5e-13	1.38237	5.39e-05	50.942
ieu-b-4879	telomere length || id:ieu-b-4879	finn-b-N14_FIANOV	Female infertility, associated with anovulation || id:finn-b-N14_FIANOV	rs939916	A	G	A	G	11	202253	0.0241795	0.0943	0.669967	0.7361	0.0505	0.00216724	0.0619099	6.6e-29	1.48922	0.000116579	124.475
ieu-b-4879	telomere length || id:ieu-b-4879	finn-b-N14_FIANOV	Female infertility, associated with anovulation || id:finn-b-N14_FIANOV	rs9419958	C	T	C	T	10	105675946	-0.0810098	-0.0492	0.86139	0.8837	0.0692	0.00293847	0.4769	2.6e-167	2.01917	0.000384375	760.033
ieu-b-4879	telomere length || id:ieu-b-4879	finn-b-N14_FIANOV	Female infertility, associated with anovulation || id:finn-b-N14_FIANOV	rs9600019	T	C	T	C	13	73317585	0.0127134	-0.024	0.335579	0.3778	0.0458	0.00213096	0.6008	2.4e-09	1.46429	3.36e-05	35.5937
ieu-b-4879	telomere length || id:ieu-b-4879	finn-b-N14_FIANOV	Female infertility, associated with anovulation || id:finn-b-N14_FIANOV	rs9878436	T	C	T	C	3	138244400	-0.0143407	-0.0156	0.434393	0.3542	0.0465	0.00201819	0.7374	1.2e-12	1.3868	5.25e-05	50.4913
ieu-b-4879	telomere length || id:ieu-b-4879	finn-b-N14_FIANOV	Female infertility, associated with anovulation || id:finn-b-N14_FIANOV	rs9940099	T	G	T	G	16	3613207	-0.033609	-0.1366	0.062718	0.07888	0.082	0.00411613	0.0955807	3.2e-16	2.8284	1.66e-05	66.6704
ieu-b-4879	telomere length || id:ieu-b-4879	finn-b-N14_FIANOV	Female infertility, associated with anovulation || id:finn-b-N14_FIANOV	rs9955360	A	C	A	C	18	78008334	-0.0190311	-0.0596	0.869288	0.8546	0.0637	0.00299791	0.3491	2.2e-10	2.06001	1.94e-05	40.2987
ieu-b-4879	telomere length || id:ieu-b-4879	finn-b-N14_FIOTHNAS	Female infertility, cervigal, vaginal, other or unspecified origin || id:finn-b-N14_FIOTHNAS	rs1003322	A	C	A	C	22	51072289	0.0141734	-0.0184	0.213742	0.1465	0.0278	0.00247546	0.508	1e-08	1.70101	2.33e-05	32.7821
ieu-b-4879	telomere length || id:ieu-b-4879	finn-b-N14_FIOTHNAS	Female infertility, cervigal, vaginal, other or unspecified origin || id:finn-b-N14_FIOTHNAS	rs10112752	A	G	A	G	8	73958718	-0.0287522	0.008	0.430369	0.4507	0.0198	0.00202518	0.6856	9.5e-46	1.3916	0.000209304	201.565
ieu-b-4879	telomere length || id:ieu-b-4879	finn-b-N14_FIOTHNAS	Female infertility, cervigal, vaginal, other or unspecified origin || id:finn-b-N14_FIOTHNAS	rs1023767	A	G	A	G	8	95530969	-0.0183732	-0.0327	0.237595	0.3726	0.0202	0.00234772	0.1063	5e-15	1.61323	4.7e-05	61.2459
ieu-b-4879	telomere length || id:ieu-b-4879	finn-b-N14_FIOTHNAS	Female infertility, cervigal, vaginal, other or unspecified origin || id:finn-b-N14_FIOTHNAS	rs10768683	G	C	G	C	11	5247791	0.0469922	0.0173	0.841033	0.7938	0.0244	0.00277015	0.4787	1.5e-64	1.90351	0.000162964	287.77
ieu-b-4879	telomere length || id:ieu-b-4879	finn-b-N14_FIOTHNAS	Female infertility, cervigal, vaginal, other or unspecified origin || id:finn-b-N14_FIOTHNAS	rs10773176	G	A	G	A	12	122944713	-0.0172009	-0.0184	0.741214	0.8087	0.0249	0.00228534	0.4601	5.2e-14	1.57037	4.6e-05	56.6501
ieu-b-4879	telomere length || id:ieu-b-4879	finn-b-N14_FIOTHNAS	Female infertility, cervigal, vaginal, other or unspecified origin || id:finn-b-N14_FIOTHNAS	rs10774624	A	G	A	G	12	111833788	0.0149944	-0.0045	0.53276	0.596	0.02	0.00205494	0.8213	2.9e-13	1.41205	5.61e-05	53.2427
ieu-b-4879	telomere length || id:ieu-b-4879	finn-b-N14_FIOTHNAS	Female infertility, cervigal, vaginal, other or unspecified origin || id:finn-b-N14_FIOTHNAS	rs10805346	C	T	C	T	4	9920347	0.0117072	-0.0334	0.439339	0.4534	0.0197	0.00202147	0.0903795	7e-09	1.38905	3.5e-05	33.5406
ieu-b-4879	telomere length || id:ieu-b-4879	finn-b-N14_FIOTHNAS	Female infertility, cervigal, vaginal, other or unspecified origin || id:finn-b-N14_FIOTHNAS	rs10840270	G	C	G	C	11	9629553	0.014383	-0.0037	0.655684	0.6648	0.0209	0.00212494	0.8581	1.3e-11	1.46015	4.38e-05	45.8148
ieu-b-4879	telomere length || id:ieu-b-4879	finn-b-N14_FIOTHNAS	Female infertility, cervigal, vaginal, other or unspecified origin || id:finn-b-N14_FIOTHNAS	rs10845387	A	G	A	G	12	11757743	-0.0141214	-0.001	0.352666	0.3436	0.0212	0.00209396	0.962	1.5e-11	1.43886	4.4e-05	45.4798
ieu-b-4879	telomere length || id:ieu-b-4879	finn-b-N14_FIOTHNAS	Female infertility, cervigal, vaginal, other or unspecified origin || id:finn-b-N14_FIOTHNAS	rs10905255	T	G	T	G	10	5870267	-0.0182493	-0.001	0.57919	0.5613	0.0198	0.00203099	0.9614	2.6e-19	1.39559	8.34e-05	80.7378
ieu-b-4879	telomere length || id:ieu-b-4879	finn-b-N14_FIOTHNAS	Female infertility, cervigal, vaginal, other or unspecified origin || id:finn-b-N14_FIOTHNAS	rs11085072	T	C	T	C	19	4368142	-0.0131806	-0.013	0.236909	0.1625	0.0267	0.00236713	0.625	2.6e-08	1.62657	2.37e-05	31.0046
ieu-b-4879	telomere length || id:ieu-b-4879	finn-b-N14_FIOTHNAS	Female infertility, cervigal, vaginal, other or unspecified origin || id:finn-b-N14_FIOTHNAS	rs11117354	C	T	C	T	16	88092092	0.0232506	0.0232	0.696513	0.5792	0.0199	0.00219601	0.2434	3.4e-26	1.50899	0.000100368	112.098
ieu-b-4879	telomere length || id:ieu-b-4879	finn-b-N14_FIOTHNAS	Female infertility, cervigal, vaginal, other or unspecified origin || id:finn-b-N14_FIOTHNAS	rs111527438	C	T	C	T	17	29252703	0.0125	0.0078	0.351251	0.3212	0.021	0.00211016	0.710201	3.1e-09	1.44999	3.39e-05	35.0905
ieu-b-4879	telomere length || id:ieu-b-4879	finn-b-N14_FIOTHNAS	Female infertility, cervigal, vaginal, other or unspecified origin || id:finn-b-N14_FIOTHNAS	rs111950327	C	G	C	G	16	48283993	0.0238271	-0.0758	0.063628	0.05276	0.0438	0.00409406	0.0838398	5.9e-09	2.81323	8.55e-06	33.8715
ieu-b-4879	telomere length || id:ieu-b-4879	finn-b-N14_FIOTHNAS	Female infertility, cervigal, vaginal, other or unspecified origin || id:finn-b-N14_FIOTHNAS	rs112394943	C	T	C	T	3	197842892	-0.0198961	0.0078	0.162741	0.2371	0.0233	0.00281641	0.7373	1.6e-12	1.93529	2.88e-05	49.905
ieu-b-4879	telomere length || id:ieu-b-4879	finn-b-N14_FIOTHNAS	Female infertility, cervigal, vaginal, other or unspecified origin || id:finn-b-N14_FIOTHNAS	rs113525195	A	C	A	C	14	23499321	-0.0124075	0.0181	0.290254	0.3029	0.0214	0.00224132	0.399	3.1e-08	1.54012	2.67e-05	30.6451
ieu-b-4879	telomere length || id:ieu-b-4879	finn-b-N14_FIOTHNAS	Female infertility, cervigal, vaginal, other or unspecified origin || id:finn-b-N14_FIOTHNAS	rs11412296	T	TA	T	TA	15	50366116	0.0332259	0.0237	0.759384	0.763	0.0231	0.00234478	0.3058	1.4e-45	1.61121	0.000155404	200.793
ieu-b-4879	telomere length || id:ieu-b-4879	finn-b-N14_FIOTHNAS	Female infertility, cervigal, vaginal, other or unspecified origin || id:finn-b-N14_FIOTHNAS	rs11557154	T	C	T	C	9	34107505	-0.0343719	0.0052	0.13003	0.1323	0.0289	0.00298538	0.8585	1.1e-30	2.0514	6.35e-05	132.559
ieu-b-4879	telomere length || id:ieu-b-4879	finn-b-N14_FIOTHNAS	Female infertility, cervigal, vaginal, other or unspecified origin || id:finn-b-N14_FIOTHNAS	rs11579626	C	A	C	A	1	146741960	0.0265113	-0.0317	0.084882	0.122	0.0301	0.00357752	0.2919	1.3e-13	2.45829	1.81e-05	54.9159
ieu-b-4879	telomere length || id:ieu-b-4879	finn-b-N14_FIOTHNAS	Female infertility, cervigal, vaginal, other or unspecified origin || id:finn-b-N14_FIOTHNAS	rs11584821	T	C	T	C	1	114419489	-0.0306517	-0.0181	0.176208	0.1802	0.0255	0.00263623	0.4786	3e-31	1.81148	8.31e-05	135.189
ieu-b-4879	telomere length || id:ieu-b-4879	finn-b-N14_FIOTHNAS	Female infertility, cervigal, vaginal, other or unspecified origin || id:finn-b-N14_FIOTHNAS	rs116863223	A	G	A	G	18	709396	-0.0817874	0.0064	0.011763	0.01601	0.0784	0.00937157	0.9353	2.6e-18	6.43967	3.75e-06	76.1637
ieu-b-4879	telomere length || id:ieu-b-4879	finn-b-N14_FIOTHNAS	Female infertility, cervigal, vaginal, other or unspecified origin || id:finn-b-N14_FIOTHNAS	rs11699829	A	G	A	G	20	62157200	0.0641957	-0.0637	0.034146	0.01628	0.0801	0.00602028	0.4263	1.5e-26	4.13683	1.59e-05	113.705
ieu-b-4879	telomere length || id:ieu-b-4879	finn-b-N14_FIOTHNAS	Female infertility, cervigal, vaginal, other or unspecified origin || id:finn-b-N14_FIOTHNAS	rs117407747	T	C	T	C	7	159117178	0.0450533	0.025	0.027571	0.00969	0.1014	0.00611706	0.8049	1.8e-13	4.20333	6.16e-06	54.246
ieu-b-4879	telomere length || id:ieu-b-4879	finn-b-N14_FIOTHNAS	Female infertility, cervigal, vaginal, other or unspecified origin || id:finn-b-N14_FIOTHNAS	rs117512405	A	G	A	G	20	62574274	-0.0790134	-0.0733	0.017043	0.05503	0.0437	0.00824611	0.0935298	9.5e-22	5.66631	6.51e-06	91.8128
ieu-b-4879	telomere length || id:ieu-b-4879	finn-b-N14_FIOTHNAS	Female infertility, cervigal, vaginal, other or unspecified origin || id:finn-b-N14_FIOTHNAS	rs117630647	A	G	A	G	7	124779510	0.059565	-0.1531	0.021346	0.01693	0.0763	0.00720413	0.04462	1.4e-16	4.95031	6.05e-06	68.3627
ieu-b-4879	telomere length || id:ieu-b-4879	finn-b-N14_FIOTHNAS	Female infertility, cervigal, vaginal, other or unspecified origin || id:finn-b-N14_FIOTHNAS	rs11769630	A	T	A	T	7	50257703	-0.0256807	-0.0023	0.072227	0.102	0.0325	0.00389475	0.9444	4.3e-11	2.67627	1.23e-05	43.4765
ieu-b-4879	telomere length || id:ieu-b-4879	finn-b-N14_FIOTHNAS	Female infertility, cervigal, vaginal, other or unspecified origin || id:finn-b-N14_FIOTHNAS	rs11991877	A	T	A	T	8	56664524	-0.030138	-0.0424	0.889309	0.8583	0.028	0.00318686	0.1305	3.2e-21	2.18985	3.73e-05	89.434
ieu-b-4879	telomere length || id:ieu-b-4879	finn-b-N14_FIOTHNAS	Female infertility, cervigal, vaginal, other or unspecified origin || id:finn-b-N14_FIOTHNAS	rs12369950	C	T	C	T	12	24762109	-0.0178308	0.0552	0.140675	0.1515	0.0275	0.00290205	0.0449304	8e-10	1.99414	1.93e-05	37.7513
ieu-b-4879	telomere length || id:ieu-b-4879	finn-b-N14_FIOTHNAS	Female infertility, cervigal, vaginal, other or unspecified origin || id:finn-b-N14_FIOTHNAS	rs12412214	A	G	A	G	10	101276256	-0.0245174	-0.0319	0.279765	0.3933	0.0201	0.00222685	0.1123	3.4e-28	1.53018	0.000103458	121.218
ieu-b-4879	telomere length || id:ieu-b-4879	finn-b-N14_FIOTHNAS	Female infertility, cervigal, vaginal, other or unspecified origin || id:finn-b-N14_FIOTHNAS	rs12451892	C	T	C	T	17	2247982	-0.0116145	-0.01	0.380511	0.435	0.0199	0.00207578	0.6136	2.2e-08	1.42637	3.13e-05	31.3068
ieu-b-4879	telomere length || id:ieu-b-4879	finn-b-N14_FIOTHNAS	Female infertility, cervigal, vaginal, other or unspecified origin || id:finn-b-N14_FIOTHNAS	rs1291143	C	A	C	A	20	35525640	0.0493145	-0.0082	0.849026	0.7776	0.0235	0.0027991	0.7259	1.8e-69	1.9234	0.000168525	310.393
ieu-b-4879	telomere length || id:ieu-b-4879	finn-b-N14_FIOTHNAS	Female infertility, cervigal, vaginal, other or unspecified origin || id:finn-b-N14_FIOTHNAS	rs12925933	C	A	C	A	16	90141355	-0.0146622	0.0226	0.66221	0.5415	0.0197	0.00213796	0.2531	7e-12	1.4691	4.46e-05	47.0326
ieu-b-4879	telomere length || id:ieu-b-4879	finn-b-N14_FIOTHNAS	Female infertility, cervigal, vaginal, other or unspecified origin || id:finn-b-N14_FIOTHNAS	rs12932179	G	A	G	A	16	9072085	-0.0136257	0.0325	0.561399	0.6182	0.0201	0.0020276	0.1067	1.8e-11	1.39326	4.71e-05	45.1599
ieu-b-4879	telomere length || id:ieu-b-4879	finn-b-N14_FIOTHNAS	Female infertility, cervigal, vaginal, other or unspecified origin || id:finn-b-N14_FIOTHNAS	rs13062095	C	T	C	T	3	101267385	0.0138552	-0.0357	0.327843	0.3734	0.0202	0.00214113	0.0773802	9.7e-11	1.47128	3.91e-05	41.8735
ieu-b-4879	telomere length || id:ieu-b-4879	finn-b-N14_FIOTHNAS	Female infertility, cervigal, vaginal, other or unspecified origin || id:finn-b-N14_FIOTHNAS	rs13230646	C	T	C	T	7	23930316	-0.0173277	-0.0135	0.248945	0.1745	0.026	0.00232377	0.6026	8.9e-14	1.59678	4.4e-05	55.6027
ieu-b-4879	telomere length || id:ieu-b-4879	finn-b-N14_FIOTHNAS	Female infertility, cervigal, vaginal, other or unspecified origin || id:finn-b-N14_FIOTHNAS	rs1332941	G	A	G	A	13	41695100	0.0256552	0.0098	0.820466	0.7941	0.0242	0.00273159	0.685199	5.9e-21	1.87701	5.5e-05	88.2104
ieu-b-4879	telomere length || id:ieu-b-4879	finn-b-N14_FIOTHNAS	Female infertility, cervigal, vaginal, other or unspecified origin || id:finn-b-N14_FIOTHNAS	rs137901416	A	G	A	G	14	73418095	0.04572	-0.0571	0.100311	0.06528	0.0398	0.00332355	0.1508	4.7e-43	2.28377	7.23e-05	189.238
ieu-b-4879	telomere length || id:ieu-b-4879	finn-b-N14_FIOTHNAS	Female infertility, cervigal, vaginal, other or unspecified origin || id:finn-b-N14_FIOTHNAS	rs139669835	T	C	T	C	18	729871	-0.0612563	0.2394	0.009365	0.001426	0.2625	0.0105346	0.3617	6.1e-09	7.23884	1.33e-06	33.8116
ieu-b-4879	telomere length || id:ieu-b-4879	finn-b-N14_FIOTHNAS	Female infertility, cervigal, vaginal, other or unspecified origin || id:finn-b-N14_FIOTHNAS	rs139795227	C	A	C	A	1	92842367	0.0599379	-0.0309	0.014021	0.0277	0.0603	0.00873247	0.608501	6.7e-12	6.00051	2.76e-06	47.1117
ieu-b-4879	telomere length || id:ieu-b-4879	finn-b-N14_FIOTHNAS	Female infertility, cervigal, vaginal, other or unspecified origin || id:finn-b-N14_FIOTHNAS	rs141214782	TTATC	T	TTATC	T	5	78954683	-0.0246687	-0.0191	0.101206	0.1051	0.0319	0.00335723	0.549099	2e-13	2.30692	2.08e-05	53.9921
ieu-b-4879	telomere length || id:ieu-b-4879	finn-b-N14_FIOTHNAS	Female infertility, cervigal, vaginal, other or unspecified origin || id:finn-b-N14_FIOTHNAS	rs142426306	T	C	T	C	20	62488152	-0.0504903	0.0106	0.039544	0.04116	0.0503	0.00539933	0.8326	8.7e-21	3.71015	1.41e-05	87.4452
ieu-b-4879	telomere length || id:ieu-b-4879	finn-b-N14_FIOTHNAS	Female infertility, cervigal, vaginal, other or unspecified origin || id:finn-b-N14_FIOTHNAS	rs143190905	T	G	T	G	20	62291767	-0.0723995	-0.0235	0.080404	0.07602	0.037	0.00369421	0.5247	1.6e-85	2.53847	0.00012029	384.086
ieu-b-4879	telomere length || id:ieu-b-4879	finn-b-N14_FIOTHNAS	Female infertility, cervigal, vaginal, other or unspecified origin || id:finn-b-N14_FIOTHNAS	rs144204502	T	C	T	C	17	76183233	-0.100574	-0.051	0.012562	0.03762	0.0516	0.00913369	0.3228	3.4e-28	6.27621	6.37e-06	121.249
ieu-b-4879	telomere length || id:ieu-b-4879	finn-b-N14_FIOTHNAS	Female infertility, cervigal, vaginal, other or unspecified origin || id:finn-b-N14_FIOTHNAS	rs145114957	G	C	G	C	1	94322469	0.0272605	0.0699	0.042648	0.03854	0.0509	0.00498872	0.1693	4.6e-08	3.42799	5.16e-06	29.86
ieu-b-4879	telomere length || id:ieu-b-4879	finn-b-N14_FIOTHNAS	Female infertility, cervigal, vaginal, other or unspecified origin || id:finn-b-N14_FIOTHNAS	rs150150565	T	C	T	C	18	708207	0.063762	-0.0411	0.021455	0.01864	0.0726	0.00739877	0.571	6.8e-18	5.08406	6.6e-06	74.2685
ieu-b-4879	telomere length || id:ieu-b-4879	finn-b-N14_FIOTHNAS	Female infertility, cervigal, vaginal, other or unspecified origin || id:finn-b-N14_FIOTHNAS	rs1611236	A	G	A	G	6	29748690	-0.0160135	0.0164	0.32687	0.2238	0.0244	0.00213359	0.499501	6.1e-14	1.46609	5.25e-05	56.3314
ieu-b-4879	telomere length || id:ieu-b-4879	finn-b-N14_FIOTHNAS	Female infertility, cervigal, vaginal, other or unspecified origin || id:finn-b-N14_FIOTHNAS	rs16978028	T	A	T	A	18	42070981	-0.029945	0.0018	0.143727	0.08109	0.0357	0.00285068	0.9596	8.2e-26	1.95884	5.75e-05	110.345
ieu-b-4879	telomere length || id:ieu-b-4879	finn-b-N14_FIOTHNAS	Female infertility, cervigal, vaginal, other or unspecified origin || id:finn-b-N14_FIOTHNAS	rs17445108	A	G	A	G	12	57082058	-0.0168922	0.0087	0.12695	0.1258	0.03	0.00300983	0.771999	2e-08	2.0682	1.48e-05	31.4984
ieu-b-4879	telomere length || id:ieu-b-4879	finn-b-N14_FIOTHNAS	Female infertility, cervigal, vaginal, other or unspecified origin || id:finn-b-N14_FIOTHNAS	rs17677991	G	C	G	C	15	42032383	0.0222664	-0.0149	0.342123	0.3976	0.02	0.00210806	0.4548	4.4e-26	1.44855	0.000106363	111.567
ieu-b-4879	telomere length || id:ieu-b-4879	finn-b-N14_FIOTHNAS	Female infertility, cervigal, vaginal, other or unspecified origin || id:finn-b-N14_FIOTHNAS	rs182059586	C	T	C	T	16	14652220	-0.0571159	0.0144	0.02511	0.00731	0.1157	0.00680853	0.901	4.9e-17	4.67848	7.3e-06	70.3732
ieu-b-4879	telomere length || id:ieu-b-4879	finn-b-N14_FIOTHNAS	Female infertility, cervigal, vaginal, other or unspecified origin || id:finn-b-N14_FIOTHNAS	rs185174247	A	G	A	G	5	138914024	0.0372806	0.0952	0.05609	0.03029	0.0572	0.00435145	0.0960793	1.1e-17	2.9901	1.65e-05	73.4003
ieu-b-4879	telomere length || id:ieu-b-4879	finn-b-N14_FIOTHNAS	Female infertility, cervigal, vaginal, other or unspecified origin || id:finn-b-N14_FIOTHNAS	rs188918174	T	C	T	C	2	54473646	0.0403062	-0.0068	0.036106	0.04744	0.0464	0.00543604	0.8842	1.2e-13	3.73537	8.1e-06	54.9767
ieu-b-4879	telomere length || id:ieu-b-4879	finn-b-N14_FIOTHNAS	Female infertility, cervigal, vaginal, other or unspecified origin || id:finn-b-N14_FIOTHNAS	rs1907702	A	G	A	G	12	88955469	0.0150247	0.0208	0.766771	0.7999	0.0244	0.00242651	0.394	5.9e-10	1.66737	2.9e-05	38.3396
ieu-b-4879	telomere length || id:ieu-b-4879	finn-b-N14_FIOTHNAS	Female infertility, cervigal, vaginal, other or unspecified origin || id:finn-b-N14_FIOTHNAS	rs1957937	T	A	T	A	14	96181360	0.0209365	0.0207	0.16018	0.1835	0.0253	0.00273361	0.4125	1.9e-14	1.8784	3.34e-05	58.6591
ieu-b-4879	telomere length || id:ieu-b-4879	finn-b-N14_FIOTHNAS	Female infertility, cervigal, vaginal, other or unspecified origin || id:finn-b-N14_FIOTHNAS	rs1985369	G	A	G	A	7	159119220	-0.0311893	0.0199	0.868178	0.8904	0.0312	0.00300952	0.5236	3.6e-25	2.06799	5.21e-05	107.403
ieu-b-4879	telomere length || id:ieu-b-4879	finn-b-N14_FIOTHNAS	Female infertility, cervigal, vaginal, other or unspecified origin || id:finn-b-N14_FIOTHNAS	rs2056726	A	G	A	G	7	99780283	-0.0228078	0.015	0.214376	0.2265	0.0235	0.00243638	0.5231	7.9e-21	1.67416	6.25e-05	87.6348
ieu-b-4879	telomere length || id:ieu-b-4879	finn-b-N14_FIOTHNAS	Female infertility, cervigal, vaginal, other or unspecified origin || id:finn-b-N14_FIOTHNAS	rs2230590	C	T	C	T	3	49936102	-0.0158022	0.0238	0.510897	0.3987	0.02	0.00200806	0.2339	3.6e-15	1.37984	6.55e-05	61.9272
ieu-b-4879	telomere length || id:ieu-b-4879	finn-b-N14_FIOTHNAS	Female infertility, cervigal, vaginal, other or unspecified origin || id:finn-b-N14_FIOTHNAS	rs2282764	G	A	G	A	4	2255063	-0.0224234	0.0161	0.142384	0.1416	0.0281	0.00289392	0.567799	9.3e-15	1.98855	3.11e-05	60.0385
ieu-b-4879	telomere length || id:ieu-b-4879	finn-b-N14_FIOTHNAS	Female infertility, cervigal, vaginal, other or unspecified origin || id:finn-b-N14_FIOTHNAS	rs2293579	A	G	A	G	11	47440758	-0.012915	-0.0114	0.386274	0.2978	0.0217	0.00205481	0.6012	3.3e-10	1.41196	3.97e-05	39.5044
ieu-b-4879	telomere length || id:ieu-b-4879	finn-b-N14_FIOTHNAS	Female infertility, cervigal, vaginal, other or unspecified origin || id:finn-b-N14_FIOTHNAS	rs2538745	C	T	C	T	7	76310784	-0.012942	0.0003	0.602841	0.528	0.0196	0.002056	0.9893	3.1e-10	1.41278	4.02e-05	39.6238
ieu-b-4879	telomere length || id:ieu-b-4879	finn-b-N14_FIOTHNAS	Female infertility, cervigal, vaginal, other or unspecified origin || id:finn-b-N14_FIOTHNAS	rs2555104	C	A	C	A	2	17841243	-0.0139717	0.0124	0.434255	0.4811	0.0196	0.00203498	0.5264	6.6e-12	1.39833	4.91e-05	47.1388
ieu-b-4879	telomere length || id:ieu-b-4879	finn-b-N14_FIOTHNAS	Female infertility, cervigal, vaginal, other or unspecified origin || id:finn-b-N14_FIOTHNAS	rs2763979	T	C	T	C	6	31794592	-0.0277713	-0.0195	0.359721	0.4373	0.0203	0.00208092	0.3362	1.3e-40	1.4299	0.000173758	178.107
ieu-b-4879	telomere length || id:ieu-b-4879	finn-b-N14_FIOTHNAS	Female infertility, cervigal, vaginal, other or unspecified origin || id:finn-b-N14_FIOTHNAS	rs28363070	A	G	A	G	5	1415068	0.0755557	-0.1012	0.013389	0.002302	0.2205	0.00959987	0.6463	3.5e-15	6.59654	3.47e-06	61.9446
ieu-b-4879	telomere length || id:ieu-b-4879	finn-b-N14_FIOTHNAS	Female infertility, cervigal, vaginal, other or unspecified origin || id:finn-b-N14_FIOTHNAS	rs28502153	A	C	A	C	22	17469049	-0.0215916	0.0196	0.377958	0.3738	0.0202	0.00206208	0.3318	1.2e-25	1.41696	0.000109182	109.637
ieu-b-4879	telomere length || id:ieu-b-4879	finn-b-N14_FIOTHNAS	Female infertility, cervigal, vaginal, other or unspecified origin || id:finn-b-N14_FIOTHNAS	rs28577594	C	G	C	G	12	123895906	0.0187657	0.0352	0.709829	0.7075	0.0217	0.00224024	0.1052	5.4e-17	1.53938	6.12e-05	70.1682
ieu-b-4879	telomere length || id:ieu-b-4879	finn-b-N14_FIOTHNAS	Female infertility, cervigal, vaginal, other or unspecified origin || id:finn-b-N14_FIOTHNAS	rs2967355	C	A	C	A	16	82200103	-0.0461595	0.0244	0.774276	0.8255	0.0258	0.00238972	0.3457	4e-83	1.64209	0.000276204	373.102
ieu-b-4879	telomere length || id:ieu-b-4879	finn-b-N14_FIOTHNAS	Female infertility, cervigal, vaginal, other or unspecified origin || id:finn-b-N14_FIOTHNAS	rs2977608	C	A	C	A	1	768253	0.0129483	-0.0132	0.743949	0.6891	0.0213	0.00233716	0.5358	3e-08	1.60598	2.48e-05	30.6937
ieu-b-4879	telomere length || id:ieu-b-4879	finn-b-N14_FIOTHNAS	Female infertility, cervigal, vaginal, other or unspecified origin || id:finn-b-N14_FIOTHNAS	rs3093888	A	G	A	G	14	20812951	-0.028973	0.0153	0.05131	0.08881	0.0343	0.00452459	0.655799	1.5e-10	3.10907	8.45e-06	41.0042
ieu-b-4879	telomere length || id:ieu-b-4879	finn-b-N14_FIOTHNAS	Female infertility, cervigal, vaginal, other or unspecified origin || id:finn-b-N14_FIOTHNAS	rs35446936	A	G	A	G	3	169486508	-0.0940025	-0.0117	0.243674	0.2725	0.022	0.00232918	0.5939	1e-200	1.60049	0.00127151	1628.82
ieu-b-4879	telomere length || id:ieu-b-4879	finn-b-N14_FIOTHNAS	Female infertility, cervigal, vaginal, other or unspecified origin || id:finn-b-N14_FIOTHNAS	rs35640778	A	G	A	G	20	62321128	-0.209011	-0.029	0.020757	0.01312	0.0865	0.00702087	0.737801	9.59e-195	4.82439	7.63e-05	886.25
ieu-b-4879	telomere length || id:ieu-b-4879	finn-b-N14_FIOTHNAS	Female infertility, cervigal, vaginal, other or unspecified origin || id:finn-b-N14_FIOTHNAS	rs3767952	A	G	A	G	1	41231032	0.0134472	0.0013	0.226709	0.2228	0.0235	0.00238826	0.9558	1.8e-08	1.64109	2.35e-05	31.703
ieu-b-4879	telomere length || id:ieu-b-4879	finn-b-N14_FIOTHNAS	Female infertility, cervigal, vaginal, other or unspecified origin || id:finn-b-N14_FIOTHNAS	rs3785074	G	A	G	A	16	69406986	0.023863	0.0024	0.289672	0.2077	0.0241	0.00220455	0.922	2.6e-27	1.51485	0.000102118	117.168
ieu-b-4879	telomere length || id:ieu-b-4879	finn-b-N14_FIOTHNAS	Female infertility, cervigal, vaginal, other or unspecified origin || id:finn-b-N14_FIOTHNAS	rs3891167	G	A	G	A	18	658423	-0.0425685	0.0049	0.253435	0.2511	0.0229	0.00239551	0.8316	1.2e-70	1.64607	0.000253071	315.777
ieu-b-4879	telomere length || id:ieu-b-4879	finn-b-N14_FIOTHNAS	Female infertility, cervigal, vaginal, other or unspecified origin || id:finn-b-N14_FIOTHNAS	rs41269079	A	T	A	T	1	45252015	0.0153617	0.0029	0.188991	0.2095	0.0241	0.0025499	0.9053	1.7e-09	1.75216	2.36e-05	36.2938
ieu-b-4879	telomere length || id:ieu-b-4879	finn-b-N14_FIOTHNAS	Female infertility, cervigal, vaginal, other or unspecified origin || id:finn-b-N14_FIOTHNAS	rs41304832	A	G	A	G	20	62375508	0.0611702	0.0877	0.012378	0.03845	0.051	0.0093095	0.0857097	5e-11	6.39702	2.24e-06	43.1745
ieu-b-4879	telomere length || id:ieu-b-4879	finn-b-N14_FIOTHNAS	Female infertility, cervigal, vaginal, other or unspecified origin || id:finn-b-N14_FIOTHNAS	rs429358	C	T	C	T	19	45411941	0.0173498	0.0392	0.153969	0.1817	0.0254	0.00277091	0.123	3.8e-10	1.90403	2.16e-05	39.2052
ieu-b-4879	telomere length || id:ieu-b-4879	finn-b-N14_FIOTHNAS	Female infertility, cervigal, vaginal, other or unspecified origin || id:finn-b-N14_FIOTHNAS	rs4498805	T	G	T	G	1	110910397	0.0150601	-0.0274	0.546632	0.5035	0.0195	0.00200376	0.1606	5.7e-14	1.37688	5.93e-05	56.4891
ieu-b-4879	telomere length || id:ieu-b-4879	finn-b-N14_FIOTHNAS	Female infertility, cervigal, vaginal, other or unspecified origin || id:finn-b-N14_FIOTHNAS	rs4530278	T	G	T	G	19	33752994	0.0138793	-0.0162	0.59815	0.6022	0.02	0.0020567	0.4188	1.5e-11	1.41326	4.64e-05	45.54
ieu-b-4879	telomere length || id:ieu-b-4879	finn-b-N14_FIOTHNAS	Female infertility, cervigal, vaginal, other or unspecified origin || id:finn-b-N14_FIOTHNAS	rs45604339	T	C	T	C	14	65543102	-0.020433	-0.0144	0.34242	0.3843	0.0201	0.00211433	0.4736	4.3e-22	1.45286	8.91e-05	93.3939
ieu-b-4879	telomere length || id:ieu-b-4879	finn-b-N14_FIOTHNAS	Female infertility, cervigal, vaginal, other or unspecified origin || id:finn-b-N14_FIOTHNAS	rs4616688	T	G	T	G	3	160042459	-0.0173476	0.0054	0.525394	0.6062	0.0201	0.00200198	0.788501	4.5e-18	1.37566	7.93e-05	75.0861
ieu-b-4879	telomere length || id:ieu-b-4879	finn-b-N14_FIOTHNAS	Female infertility, cervigal, vaginal, other or unspecified origin || id:finn-b-N14_FIOTHNAS	rs4695407	G	A	G	A	4	48843372	0.0141511	0.0466	0.507843	0.4714	0.0196	0.00199925	0.0174699	1.5e-12	1.37378	5.3e-05	50.101
ieu-b-4879	telomere length || id:ieu-b-4879	finn-b-N14_FIOTHNAS	Female infertility, cervigal, vaginal, other or unspecified origin || id:finn-b-N14_FIOTHNAS	rs4724	A	G	A	G	17	7760397	-0.0547446	0.0157	0.116598	0.1067	0.0317	0.00312441	0.6204	9.8e-69	2.14694	0.000133944	307.006
ieu-b-4879	telomere length || id:ieu-b-4879	finn-b-N14_FIOTHNAS	Female infertility, cervigal, vaginal, other or unspecified origin || id:finn-b-N14_FIOTHNAS	rs4731541	G	C	G	C	7	128678236	-0.0206119	-0.0248	0.624901	0.6353	0.0204	0.00205962	0.2229	1.4e-23	1.41527	9.94e-05	100.153
ieu-b-4879	telomere length || id:ieu-b-4879	finn-b-N14_FIOTHNAS	Female infertility, cervigal, vaginal, other or unspecified origin || id:finn-b-N14_FIOTHNAS	rs4743037	T	C	T	C	9	109639970	0.0147971	0.0118	0.230874	0.2165	0.0238	0.00238094	0.6214	5.1e-10	1.63606	2.91e-05	38.6239
ieu-b-4879	telomere length || id:ieu-b-4879	finn-b-N14_FIOTHNAS	Female infertility, cervigal, vaginal, other or unspecified origin || id:finn-b-N14_FIOTHNAS	rs55747751	A	G	A	G	5	132397351	-0.0211612	0.0158	0.077375	0.0554	0.0429	0.00375164	0.7134	1.7e-08	2.57794	9.62e-06	31.8155
ieu-b-4879	telomere length || id:ieu-b-4879	finn-b-N14_FIOTHNAS	Female infertility, cervigal, vaginal, other or unspecified origin || id:finn-b-N14_FIOTHNAS	rs56799554	G	A	G	A	17	41456413	-0.0259793	-0.0203	0.170183	0.2337	0.0233	0.00267858	0.3825	3e-22	1.84058	5.63e-05	94.0688
ieu-b-4879	telomere length || id:ieu-b-4879	finn-b-N14_FIOTHNAS	Female infertility, cervigal, vaginal, other or unspecified origin || id:finn-b-N14_FIOTHNAS	rs5742915	C	T	C	T	15	74336633	0.0193377	0.003	0.445829	0.4074	0.0199	0.00202886	0.8795	1.6e-21	1.39413	9.51e-05	90.8459
ieu-b-4879	telomere length || id:ieu-b-4879	finn-b-N14_FIOTHNAS	Female infertility, cervigal, vaginal, other or unspecified origin || id:finn-b-N14_FIOTHNAS	rs59409453	G	A	G	A	17	1666218	0.0202133	-0.0291	0.730602	0.7913	0.0242	0.00230175	0.2303	1.6e-18	1.58165	6.43e-05	77.1184
ieu-b-4879	telomere length || id:ieu-b-4879	finn-b-N14_FIOTHNAS	Female infertility, cervigal, vaginal, other or unspecified origin || id:finn-b-N14_FIOTHNAS	rs6007020	C	T	C	T	22	45790132	0.0144904	-0.0019	0.367823	0.3565	0.0205	0.00209637	0.9275	4.8e-12	1.44052	4.71e-05	47.7777
ieu-b-4879	telomere length || id:ieu-b-4879	finn-b-N14_FIOTHNAS	Female infertility, cervigal, vaginal, other or unspecified origin || id:finn-b-N14_FIOTHNAS	rs6054257	A	G	A	G	20	66370	-0.0141684	-0.0281	0.793522	0.799	0.0244	0.00247729	0.2495	1.1e-08	1.70227	2.27e-05	32.7106
ieu-b-4879	telomere length || id:ieu-b-4879	finn-b-N14_FIOTHNAS	Female infertility, cervigal, vaginal, other or unspecified origin || id:finn-b-N14_FIOTHNAS	rs611646	A	T	A	T	11	108177097	-0.0368309	0.019	0.408685	0.3967	0.02	0.00203547	0.3423	3.5e-73	1.39867	0.000335143	327.412
ieu-b-4879	telomere length || id:ieu-b-4879	finn-b-N14_FIOTHNAS	Female infertility, cervigal, vaginal, other or unspecified origin || id:finn-b-N14_FIOTHNAS	rs61405042	T	C	T	C	7	67200	-0.0501874	0.1099	0.029288	0.01725	0.0949	0.00602955	0.247	8.5e-17	4.1432	8.34e-06	69.2819
ieu-b-4879	telomere length || id:ieu-b-4879	finn-b-N14_FIOTHNAS	Female infertility, cervigal, vaginal, other or unspecified origin || id:finn-b-N14_FIOTHNAS	rs61748181	T	C	T	C	5	1294166	-0.059181	0.0181	0.028928	0.05384	0.0435	0.00595394	0.676799	2.8e-23	4.09125	1.18e-05	98.7997
ieu-b-4879	telomere length || id:ieu-b-4879	finn-b-N14_FIOTHNAS	Female infertility, cervigal, vaginal, other or unspecified origin || id:finn-b-N14_FIOTHNAS	rs6536702	A	G	A	G	4	164028105	0.0534148	0.0346	0.774647	0.8135	0.0251	0.00238875	0.1688	9.4e-111	1.64143	0.000369723	500.014
ieu-b-4879	telomere length || id:ieu-b-4879	finn-b-N14_FIOTHNAS	Female infertility, cervigal, vaginal, other or unspecified origin || id:finn-b-N14_FIOTHNAS	rs6584579	G	A	G	A	10	105645725	0.0114923	-0.0242	0.398876	0.3237	0.0209	0.00204674	0.2476	2e-08	1.40642	3.2e-05	31.5274
ieu-b-4879	telomere length || id:ieu-b-4879	finn-b-N14_FIOTHNAS	Female infertility, cervigal, vaginal, other or unspecified origin || id:finn-b-N14_FIOTHNAS	rs6587577	G	A	G	A	1	151402045	-0.0182148	-0.0117	0.826346	0.8414	0.0268	0.0026359	0.6622	4.8e-12	1.81126	2.9e-05	47.7519
ieu-b-4879	telomere length || id:ieu-b-4879	finn-b-N14_FIOTHNAS	Female infertility, cervigal, vaginal, other or unspecified origin || id:finn-b-N14_FIOTHNAS	rs6659669	T	C	T	C	1	185315067	-0.0117091	0.0074	0.605095	0.58	0.0198	0.00205167	0.710101	1.1e-08	1.4098	3.3e-05	32.5711
ieu-b-4879	telomere length || id:ieu-b-4879	finn-b-N14_FIOTHNAS	Female infertility, cervigal, vaginal, other or unspecified origin || id:finn-b-N14_FIOTHNAS	rs6669563	A	G	A	G	1	32279629	0.0182358	-0.0073	0.437768	0.4684	0.0197	0.00202476	0.7126	2.1e-19	1.39131	8.46e-05	81.1153
ieu-b-4879	telomere length || id:ieu-b-4879	finn-b-N14_FIOTHNAS	Female infertility, cervigal, vaginal, other or unspecified origin || id:finn-b-N14_FIOTHNAS	rs66731853	A	G	A	G	1	20916238	-0.0177791	0.0153	0.317304	0.1947	0.0246	0.00215421	0.533499	1.5e-16	1.48026	6.25e-05	68.1151
ieu-b-4879	telomere length || id:ieu-b-4879	finn-b-N14_FIOTHNAS	Female infertility, cervigal, vaginal, other or unspecified origin || id:finn-b-N14_FIOTHNAS	rs6751209	C	T	C	T	2	43588302	-0.0140465	0.0097	0.204231	0.1845	0.0253	0.00248465	0.7008	1.6e-08	1.70733	2.2e-05	31.9599
ieu-b-4879	telomere length || id:ieu-b-4879	finn-b-N14_FIOTHNAS	Female infertility, cervigal, vaginal, other or unspecified origin || id:finn-b-N14_FIOTHNAS	rs6776756	A	G	A	G	3	128215821	-0.0174439	-0.0359	0.597562	0.5341	0.0198	0.00203747	0.0699198	1.1e-17	1.40005	7.47e-05	73.3001
ieu-b-4879	telomere length || id:ieu-b-4879	finn-b-N14_FIOTHNAS	Female infertility, cervigal, vaginal, other or unspecified origin || id:finn-b-N14_FIOTHNAS	rs6790988	G	A	G	A	3	170263320	0.0145728	0.0516	0.741902	0.7701	0.0233	0.00228428	0.0267301	1.8e-10	1.56964	3.3e-05	40.6993
ieu-b-4879	telomere length || id:ieu-b-4879	finn-b-N14_FIOTHNAS	Female infertility, cervigal, vaginal, other or unspecified origin || id:finn-b-N14_FIOTHNAS	rs6881568	A	C	A	C	5	1670265	0.0169256	-0.0083	0.36258	0.2729	0.022	0.00207735	0.7074	3.7e-16	1.42745	6.5e-05	66.3848
ieu-b-4879	telomere length || id:ieu-b-4879	finn-b-N14_FIOTHNAS	Female infertility, cervigal, vaginal, other or unspecified origin || id:finn-b-N14_FIOTHNAS	rs7099229	A	G	A	G	10	96134685	-0.0153288	0.0024	0.273301	0.1792	0.0257	0.00224403	0.9253	8.4e-12	1.54198	3.93e-05	46.6615
ieu-b-4879	telomere length || id:ieu-b-4879	finn-b-N14_FIOTHNAS	Female infertility, cervigal, vaginal, other or unspecified origin || id:finn-b-N14_FIOTHNAS	rs7164950	G	A	G	A	15	56775385	0.0129362	-0.0287	0.405979	0.4253	0.0198	0.00204001	0.1476	2.3e-10	1.40179	4.11e-05	40.2114
ieu-b-4879	telomere length || id:ieu-b-4879	finn-b-N14_FIOTHNAS	Female infertility, cervigal, vaginal, other or unspecified origin || id:finn-b-N14_FIOTHNAS	rs7209057	A	G	A	G	17	65705530	0.011819	0.0204	0.561044	0.5549	0.0197	0.00202865	0.3016	5.7e-09	1.39399	3.54e-05	33.9428
ieu-b-4879	telomere length || id:ieu-b-4879	finn-b-N14_FIOTHNAS	Female infertility, cervigal, vaginal, other or unspecified origin || id:finn-b-N14_FIOTHNAS	rs7221585	T	C	T	C	17	76195153	0.0143271	-0.0326	0.22401	0.2835	0.0218	0.00247042	0.1341	6.7e-09	1.69755	2.48e-05	33.6337
ieu-b-4879	telomere length || id:ieu-b-4879	finn-b-N14_FIOTHNAS	Female infertility, cervigal, vaginal, other or unspecified origin || id:finn-b-N14_FIOTHNAS	rs73581419	T	C	T	C	14	21941148	0.0229838	-0.0425	0.106605	0.08116	0.036	0.00324156	0.2376	1.3e-12	2.22744	2.03e-05	50.2731
ieu-b-4879	telomere length || id:ieu-b-4879	finn-b-N14_FIOTHNAS	Female infertility, cervigal, vaginal, other or unspecified origin || id:finn-b-N14_FIOTHNAS	rs73730598	A	G	A	G	5	77973	0.0273632	0.0185	0.054793	0.06755	0.0394	0.00439272	0.6384	4.7e-10	3.01845	8.51e-06	38.8031
ieu-b-4879	telomere length || id:ieu-b-4879	finn-b-N14_FIOTHNAS	Female infertility, cervigal, vaginal, other or unspecified origin || id:finn-b-N14_FIOTHNAS	rs75664430	G	C	G	C	17	8064779	-0.0235179	-0.0034	0.248028	0.1906	0.025	0.0023186	0.8907	3.6e-24	1.59322	8.13e-05	102.883
ieu-b-4879	telomere length || id:ieu-b-4879	finn-b-N14_FIOTHNAS	Female infertility, cervigal, vaginal, other or unspecified origin || id:finn-b-N14_FIOTHNAS	rs76065543	T	C	T	C	16	74678063	0.0342843	-0.0097	0.137527	0.1834	0.0252	0.00290708	0.7007	4.2e-32	1.9976	6.99e-05	139.084
ieu-b-4879	telomere length || id:ieu-b-4879	finn-b-N14_FIOTHNAS	Female infertility, cervigal, vaginal, other or unspecified origin || id:finn-b-N14_FIOTHNAS	rs76219171	A	G	A	G	16	50188929	0.0359839	0.0643	0.058433	0.03558	0.0529	0.00431741	0.2248	7.8e-17	2.9667	1.62e-05	69.4656
ieu-b-4879	telomere length || id:ieu-b-4879	finn-b-N14_FIOTHNAS	Female infertility, cervigal, vaginal, other or unspecified origin || id:finn-b-N14_FIOTHNAS	rs762679	A	T	A	T	8	48885436	0.0310104	-0.0179	0.856501	0.8295	0.0261	0.00285024	0.4926	1.4e-27	1.95854	6.16e-05	118.373
ieu-b-4879	telomere length || id:ieu-b-4879	finn-b-N14_FIOTHNAS	Female infertility, cervigal, vaginal, other or unspecified origin || id:finn-b-N14_FIOTHNAS	rs76666449	C	T	C	T	12	120904895	0.0295125	0.0231	0.100625	0.1361	0.0284	0.00333186	0.4161	8.2e-19	2.28948	3.01e-05	78.4582
ieu-b-4879	telomere length || id:ieu-b-4879	finn-b-N14_FIOTHNAS	Female infertility, cervigal, vaginal, other or unspecified origin || id:finn-b-N14_FIOTHNAS	rs7705526	A	C	A	C	5	1285974	0.0776022	0.0042	0.326578	0.3231	0.021	0.00216124	0.8423	1e-200	1.48509	0.001201	1289.26
ieu-b-4879	telomere length || id:ieu-b-4879	finn-b-N14_FIOTHNAS	Female infertility, cervigal, vaginal, other or unspecified origin || id:finn-b-N14_FIOTHNAS	rs77231040	C	G	C	G	10	106280527	0.0989303	0.0739	0.005742	0.02544	0.0621	0.0134649	0.234	2e-13	9.2524	1.31e-06	53.9824
ieu-b-4879	telomere length || id:ieu-b-4879	finn-b-N14_FIOTHNAS	Female infertility, cervigal, vaginal, other or unspecified origin || id:finn-b-N14_FIOTHNAS	rs7772289	T	G	T	G	6	28674322	0.017549	0.0317	0.503081	0.6163	0.0206	0.00200003	0.124	1.7e-18	1.37432	8.15e-05	76.9895
ieu-b-4879	telomere length || id:ieu-b-4879	finn-b-N14_FIOTHNAS	Female infertility, cervigal, vaginal, other or unspecified origin || id:finn-b-N14_FIOTHNAS	rs77732866	A	G	A	G	2	58979879	0.0177942	-0.0016	0.137597	0.1416	0.0281	0.00290595	0.9559	9.2e-10	1.99682	1.88e-05	37.4956
ieu-b-4879	telomere length || id:ieu-b-4879	finn-b-N14_FIOTHNAS	Female infertility, cervigal, vaginal, other or unspecified origin || id:finn-b-N14_FIOTHNAS	rs7790856	T	C	T	C	7	124459852	-0.0437199	-0.0084	0.289139	0.2232	0.0235	0.00220526	0.720299	1.8e-87	1.51534	0.000342183	393.042
ieu-b-4879	telomere length || id:ieu-b-4879	finn-b-N14_FIOTHNAS	Female infertility, cervigal, vaginal, other or unspecified origin || id:finn-b-N14_FIOTHNAS	rs78491606	C	A	C	A	3	72891547	-0.0756311	0.0534	0.018433	0.02829	0.0595	0.00741168	0.3688	1.9e-24	5.09293	7.98e-06	104.128
ieu-b-4879	telomere length || id:ieu-b-4879	finn-b-N14_FIOTHNAS	Female infertility, cervigal, vaginal, other or unspecified origin || id:finn-b-N14_FIOTHNAS	rs79977579	A	C	A	C	12	54694560	0.0281517	-0.0155	0.09555	0.09386	0.0338	0.00343182	0.6463	2.3e-16	2.35817	2.46e-05	67.2915
ieu-b-4879	telomere length || id:ieu-b-4879	finn-b-N14_FIOTHNAS	Female infertility, cervigal, vaginal, other or unspecified origin || id:finn-b-N14_FIOTHNAS	rs80116508	A	G	A	G	16	3650970	-0.0352672	0.0303	0.062356	0.07882	0.0364	0.00415151	0.4056	2e-17	2.85271	1.79e-05	72.1655
ieu-b-4879	telomere length || id:ieu-b-4879	finn-b-N14_FIOTHNAS	Female infertility, cervigal, vaginal, other or unspecified origin || id:finn-b-N14_FIOTHNAS	rs80324517	A	G	A	G	6	204031	0.0396515	0.0479	0.048259	0.06364	0.0404	0.00466286	0.2358	1.8e-17	3.20408	1.41e-05	72.3127
ieu-b-4879	telomere length || id:ieu-b-4879	finn-b-N14_FIOTHNAS	Female infertility, cervigal, vaginal, other or unspecified origin || id:finn-b-N14_FIOTHNAS	rs8102497	A	G	A	G	19	57370055	-0.0149654	0.0303	0.431828	0.4521	0.0197	0.0020233	0.1239	1.4e-13	1.39031	5.69e-05	54.7087
ieu-b-4879	telomere length || id:ieu-b-4879	finn-b-N14_FIOTHNAS	Female infertility, cervigal, vaginal, other or unspecified origin || id:finn-b-N14_FIOTHNAS	rs8105767	G	A	G	A	19	22215441	0.0328384	0.0421	0.29467	0.3185	0.021	0.00220117	0.0449304	2.5e-50	1.51253	0.000195935	222.565
ieu-b-4879	telomere length || id:ieu-b-4879	finn-b-N14_FIOTHNAS	Female infertility, cervigal, vaginal, other or unspecified origin || id:finn-b-N14_FIOTHNAS	rs869785	C	T	C	T	3	24347800	-0.0147303	-0.014	0.672471	0.6599	0.0207	0.00212801	0.4992	4.4e-12	1.46226	4.47e-05	47.9155
ieu-b-4879	telomere length || id:ieu-b-4879	finn-b-N14_FIOTHNAS	Female infertility, cervigal, vaginal, other or unspecified origin || id:finn-b-N14_FIOTHNAS	rs871134	T	C	T	C	4	7044380	-0.0182986	-0.0147	0.569032	0.5572	0.0197	0.0020263	0.454	1.7e-19	1.39237	8.47e-05	81.5508
ieu-b-4879	telomere length || id:ieu-b-4879	finn-b-N14_FIOTHNAS	Female infertility, cervigal, vaginal, other or unspecified origin || id:finn-b-N14_FIOTHNAS	rs932002	T	C	T	C	1	226577306	-0.0402052	0.0059	0.150843	0.235	0.023	0.00279667	0.7963	7.3e-47	1.92173	0.00011213	206.672
ieu-b-4879	telomere length || id:ieu-b-4879	finn-b-N14_FIOTHNAS	Female infertility, cervigal, vaginal, other or unspecified origin || id:finn-b-N14_FIOTHNAS	rs9398196	G	A	G	A	6	109601554	-0.0143586	0.0362	0.52005	0.623	0.0203	0.00201175	0.0739793	9.5e-13	1.38237	5.39e-05	50.942
ieu-b-4879	telomere length || id:ieu-b-4879	finn-b-N14_FIOTHNAS	Female infertility, cervigal, vaginal, other or unspecified origin || id:finn-b-N14_FIOTHNAS	rs939916	A	G	A	G	11	202253	0.0241795	-0.0128	0.669967	0.7358	0.0222	0.00216724	0.5635	6.6e-29	1.48922	0.000116579	124.475
ieu-b-4879	telomere length || id:ieu-b-4879	finn-b-N14_FIOTHNAS	Female infertility, cervigal, vaginal, other or unspecified origin || id:finn-b-N14_FIOTHNAS	rs9419958	C	T	C	T	10	105675946	-0.0810098	-0.0319	0.86139	0.8836	0.0305	0.00293847	0.2966	2.6e-167	2.01917	0.000384375	760.033
ieu-b-4879	telomere length || id:ieu-b-4879	finn-b-N14_FIOTHNAS	Female infertility, cervigal, vaginal, other or unspecified origin || id:finn-b-N14_FIOTHNAS	rs9600019	T	C	T	C	13	73317585	0.0127134	0.0192	0.335579	0.378	0.0203	0.00213096	0.344	2.4e-09	1.46429	3.36e-05	35.5937
ieu-b-4879	telomere length || id:ieu-b-4879	finn-b-N14_FIOTHNAS	Female infertility, cervigal, vaginal, other or unspecified origin || id:finn-b-N14_FIOTHNAS	rs9878436	T	C	T	C	3	138244400	-0.0143407	0.0193	0.434393	0.3545	0.0205	0.00201819	0.3464	1.2e-12	1.3868	5.25e-05	50.4913
ieu-b-4879	telomere length || id:ieu-b-4879	finn-b-N14_FIOTHNAS	Female infertility, cervigal, vaginal, other or unspecified origin || id:finn-b-N14_FIOTHNAS	rs9940099	T	G	T	G	16	3613207	-0.033609	0.0293	0.062718	0.07904	0.0364	0.00411613	0.4212	3.2e-16	2.8284	1.66e-05	66.6704
ieu-b-4879	telomere length || id:ieu-b-4879	finn-b-N14_FIOTHNAS	Female infertility, cervigal, vaginal, other or unspecified origin || id:finn-b-N14_FIOTHNAS	rs9955360	A	C	A	C	18	78008334	-0.0190311	0.0107	0.869288	0.8547	0.028	0.00299791	0.7022	2.2e-10	2.06001	1.94e-05	40.2987
ieu-b-4879	telomere length || id:ieu-b-4879	finn-b-N14_FITUB	Female infertility, tubal origin || id:finn-b-N14_FITUB	rs1003322	A	C	A	C	22	51072289	0.0141734	-0.1149	0.213742	0.1466	0.0731	0.00247546	0.1162	1e-08	1.70101	2.33e-05	32.7821
ieu-b-4879	telomere length || id:ieu-b-4879	finn-b-N14_FITUB	Female infertility, tubal origin || id:finn-b-N14_FITUB	rs10112752	A	G	A	G	8	73958718	-0.0287522	0.0438	0.430369	0.4507	0.0518	0.00202518	0.3977	9.5e-46	1.3916	0.000209304	201.565
ieu-b-4879	telomere length || id:ieu-b-4879	finn-b-N14_FITUB	Female infertility, tubal origin || id:finn-b-N14_FITUB	rs1023767	A	G	A	G	8	95530969	-0.0183732	-0.0035	0.237595	0.373	0.0532	0.00234772	0.9476	5e-15	1.61323	4.7e-05	61.2459
ieu-b-4879	telomere length || id:ieu-b-4879	finn-b-N14_FITUB	Female infertility, tubal origin || id:finn-b-N14_FITUB	rs10768683	G	C	G	C	11	5247791	0.0469922	-0.0489	0.841033	0.7936	0.0642	0.00277015	0.4464	1.5e-64	1.90351	0.000162964	287.77
ieu-b-4879	telomere length || id:ieu-b-4879	finn-b-N14_FITUB	Female infertility, tubal origin || id:finn-b-N14_FITUB	rs10773176	G	A	G	A	12	122944713	-0.0172009	-0.0263	0.741214	0.8088	0.0654	0.00228534	0.687999	5.2e-14	1.57037	4.6e-05	56.6501
ieu-b-4879	telomere length || id:ieu-b-4879	finn-b-N14_FITUB	Female infertility, tubal origin || id:finn-b-N14_FITUB	rs10774624	A	G	A	G	12	111833788	0.0149944	0.0676	0.53276	0.5962	0.0526	0.00205494	0.1981	2.9e-13	1.41205	5.61e-05	53.2427
ieu-b-4879	telomere length || id:ieu-b-4879	finn-b-N14_FITUB	Female infertility, tubal origin || id:finn-b-N14_FITUB	rs10805346	C	T	C	T	4	9920347	0.0117072	0.0155	0.439339	0.4538	0.0517	0.00202147	0.763999	7e-09	1.38905	3.5e-05	33.5406
ieu-b-4879	telomere length || id:ieu-b-4879	finn-b-N14_FITUB	Female infertility, tubal origin || id:finn-b-N14_FITUB	rs10840270	G	C	G	C	11	9629553	0.014383	0.0402	0.655684	0.6648	0.0549	0.00212494	0.4637	1.3e-11	1.46015	4.38e-05	45.8148
ieu-b-4879	telomere length || id:ieu-b-4879	finn-b-N14_FITUB	Female infertility, tubal origin || id:finn-b-N14_FITUB	rs10845387	A	G	A	G	12	11757743	-0.0141214	-0.0502	0.352666	0.3435	0.0558	0.00209396	0.3682	1.5e-11	1.43886	4.4e-05	45.4798
ieu-b-4879	telomere length || id:ieu-b-4879	finn-b-N14_FITUB	Female infertility, tubal origin || id:finn-b-N14_FITUB	rs10905255	T	G	T	G	10	5870267	-0.0182493	-0.045	0.57919	0.5612	0.0519	0.00203099	0.3866	2.6e-19	1.39559	8.34e-05	80.7378
ieu-b-4879	telomere length || id:ieu-b-4879	finn-b-N14_FITUB	Female infertility, tubal origin || id:finn-b-N14_FITUB	rs11085072	T	C	T	C	19	4368142	-0.0131806	0.1014	0.236909	0.1627	0.0699	0.00236713	0.1465	2.6e-08	1.62657	2.37e-05	31.0046
ieu-b-4879	telomere length || id:ieu-b-4879	finn-b-N14_FITUB	Female infertility, tubal origin || id:finn-b-N14_FITUB	rs11117354	C	T	C	T	16	88092092	0.0232506	0.0638	0.696513	0.5791	0.0522	0.00219601	0.2217	3.4e-26	1.50899	0.000100368	112.098
ieu-b-4879	telomere length || id:ieu-b-4879	finn-b-N14_FITUB	Female infertility, tubal origin || id:finn-b-N14_FITUB	rs111527438	C	T	C	T	17	29252703	0.0125	-0.0161	0.351251	0.3211	0.0552	0.00211016	0.770999	3.1e-09	1.44999	3.39e-05	35.0905
ieu-b-4879	telomere length || id:ieu-b-4879	finn-b-N14_FITUB	Female infertility, tubal origin || id:finn-b-N14_FITUB	rs111950327	C	G	C	G	16	48283993	0.0238271	0.1073	0.063628	0.05296	0.1148	0.00409406	0.3502	5.9e-09	2.81323	8.55e-06	33.8715
ieu-b-4879	telomere length || id:ieu-b-4879	finn-b-N14_FITUB	Female infertility, tubal origin || id:finn-b-N14_FITUB	rs112394943	C	T	C	T	3	197842892	-0.0198961	0.0722	0.162741	0.2371	0.0614	0.00281641	0.2399	1.6e-12	1.93529	2.88e-05	49.905
ieu-b-4879	telomere length || id:ieu-b-4879	finn-b-N14_FITUB	Female infertility, tubal origin || id:finn-b-N14_FITUB	rs113525195	A	C	A	C	14	23499321	-0.0124075	0.0968	0.290254	0.3028	0.0563	0.00224132	0.0853906	3.1e-08	1.54012	2.67e-05	30.6451
ieu-b-4879	telomere length || id:ieu-b-4879	finn-b-N14_FITUB	Female infertility, tubal origin || id:finn-b-N14_FITUB	rs11412296	T	TA	T	TA	15	50366116	0.0332259	0.0162	0.759384	0.7629	0.0606	0.00234478	0.7888	1.4e-45	1.61121	0.000155404	200.793
ieu-b-4879	telomere length || id:ieu-b-4879	finn-b-N14_FITUB	Female infertility, tubal origin || id:finn-b-N14_FITUB	rs11557154	T	C	T	C	9	34107505	-0.0343719	0.0328	0.13003	0.1324	0.0759	0.00298538	0.6654	1.1e-30	2.0514	6.35e-05	132.559
ieu-b-4879	telomere length || id:ieu-b-4879	finn-b-N14_FITUB	Female infertility, tubal origin || id:finn-b-N14_FITUB	rs11579626	C	A	C	A	1	146741960	0.0265113	0.0134	0.084882	0.1222	0.0788	0.00357752	0.8653	1.3e-13	2.45829	1.81e-05	54.9159
ieu-b-4879	telomere length || id:ieu-b-4879	finn-b-N14_FITUB	Female infertility, tubal origin || id:finn-b-N14_FITUB	rs11584821	T	C	T	C	1	114419489	-0.0306517	-0.1155	0.176208	0.1803	0.0671	0.00263623	0.0852099	3e-31	1.81148	8.31e-05	135.189
ieu-b-4879	telomere length || id:ieu-b-4879	finn-b-N14_FITUB	Female infertility, tubal origin || id:finn-b-N14_FITUB	rs116863223	A	G	A	G	18	709396	-0.0817874	-0.1359	0.011763	0.01599	0.2059	0.00937157	0.5091	2.6e-18	6.43967	3.75e-06	76.1637
ieu-b-4879	telomere length || id:ieu-b-4879	finn-b-N14_FITUB	Female infertility, tubal origin || id:finn-b-N14_FITUB	rs11699829	A	G	A	G	20	62157200	0.0641957	0.0401	0.034146	0.01633	0.2101	0.00602028	0.8486	1.5e-26	4.13683	1.59e-05	113.705
ieu-b-4879	telomere length || id:ieu-b-4879	finn-b-N14_FITUB	Female infertility, tubal origin || id:finn-b-N14_FITUB	rs117407747	T	C	T	C	7	159117178	0.0450533	0.0555	0.027571	0.009676	0.2666	0.00611706	0.835	1.8e-13	4.20333	6.16e-06	54.246
ieu-b-4879	telomere length || id:ieu-b-4879	finn-b-N14_FITUB	Female infertility, tubal origin || id:finn-b-N14_FITUB	rs117512405	A	G	A	G	20	62574274	-0.0790134	0.1084	0.017043	0.05523	0.1146	0.00824611	0.3442	9.5e-22	5.66631	6.51e-06	91.8128
ieu-b-4879	telomere length || id:ieu-b-4879	finn-b-N14_FITUB	Female infertility, tubal origin || id:finn-b-N14_FITUB	rs117630647	A	G	A	G	7	124779510	0.059565	-0.2931	0.021346	0.017	0.2006	0.00720413	0.1439	1.4e-16	4.95031	6.05e-06	68.3627
ieu-b-4879	telomere length || id:ieu-b-4879	finn-b-N14_FITUB	Female infertility, tubal origin || id:finn-b-N14_FITUB	rs11769630	A	T	A	T	7	50257703	-0.0256807	0.0441	0.072227	0.102	0.0856	0.00389475	0.606599	4.3e-11	2.67627	1.23e-05	43.4765
ieu-b-4879	telomere length || id:ieu-b-4879	finn-b-N14_FITUB	Female infertility, tubal origin || id:finn-b-N14_FITUB	rs11991877	A	T	A	T	8	56664524	-0.030138	0.1159	0.889309	0.8586	0.0736	0.00318686	0.1153	3.2e-21	2.18985	3.73e-05	89.434
ieu-b-4879	telomere length || id:ieu-b-4879	finn-b-N14_FITUB	Female infertility, tubal origin || id:finn-b-N14_FITUB	rs12369950	C	T	C	T	12	24762109	-0.0178308	0.0796	0.140675	0.1513	0.0724	0.00290205	0.2719	8e-10	1.99414	1.93e-05	37.7513
ieu-b-4879	telomere length || id:ieu-b-4879	finn-b-N14_FITUB	Female infertility, tubal origin || id:finn-b-N14_FITUB	rs12412214	A	G	A	G	10	101276256	-0.0245174	0.0383	0.279765	0.3936	0.0526	0.00222685	0.4665	3.4e-28	1.53018	0.000103458	121.218
ieu-b-4879	telomere length || id:ieu-b-4879	finn-b-N14_FITUB	Female infertility, tubal origin || id:finn-b-N14_FITUB	rs12451892	C	T	C	T	17	2247982	-0.0116145	-0.0297	0.380511	0.4351	0.0523	0.00207578	0.570401	2.2e-08	1.42637	3.13e-05	31.3068
ieu-b-4879	telomere length || id:ieu-b-4879	finn-b-N14_FITUB	Female infertility, tubal origin || id:finn-b-N14_FITUB	rs1291143	C	A	C	A	20	35525640	0.0493145	0.0939	0.849026	0.7778	0.0619	0.0027991	0.129	1.8e-69	1.9234	0.000168525	310.393
ieu-b-4879	telomere length || id:ieu-b-4879	finn-b-N14_FITUB	Female infertility, tubal origin || id:finn-b-N14_FITUB	rs12925933	C	A	C	A	16	90141355	-0.0146622	-0.0356	0.66221	0.5412	0.052	0.00213796	0.4935	7e-12	1.4691	4.46e-05	47.0326
ieu-b-4879	telomere length || id:ieu-b-4879	finn-b-N14_FITUB	Female infertility, tubal origin || id:finn-b-N14_FITUB	rs12932179	G	A	G	A	16	9072085	-0.0136257	0.1526	0.561399	0.618	0.053	0.0020276	0.00396899	1.8e-11	1.39326	4.71e-05	45.1599
ieu-b-4879	telomere length || id:ieu-b-4879	finn-b-N14_FITUB	Female infertility, tubal origin || id:finn-b-N14_FITUB	rs13062095	C	T	C	T	3	101267385	0.0138552	-0.1584	0.327843	0.3735	0.0531	0.00214113	0.00287601	9.7e-11	1.47128	3.91e-05	41.8735
ieu-b-4879	telomere length || id:ieu-b-4879	finn-b-N14_FITUB	Female infertility, tubal origin || id:finn-b-N14_FITUB	rs13230646	C	T	C	T	7	23930316	-0.0173277	-0.0898	0.248945	0.1745	0.0679	0.00232377	0.1858	8.9e-14	1.59678	4.4e-05	55.6027
ieu-b-4879	telomere length || id:ieu-b-4879	finn-b-N14_FITUB	Female infertility, tubal origin || id:finn-b-N14_FITUB	rs1332941	G	A	G	A	13	41695100	0.0256552	-0.1559	0.820466	0.7938	0.0637	0.00273159	0.0143499	5.9e-21	1.87701	5.5e-05	88.2104
ieu-b-4879	telomere length || id:ieu-b-4879	finn-b-N14_FITUB	Female infertility, tubal origin || id:finn-b-N14_FITUB	rs137901416	A	G	A	G	14	73418095	0.04572	-0.0157	0.100311	0.06544	0.1039	0.00332355	0.8797	4.7e-43	2.28377	7.23e-05	189.238
ieu-b-4879	telomere length || id:ieu-b-4879	finn-b-N14_FITUB	Female infertility, tubal origin || id:finn-b-N14_FITUB	rs139669835	T	C	T	C	18	729871	-0.0612563	-0.1231	0.009365	0.001408	0.6939	0.0105346	0.8592	6.1e-09	7.23884	1.33e-06	33.8116
ieu-b-4879	telomere length || id:ieu-b-4879	finn-b-N14_FITUB	Female infertility, tubal origin || id:finn-b-N14_FITUB	rs139795227	C	A	C	A	1	92842367	0.0599379	-0.1948	0.014021	0.02772	0.1586	0.00873247	0.2193	6.7e-12	6.00051	2.76e-06	47.1117
ieu-b-4879	telomere length || id:ieu-b-4879	finn-b-N14_FITUB	Female infertility, tubal origin || id:finn-b-N14_FITUB	rs141214782	TTATC	T	TTATC	T	5	78954683	-0.0246687	0.0654	0.101206	0.1052	0.0836	0.00335723	0.434	2e-13	2.30692	2.08e-05	53.9921
ieu-b-4879	telomere length || id:ieu-b-4879	finn-b-N14_FITUB	Female infertility, tubal origin || id:finn-b-N14_FITUB	rs142426306	T	C	T	C	20	62488152	-0.0504903	0.1149	0.039544	0.04116	0.1317	0.00539933	0.3832	8.7e-21	3.71015	1.41e-05	87.4452
ieu-b-4879	telomere length || id:ieu-b-4879	finn-b-N14_FITUB	Female infertility, tubal origin || id:finn-b-N14_FITUB	rs143190905	T	G	T	G	20	62291767	-0.0723995	-0.0121	0.080404	0.0761	0.0972	0.00369421	0.9012	1.6e-85	2.53847	0.00012029	384.086
ieu-b-4879	telomere length || id:ieu-b-4879	finn-b-N14_FITUB	Female infertility, tubal origin || id:finn-b-N14_FITUB	rs144204502	T	C	T	C	17	76183233	-0.100574	-0.1556	0.012562	0.03767	0.1359	0.00913369	0.2521	3.4e-28	6.27621	6.37e-06	121.249
ieu-b-4879	telomere length || id:ieu-b-4879	finn-b-N14_FITUB	Female infertility, tubal origin || id:finn-b-N14_FITUB	rs145114957	G	C	G	C	1	94322469	0.0272605	0.1468	0.042648	0.03847	0.1336	0.00498872	0.2719	4.6e-08	3.42799	5.16e-06	29.86
ieu-b-4879	telomere length || id:ieu-b-4879	finn-b-N14_FITUB	Female infertility, tubal origin || id:finn-b-N14_FITUB	rs150150565	T	C	T	C	18	708207	0.063762	0.228	0.021455	0.0187	0.1903	0.00739877	0.2309	6.8e-18	5.08406	6.6e-06	74.2685
ieu-b-4879	telomere length || id:ieu-b-4879	finn-b-N14_FITUB	Female infertility, tubal origin || id:finn-b-N14_FITUB	rs1611236	A	G	A	G	6	29748690	-0.0160135	0.0748	0.32687	0.2238	0.0633	0.00213359	0.2371	6.1e-14	1.46609	5.25e-05	56.3314
ieu-b-4879	telomere length || id:ieu-b-4879	finn-b-N14_FITUB	Female infertility, tubal origin || id:finn-b-N14_FITUB	rs16978028	T	A	T	A	18	42070981	-0.029945	0.2168	0.143727	0.08117	0.0935	0.00285068	0.0204998	8.2e-26	1.95884	5.75e-05	110.345
ieu-b-4879	telomere length || id:ieu-b-4879	finn-b-N14_FITUB	Female infertility, tubal origin || id:finn-b-N14_FITUB	rs17445108	A	G	A	G	12	57082058	-0.0168922	0.0322	0.12695	0.1258	0.0787	0.00300983	0.682801	2e-08	2.0682	1.48e-05	31.4984
ieu-b-4879	telomere length || id:ieu-b-4879	finn-b-N14_FITUB	Female infertility, tubal origin || id:finn-b-N14_FITUB	rs17677991	G	C	G	C	15	42032383	0.0222664	0.0005	0.342123	0.3977	0.0525	0.00210806	0.993	4.4e-26	1.44855	0.000106363	111.567
ieu-b-4879	telomere length || id:ieu-b-4879	finn-b-N14_FITUB	Female infertility, tubal origin || id:finn-b-N14_FITUB	rs182059586	C	T	C	T	16	14652220	-0.0571159	0.5011	0.02511	0.007324	0.3041	0.00680853	0.0993802	4.9e-17	4.67848	7.3e-06	70.3732
ieu-b-4879	telomere length || id:ieu-b-4879	finn-b-N14_FITUB	Female infertility, tubal origin || id:finn-b-N14_FITUB	rs185174247	A	G	A	G	5	138914024	0.0372806	0.0358	0.05609	0.03018	0.1496	0.00435145	0.8107	1.1e-17	2.9901	1.65e-05	73.4003
ieu-b-4879	telomere length || id:ieu-b-4879	finn-b-N14_FITUB	Female infertility, tubal origin || id:finn-b-N14_FITUB	rs188918174	T	C	T	C	2	54473646	0.0403062	0.0032	0.036106	0.04746	0.1221	0.00543604	0.9794	1.2e-13	3.73537	8.1e-06	54.9767
ieu-b-4879	telomere length || id:ieu-b-4879	finn-b-N14_FITUB	Female infertility, tubal origin || id:finn-b-N14_FITUB	rs1907702	A	G	A	G	12	88955469	0.0150247	-0.0044	0.766771	0.7997	0.0644	0.00242651	0.9454	5.9e-10	1.66737	2.9e-05	38.3396
ieu-b-4879	telomere length || id:ieu-b-4879	finn-b-N14_FITUB	Female infertility, tubal origin || id:finn-b-N14_FITUB	rs1957937	T	A	T	A	14	96181360	0.0209365	-0.0093	0.16018	0.1833	0.0666	0.00273361	0.8894	1.9e-14	1.8784	3.34e-05	58.6591
ieu-b-4879	telomere length || id:ieu-b-4879	finn-b-N14_FITUB	Female infertility, tubal origin || id:finn-b-N14_FITUB	rs1985369	G	A	G	A	7	159119220	-0.0311893	0.1054	0.868178	0.8904	0.0818	0.00300952	0.1975	3.6e-25	2.06799	5.21e-05	107.403
ieu-b-4879	telomere length || id:ieu-b-4879	finn-b-N14_FITUB	Female infertility, tubal origin || id:finn-b-N14_FITUB	rs2056726	A	G	A	G	7	99780283	-0.0228078	0.0204	0.214376	0.2264	0.0616	0.00243638	0.7405	7.9e-21	1.67416	6.25e-05	87.6348
ieu-b-4879	telomere length || id:ieu-b-4879	finn-b-N14_FITUB	Female infertility, tubal origin || id:finn-b-N14_FITUB	rs2230590	C	T	C	T	3	49936102	-0.0158022	0.0881	0.510897	0.3985	0.0525	0.00200806	0.0930808	3.6e-15	1.37984	6.55e-05	61.9272
ieu-b-4879	telomere length || id:ieu-b-4879	finn-b-N14_FITUB	Female infertility, tubal origin || id:finn-b-N14_FITUB	rs2282764	G	A	G	A	4	2255063	-0.0224234	-0.075	0.142384	0.1415	0.0738	0.00289392	0.3091	9.3e-15	1.98855	3.11e-05	60.0385
ieu-b-4879	telomere length || id:ieu-b-4879	finn-b-N14_FITUB	Female infertility, tubal origin || id:finn-b-N14_FITUB	rs2293579	A	G	A	G	11	47440758	-0.012915	-0.0288	0.386274	0.2979	0.0568	0.00205481	0.612099	3.3e-10	1.41196	3.97e-05	39.5044
ieu-b-4879	telomere length || id:ieu-b-4879	finn-b-N14_FITUB	Female infertility, tubal origin || id:finn-b-N14_FITUB	rs2538745	C	T	C	T	7	76310784	-0.012942	-0.0835	0.602841	0.5278	0.0515	0.002056	0.105	3.1e-10	1.41278	4.02e-05	39.6238
ieu-b-4879	telomere length || id:ieu-b-4879	finn-b-N14_FITUB	Female infertility, tubal origin || id:finn-b-N14_FITUB	rs2555104	C	A	C	A	2	17841243	-0.0139717	0.025	0.434255	0.4811	0.0514	0.00203498	0.627401	6.6e-12	1.39833	4.91e-05	47.1388
ieu-b-4879	telomere length || id:ieu-b-4879	finn-b-N14_FITUB	Female infertility, tubal origin || id:finn-b-N14_FITUB	rs2763979	T	C	T	C	6	31794592	-0.0277713	-0.0719	0.359721	0.4374	0.0531	0.00208092	0.1757	1.3e-40	1.4299	0.000173758	178.107
ieu-b-4879	telomere length || id:ieu-b-4879	finn-b-N14_FITUB	Female infertility, tubal origin || id:finn-b-N14_FITUB	rs28363070	A	G	A	G	5	1415068	0.0755557	-0.3534	0.013389	0.002305	0.5701	0.00959987	0.5354	3.5e-15	6.59654	3.47e-06	61.9446
ieu-b-4879	telomere length || id:ieu-b-4879	finn-b-N14_FITUB	Female infertility, tubal origin || id:finn-b-N14_FITUB	rs28502153	A	C	A	C	22	17469049	-0.0215916	0.0306	0.377958	0.3736	0.0531	0.00206208	0.5638	1.2e-25	1.41696	0.000109182	109.637
ieu-b-4879	telomere length || id:ieu-b-4879	finn-b-N14_FITUB	Female infertility, tubal origin || id:finn-b-N14_FITUB	rs28577594	C	G	C	G	12	123895906	0.0187657	0.051	0.709829	0.7072	0.0569	0.00224024	0.3698	5.4e-17	1.53938	6.12e-05	70.1682
ieu-b-4879	telomere length || id:ieu-b-4879	finn-b-N14_FITUB	Female infertility, tubal origin || id:finn-b-N14_FITUB	rs2967355	C	A	C	A	16	82200103	-0.0461595	-0.0168	0.774276	0.8253	0.0676	0.00238972	0.8036	4e-83	1.64209	0.000276204	373.102
ieu-b-4879	telomere length || id:ieu-b-4879	finn-b-N14_FITUB	Female infertility, tubal origin || id:finn-b-N14_FITUB	rs2977608	C	A	C	A	1	768253	0.0129483	0.0735	0.743949	0.6893	0.056	0.00233716	0.1896	3e-08	1.60598	2.48e-05	30.6937
ieu-b-4879	telomere length || id:ieu-b-4879	finn-b-N14_FITUB	Female infertility, tubal origin || id:finn-b-N14_FITUB	rs3093888	A	G	A	G	14	20812951	-0.028973	-0.1375	0.05131	0.08868	0.0905	0.00452459	0.1287	1.5e-10	3.10907	8.45e-06	41.0042
ieu-b-4879	telomere length || id:ieu-b-4879	finn-b-N14_FITUB	Female infertility, tubal origin || id:finn-b-N14_FITUB	rs35446936	A	G	A	G	3	169486508	-0.0940025	-0.0946	0.243674	0.2724	0.0578	0.00232918	0.1016	1e-200	1.60049	0.00127151	1628.82
ieu-b-4879	telomere length || id:ieu-b-4879	finn-b-N14_FITUB	Female infertility, tubal origin || id:finn-b-N14_FITUB	rs35640778	A	G	A	G	20	62321128	-0.209011	-0.3263	0.020757	0.01311	0.2293	0.00702087	0.1547	9.59e-195	4.82439	7.63e-05	886.25
ieu-b-4879	telomere length || id:ieu-b-4879	finn-b-N14_FITUB	Female infertility, tubal origin || id:finn-b-N14_FITUB	rs3767952	A	G	A	G	1	41231032	0.0134472	-0.0215	0.226709	0.2228	0.0616	0.00238826	0.7275	1.8e-08	1.64109	2.35e-05	31.703
ieu-b-4879	telomere length || id:ieu-b-4879	finn-b-N14_FITUB	Female infertility, tubal origin || id:finn-b-N14_FITUB	rs3785074	G	A	G	A	16	69406986	0.023863	-0.0051	0.289672	0.2077	0.0631	0.00220455	0.9362	2.6e-27	1.51485	0.000102118	117.168
ieu-b-4879	telomere length || id:ieu-b-4879	finn-b-N14_FITUB	Female infertility, tubal origin || id:finn-b-N14_FITUB	rs3891167	G	A	G	A	18	658423	-0.0425685	-0.0105	0.253435	0.2511	0.06	0.00239551	0.8606	1.2e-70	1.64607	0.000253071	315.777
ieu-b-4879	telomere length || id:ieu-b-4879	finn-b-N14_FITUB	Female infertility, tubal origin || id:finn-b-N14_FITUB	rs41269079	A	T	A	T	1	45252015	0.0153617	0.0524	0.188991	0.2095	0.0632	0.0025499	0.4074	1.7e-09	1.75216	2.36e-05	36.2938
ieu-b-4879	telomere length || id:ieu-b-4879	finn-b-N14_FITUB	Female infertility, tubal origin || id:finn-b-N14_FITUB	rs41304832	A	G	A	G	20	62375508	0.0611702	-0.0704	0.012378	0.03828	0.1357	0.0093095	0.6042	5e-11	6.39702	2.24e-06	43.1745
ieu-b-4879	telomere length || id:ieu-b-4879	finn-b-N14_FITUB	Female infertility, tubal origin || id:finn-b-N14_FITUB	rs429358	C	T	C	T	19	45411941	0.0173498	0.0109	0.153969	0.1813	0.0671	0.00277091	0.871	3.8e-10	1.90403	2.16e-05	39.2052
ieu-b-4879	telomere length || id:ieu-b-4879	finn-b-N14_FITUB	Female infertility, tubal origin || id:finn-b-N14_FITUB	rs4498805	T	G	T	G	1	110910397	0.0150601	0.0654	0.546632	0.5039	0.0513	0.00200376	0.2023	5.7e-14	1.37688	5.93e-05	56.4891
ieu-b-4879	telomere length || id:ieu-b-4879	finn-b-N14_FITUB	Female infertility, tubal origin || id:finn-b-N14_FITUB	rs4530278	T	G	T	G	19	33752994	0.0138793	-0.0508	0.59815	0.6023	0.0526	0.0020567	0.3341	1.5e-11	1.41326	4.64e-05	45.54
ieu-b-4879	telomere length || id:ieu-b-4879	finn-b-N14_FITUB	Female infertility, tubal origin || id:finn-b-N14_FITUB	rs45604339	T	C	T	C	14	65543102	-0.020433	0.0571	0.34242	0.3845	0.0528	0.00211433	0.2792	4.3e-22	1.45286	8.91e-05	93.3939
ieu-b-4879	telomere length || id:ieu-b-4879	finn-b-N14_FITUB	Female infertility, tubal origin || id:finn-b-N14_FITUB	rs4616688	T	G	T	G	3	160042459	-0.0173476	-0.0451	0.525394	0.606	0.0527	0.00200198	0.3919	4.5e-18	1.37566	7.93e-05	75.0861
ieu-b-4879	telomere length || id:ieu-b-4879	finn-b-N14_FITUB	Female infertility, tubal origin || id:finn-b-N14_FITUB	rs4695407	G	A	G	A	4	48843372	0.0141511	0.0175	0.507843	0.4709	0.0515	0.00199925	0.734199	1.5e-12	1.37378	5.3e-05	50.101
ieu-b-4879	telomere length || id:ieu-b-4879	finn-b-N14_FITUB	Female infertility, tubal origin || id:finn-b-N14_FITUB	rs4724	A	G	A	G	17	7760397	-0.0547446	0.1075	0.116598	0.1067	0.0833	0.00312441	0.1969	9.8e-69	2.14694	0.000133944	307.006
ieu-b-4879	telomere length || id:ieu-b-4879	finn-b-N14_FITUB	Female infertility, tubal origin || id:finn-b-N14_FITUB	rs4731541	G	C	G	C	7	128678236	-0.0206119	-0.0172	0.624901	0.6355	0.0535	0.00205962	0.7484	1.4e-23	1.41527	9.94e-05	100.153
ieu-b-4879	telomere length || id:ieu-b-4879	finn-b-N14_FITUB	Female infertility, tubal origin || id:finn-b-N14_FITUB	rs4743037	T	C	T	C	9	109639970	0.0147971	0.0484	0.230874	0.2165	0.0626	0.00238094	0.4398	5.1e-10	1.63606	2.91e-05	38.6239
ieu-b-4879	telomere length || id:ieu-b-4879	finn-b-N14_FITUB	Female infertility, tubal origin || id:finn-b-N14_FITUB	rs55747751	A	G	A	G	5	132397351	-0.0211612	-0.0435	0.077375	0.05534	0.1127	0.00375164	0.6996	1.7e-08	2.57794	9.62e-06	31.8155
ieu-b-4879	telomere length || id:ieu-b-4879	finn-b-N14_FITUB	Female infertility, tubal origin || id:finn-b-N14_FITUB	rs56799554	G	A	G	A	17	41456413	-0.0259793	-0.0556	0.170183	0.2338	0.0613	0.00267858	0.3641	3e-22	1.84058	5.63e-05	94.0688
ieu-b-4879	telomere length || id:ieu-b-4879	finn-b-N14_FITUB	Female infertility, tubal origin || id:finn-b-N14_FITUB	rs5742915	C	T	C	T	15	74336633	0.0193377	-0.0774	0.445829	0.4073	0.0523	0.00202886	0.1391	1.6e-21	1.39413	9.51e-05	90.8459
ieu-b-4879	telomere length || id:ieu-b-4879	finn-b-N14_FITUB	Female infertility, tubal origin || id:finn-b-N14_FITUB	rs59409453	G	A	G	A	17	1666218	0.0202133	-0.0592	0.730602	0.7914	0.0635	0.00230175	0.3516	1.6e-18	1.58165	6.43e-05	77.1184
ieu-b-4879	telomere length || id:ieu-b-4879	finn-b-N14_FITUB	Female infertility, tubal origin || id:finn-b-N14_FITUB	rs6007020	C	T	C	T	22	45790132	0.0144904	0.0428	0.367823	0.3566	0.0538	0.00209637	0.4258	4.8e-12	1.44052	4.71e-05	47.7777
ieu-b-4879	telomere length || id:ieu-b-4879	finn-b-N14_FITUB	Female infertility, tubal origin || id:finn-b-N14_FITUB	rs6054257	A	G	A	G	20	66370	-0.0141684	-0.0497	0.793522	0.7991	0.0643	0.00247729	0.4393	1.1e-08	1.70227	2.27e-05	32.7106
ieu-b-4879	telomere length || id:ieu-b-4879	finn-b-N14_FITUB	Female infertility, tubal origin || id:finn-b-N14_FITUB	rs611646	A	T	A	T	11	108177097	-0.0368309	0.0359	0.408685	0.3965	0.0526	0.00203547	0.4956	3.5e-73	1.39867	0.000335143	327.412
ieu-b-4879	telomere length || id:ieu-b-4879	finn-b-N14_FITUB	Female infertility, tubal origin || id:finn-b-N14_FITUB	rs61405042	T	C	T	C	7	67200	-0.0501874	-0.2426	0.029288	0.01719	0.2516	0.00602955	0.335	8.5e-17	4.1432	8.34e-06	69.2819
ieu-b-4879	telomere length || id:ieu-b-4879	finn-b-N14_FITUB	Female infertility, tubal origin || id:finn-b-N14_FITUB	rs61748181	T	C	T	C	5	1294166	-0.059181	0.0099	0.028928	0.0538	0.1148	0.00595394	0.9315	2.8e-23	4.09125	1.18e-05	98.7997
ieu-b-4879	telomere length || id:ieu-b-4879	finn-b-N14_FITUB	Female infertility, tubal origin || id:finn-b-N14_FITUB	rs6536702	A	G	A	G	4	164028105	0.0534148	0.1094	0.774647	0.8134	0.0659	0.00238875	0.09683	9.4e-111	1.64143	0.000369723	500.014
ieu-b-4879	telomere length || id:ieu-b-4879	finn-b-N14_FITUB	Female infertility, tubal origin || id:finn-b-N14_FITUB	rs6584579	G	A	G	A	10	105645725	0.0114923	0.0882	0.398876	0.3241	0.0549	0.00204674	0.1081	2e-08	1.40642	3.2e-05	31.5274
ieu-b-4879	telomere length || id:ieu-b-4879	finn-b-N14_FITUB	Female infertility, tubal origin || id:finn-b-N14_FITUB	rs6587577	G	A	G	A	1	151402045	-0.0182148	-0.0176	0.826346	0.8415	0.0703	0.0026359	0.802	4.8e-12	1.81126	2.9e-05	47.7519
ieu-b-4879	telomere length || id:ieu-b-4879	finn-b-N14_FITUB	Female infertility, tubal origin || id:finn-b-N14_FITUB	rs6659669	T	C	T	C	1	185315067	-0.0117091	-0.0891	0.605095	0.5797	0.052	0.00205167	0.0869301	1.1e-08	1.4098	3.3e-05	32.5711
ieu-b-4879	telomere length || id:ieu-b-4879	finn-b-N14_FITUB	Female infertility, tubal origin || id:finn-b-N14_FITUB	rs6669563	A	G	A	G	1	32279629	0.0182358	-0.0586	0.437768	0.4684	0.0518	0.00202476	0.2573	2.1e-19	1.39131	8.46e-05	81.1153
ieu-b-4879	telomere length || id:ieu-b-4879	finn-b-N14_FITUB	Female infertility, tubal origin || id:finn-b-N14_FITUB	rs66731853	A	G	A	G	1	20916238	-0.0177791	0.0701	0.317304	0.1946	0.0647	0.00215421	0.2786	1.5e-16	1.48026	6.25e-05	68.1151
ieu-b-4879	telomere length || id:ieu-b-4879	finn-b-N14_FITUB	Female infertility, tubal origin || id:finn-b-N14_FITUB	rs6751209	C	T	C	T	2	43588302	-0.0140465	0.03	0.204231	0.1845	0.0666	0.00248465	0.6528	1.6e-08	1.70733	2.2e-05	31.9599
ieu-b-4879	telomere length || id:ieu-b-4879	finn-b-N14_FITUB	Female infertility, tubal origin || id:finn-b-N14_FITUB	rs6776756	A	G	A	G	3	128215821	-0.0174439	0.0619	0.597562	0.5347	0.0521	0.00203747	0.2342	1.1e-17	1.40005	7.47e-05	73.3001
ieu-b-4879	telomere length || id:ieu-b-4879	finn-b-N14_FITUB	Female infertility, tubal origin || id:finn-b-N14_FITUB	rs6790988	G	A	G	A	3	170263320	0.0145728	0.0788	0.741902	0.7698	0.0611	0.00228428	0.1971	1.8e-10	1.56964	3.3e-05	40.6993
ieu-b-4879	telomere length || id:ieu-b-4879	finn-b-N14_FITUB	Female infertility, tubal origin || id:finn-b-N14_FITUB	rs6881568	A	C	A	C	5	1670265	0.0169256	-0.0135	0.36258	0.273	0.0577	0.00207735	0.8154	3.7e-16	1.42745	6.5e-05	66.3848
ieu-b-4879	telomere length || id:ieu-b-4879	finn-b-N14_FITUB	Female infertility, tubal origin || id:finn-b-N14_FITUB	rs7099229	A	G	A	G	10	96134685	-0.0153288	-0.1774	0.273301	0.179	0.0677	0.00224403	0.00878294	8.4e-12	1.54198	3.93e-05	46.6615
ieu-b-4879	telomere length || id:ieu-b-4879	finn-b-N14_FITUB	Female infertility, tubal origin || id:finn-b-N14_FITUB	rs7164950	G	A	G	A	15	56775385	0.0129362	-0.0558	0.405979	0.4256	0.0522	0.00204001	0.285	2.3e-10	1.40179	4.11e-05	40.2114
ieu-b-4879	telomere length || id:ieu-b-4879	finn-b-N14_FITUB	Female infertility, tubal origin || id:finn-b-N14_FITUB	rs7209057	A	G	A	G	17	65705530	0.011819	0.0114	0.561044	0.5547	0.0518	0.00202865	0.8254	5.7e-09	1.39399	3.54e-05	33.9428
ieu-b-4879	telomere length || id:ieu-b-4879	finn-b-N14_FITUB	Female infertility, tubal origin || id:finn-b-N14_FITUB	rs7221585	T	C	T	C	17	76195153	0.0143271	0.0755	0.22401	0.2839	0.0573	0.00247042	0.1872	6.7e-09	1.69755	2.48e-05	33.6337
ieu-b-4879	telomere length || id:ieu-b-4879	finn-b-N14_FITUB	Female infertility, tubal origin || id:finn-b-N14_FITUB	rs73581419	T	C	T	C	14	21941148	0.0229838	-0.0955	0.106605	0.08124	0.0943	0.00324156	0.3117	1.3e-12	2.22744	2.03e-05	50.2731
ieu-b-4879	telomere length || id:ieu-b-4879	finn-b-N14_FITUB	Female infertility, tubal origin || id:finn-b-N14_FITUB	rs73730598	A	G	A	G	5	77973	0.0273632	0.016	0.054793	0.06752	0.1035	0.00439272	0.8773	4.7e-10	3.01845	8.51e-06	38.8031
ieu-b-4879	telomere length || id:ieu-b-4879	finn-b-N14_FITUB	Female infertility, tubal origin || id:finn-b-N14_FITUB	rs75664430	G	C	G	C	17	8064779	-0.0235179	-0.0247	0.248028	0.1906	0.0657	0.0023186	0.7072	3.6e-24	1.59322	8.13e-05	102.883
ieu-b-4879	telomere length || id:ieu-b-4879	finn-b-N14_FITUB	Female infertility, tubal origin || id:finn-b-N14_FITUB	rs76065543	T	C	T	C	16	74678063	0.0342843	-0.0321	0.137527	0.1834	0.0665	0.00290708	0.628801	4.2e-32	1.9976	6.99e-05	139.084
ieu-b-4879	telomere length || id:ieu-b-4879	finn-b-N14_FITUB	Female infertility, tubal origin || id:finn-b-N14_FITUB	rs76219171	A	G	A	G	16	50188929	0.0359839	0.0323	0.058433	0.03549	0.1389	0.00431741	0.816	7.8e-17	2.9667	1.62e-05	69.4656
ieu-b-4879	telomere length || id:ieu-b-4879	finn-b-N14_FITUB	Female infertility, tubal origin || id:finn-b-N14_FITUB	rs762679	A	T	A	T	8	48885436	0.0310104	0.0491	0.856501	0.8296	0.0686	0.00285024	0.4741	1.4e-27	1.95854	6.16e-05	118.373
ieu-b-4879	telomere length || id:ieu-b-4879	finn-b-N14_FITUB	Female infertility, tubal origin || id:finn-b-N14_FITUB	rs76666449	C	T	C	T	12	120904895	0.0295125	0.0154	0.100625	0.136	0.0747	0.00333186	0.8363	8.2e-19	2.28948	3.01e-05	78.4582
ieu-b-4879	telomere length || id:ieu-b-4879	finn-b-N14_FITUB	Female infertility, tubal origin || id:finn-b-N14_FITUB	rs7705526	A	C	A	C	5	1285974	0.0776022	-0.0683	0.326578	0.323	0.0552	0.00216124	0.2165	1e-200	1.48509	0.001201	1289.26
ieu-b-4879	telomere length || id:ieu-b-4879	finn-b-N14_FITUB	Female infertility, tubal origin || id:finn-b-N14_FITUB	rs77231040	C	G	C	G	10	106280527	0.0989303	0.0697	0.005742	0.02537	0.1617	0.0134649	0.6664	2e-13	9.2524	1.31e-06	53.9824
ieu-b-4879	telomere length || id:ieu-b-4879	finn-b-N14_FITUB	Female infertility, tubal origin || id:finn-b-N14_FITUB	rs7772289	T	G	T	G	6	28674322	0.017549	0.0629	0.503081	0.616	0.0539	0.00200003	0.2437	1.7e-18	1.37432	8.15e-05	76.9895
ieu-b-4879	telomere length || id:ieu-b-4879	finn-b-N14_FITUB	Female infertility, tubal origin || id:finn-b-N14_FITUB	rs77732866	A	G	A	G	2	58979879	0.0177942	0.0332	0.137597	0.1416	0.0738	0.00290595	0.653301	9.2e-10	1.99682	1.88e-05	37.4956
ieu-b-4879	telomere length || id:ieu-b-4879	finn-b-N14_FITUB	Female infertility, tubal origin || id:finn-b-N14_FITUB	rs7790856	T	C	T	C	7	124459852	-0.0437199	0.1241	0.289139	0.2234	0.0614	0.00220526	0.0433301	1.8e-87	1.51534	0.000342183	393.042
ieu-b-4879	telomere length || id:ieu-b-4879	finn-b-N14_FITUB	Female infertility, tubal origin || id:finn-b-N14_FITUB	rs78491606	C	A	C	A	3	72891547	-0.0756311	0.2053	0.018433	0.02826	0.1566	0.00741168	0.19	1.9e-24	5.09293	7.98e-06	104.128
ieu-b-4879	telomere length || id:ieu-b-4879	finn-b-N14_FITUB	Female infertility, tubal origin || id:finn-b-N14_FITUB	rs79977579	A	C	A	C	12	54694560	0.0281517	0.0771	0.09555	0.09397	0.0887	0.00343182	0.3844	2.3e-16	2.35817	2.46e-05	67.2915
ieu-b-4879	telomere length || id:ieu-b-4879	finn-b-N14_FITUB	Female infertility, tubal origin || id:finn-b-N14_FITUB	rs80116508	A	G	A	G	16	3650970	-0.0352672	-0.1452	0.062356	0.07867	0.0957	0.00415151	0.1293	2e-17	2.85271	1.79e-05	72.1655
ieu-b-4879	telomere length || id:ieu-b-4879	finn-b-N14_FITUB	Female infertility, tubal origin || id:finn-b-N14_FITUB	rs80324517	A	G	A	G	6	204031	0.0396515	0.0898	0.048259	0.06357	0.1063	0.00466286	0.3979	1.8e-17	3.20408	1.41e-05	72.3127
ieu-b-4879	telomere length || id:ieu-b-4879	finn-b-N14_FITUB	Female infertility, tubal origin || id:finn-b-N14_FITUB	rs8102497	A	G	A	G	19	57370055	-0.0149654	-0.059	0.431828	0.4517	0.0518	0.0020233	0.2544	1.4e-13	1.39031	5.69e-05	54.7087
ieu-b-4879	telomere length || id:ieu-b-4879	finn-b-N14_FITUB	Female infertility, tubal origin || id:finn-b-N14_FITUB	rs8105767	G	A	G	A	19	22215441	0.0328384	0.0775	0.29467	0.3182	0.0552	0.00220117	0.1607	2.5e-50	1.51253	0.000195935	222.565
ieu-b-4879	telomere length || id:ieu-b-4879	finn-b-N14_FITUB	Female infertility, tubal origin || id:finn-b-N14_FITUB	rs869785	C	T	C	T	3	24347800	-0.0147303	0.0286	0.672471	0.66	0.0545	0.00212801	0.5994	4.4e-12	1.46226	4.47e-05	47.9155
ieu-b-4879	telomere length || id:ieu-b-4879	finn-b-N14_FITUB	Female infertility, tubal origin || id:finn-b-N14_FITUB	rs871134	T	C	T	C	4	7044380	-0.0182986	-0.0006	0.569032	0.5574	0.0517	0.0020263	0.9911	1.7e-19	1.39237	8.47e-05	81.5508
ieu-b-4879	telomere length || id:ieu-b-4879	finn-b-N14_FITUB	Female infertility, tubal origin || id:finn-b-N14_FITUB	rs932002	T	C	T	C	1	226577306	-0.0402052	-0.0511	0.150843	0.2349	0.0605	0.00279667	0.3981	7.3e-47	1.92173	0.00011213	206.672
ieu-b-4879	telomere length || id:ieu-b-4879	finn-b-N14_FITUB	Female infertility, tubal origin || id:finn-b-N14_FITUB	rs9398196	G	A	G	A	6	109601554	-0.0143586	0.0316	0.52005	0.6227	0.0531	0.00201175	0.5514	9.5e-13	1.38237	5.39e-05	50.942
ieu-b-4879	telomere length || id:ieu-b-4879	finn-b-N14_FITUB	Female infertility, tubal origin || id:finn-b-N14_FITUB	rs939916	A	G	A	G	11	202253	0.0241795	-0.0136	0.669967	0.7359	0.0584	0.00216724	0.8156	6.6e-29	1.48922	0.000116579	124.475
ieu-b-4879	telomere length || id:ieu-b-4879	finn-b-N14_FITUB	Female infertility, tubal origin || id:finn-b-N14_FITUB	rs9419958	C	T	C	T	10	105675946	-0.0810098	-0.0413	0.86139	0.8837	0.0799	0.00293847	0.6052	2.6e-167	2.01917	0.000384375	760.033
ieu-b-4879	telomere length || id:ieu-b-4879	finn-b-N14_FITUB	Female infertility, tubal origin || id:finn-b-N14_FITUB	rs9600019	T	C	T	C	13	73317585	0.0127134	-0.0423	0.335579	0.3777	0.0533	0.00213096	0.4277	2.4e-09	1.46429	3.36e-05	35.5937
ieu-b-4879	telomere length || id:ieu-b-4879	finn-b-N14_FITUB	Female infertility, tubal origin || id:finn-b-N14_FITUB	rs9878436	T	C	T	C	3	138244400	-0.0143407	-0.0516	0.434393	0.3542	0.0537	0.00201819	0.3372	1.2e-12	1.3868	5.25e-05	50.4913
ieu-b-4879	telomere length || id:ieu-b-4879	finn-b-N14_FITUB	Female infertility, tubal origin || id:finn-b-N14_FITUB	rs9940099	T	G	T	G	16	3613207	-0.033609	-0.1476	0.062718	0.07889	0.0957	0.00411613	0.1229	3.2e-16	2.8284	1.66e-05	66.6704
ieu-b-4879	telomere length || id:ieu-b-4879	finn-b-N14_FITUB	Female infertility, tubal origin || id:finn-b-N14_FITUB	rs9955360	A	C	A	C	18	78008334	-0.0190311	0.0066	0.869288	0.8546	0.0737	0.00299791	0.9284	2.2e-10	2.06001	1.94e-05	40.2987
ieu-b-4879	telomere length || id:ieu-b-4879	ukb-b-9668	Diagnoses - secondary ICD10: N80.0 Endometriosis of uterus || id:ukb-b-9668	rs10112752	A	G	A	G	8	73958718	-0.0287522	-9.26e-05	0.430369	0.43648	0.000103162	0.00202518	0.37	9.5e-46	1.3916	0.000209304	201.565
ieu-b-4879	telomere length || id:ieu-b-4879	ukb-b-9668	Diagnoses - secondary ICD10: N80.0 Endometriosis of uterus || id:ukb-b-9668	rs10774624	A	G	A	G	12	111833788	0.0149944	5.76e-05	0.53276	0.51333	0.00010306	0.00205494	0.58	2.9e-13	1.41205	5.61e-05	53.2427
ieu-b-4879	telomere length || id:ieu-b-4879	ukb-b-9668	Diagnoses - secondary ICD10: N80.0 Endometriosis of uterus || id:ukb-b-9668	rs10805346	C	T	C	T	4	9920347	0.0117072	3.74e-05	0.439339	0.429666	0.000103249	0.00202147	0.719999	7e-09	1.38905	3.5e-05	33.5406
ieu-b-4879	telomere length || id:ieu-b-4879	ukb-b-9668	Diagnoses - secondary ICD10: N80.0 Endometriosis of uterus || id:ukb-b-9668	rs10840270	G	C	G	C	11	9629553	0.014383	-0.000112345	0.655684	0.66696	0.000108606	0.00212494	0.3	1.3e-11	1.46015	4.38e-05	45.8148
ieu-b-4879	telomere length || id:ieu-b-4879	ukb-b-9668	Diagnoses - secondary ICD10: N80.0 Endometriosis of uterus || id:ukb-b-9668	rs10845387	A	G	A	G	12	11757743	-0.0141214	-0.000211304	0.352666	0.34475	0.0001072	0.00209396	0.0490004	1.5e-11	1.43886	4.4e-05	45.4798
ieu-b-4879	telomere length || id:ieu-b-4879	ukb-b-9668	Diagnoses - secondary ICD10: N80.0 Endometriosis of uterus || id:ukb-b-9668	rs10905255	T	G	T	G	10	5870267	-0.0182493	-0.000197105	0.57919	0.584895	0.000103858	0.00203099	0.0580003	2.6e-19	1.39559	8.34e-05	80.7378
ieu-b-4879	telomere length || id:ieu-b-4879	ukb-b-9668	Diagnoses - secondary ICD10: N80.0 Endometriosis of uterus || id:ukb-b-9668	rs111527438	C	T	C	T	17	29252703	0.0125	-8.09e-05	0.351251	0.363138	0.000106365	0.00211016	0.450001	3.1e-09	1.44999	3.39e-05	35.0905
ieu-b-4879	telomere length || id:ieu-b-4879	ukb-b-9668	Diagnoses - secondary ICD10: N80.0 Endometriosis of uterus || id:ukb-b-9668	rs12451892	C	T	C	T	17	2247982	-0.0116145	0.000196089	0.380511	0.380293	0.000105759	0.00207578	0.064	2.2e-08	1.42637	3.13e-05	31.3068
ieu-b-4879	telomere length || id:ieu-b-4879	ukb-b-9668	Diagnoses - secondary ICD10: N80.0 Endometriosis of uterus || id:ukb-b-9668	rs12925933	C	A	C	A	16	90141355	-0.0146622	9.8e-05	0.66221	0.676939	0.000109064	0.00213796	0.37	7e-12	1.4691	4.46e-05	47.0326
ieu-b-4879	telomere length || id:ieu-b-4879	ukb-b-9668	Diagnoses - secondary ICD10: N80.0 Endometriosis of uterus || id:ukb-b-9668	rs12932179	G	A	G	A	16	9072085	-0.0136257	1.09e-05	0.561399	0.566431	0.000103452	0.0020276	0.92	1.8e-11	1.39326	4.71e-05	45.1599
ieu-b-4879	telomere length || id:ieu-b-4879	ukb-b-9668	Diagnoses - secondary ICD10: N80.0 Endometriosis of uterus || id:ukb-b-9668	rs13062095	C	T	C	T	3	101267385	0.0138552	-0.000191975	0.327843	0.336486	0.000108378	0.00214113	0.0769999	9.7e-11	1.47128	3.91e-05	41.8735
ieu-b-4879	telomere length || id:ieu-b-4879	ukb-b-9668	Diagnoses - secondary ICD10: N80.0 Endometriosis of uterus || id:ukb-b-9668	rs17677991	G	C	G	C	15	42032383	0.0222664	6.55e-05	0.342123	0.346151	0.000107358	0.00210806	0.54	4.4e-26	1.44855	0.000106363	111.567
ieu-b-4879	telomere length || id:ieu-b-4879	ukb-b-9668	Diagnoses - secondary ICD10: N80.0 Endometriosis of uterus || id:ukb-b-9668	rs17803849	T	C	T	C	2	210673445	0.0273203	9.24e-05	0.405161	0.401335	0.00010419	0.00203482	0.37	4.2e-41	1.39822	0.000184024	180.268
ieu-b-4879	telomere length || id:ieu-b-4879	ukb-b-9668	Diagnoses - secondary ICD10: N80.0 Endometriosis of uterus || id:ukb-b-9668	rs2230590	C	T	C	T	3	49936102	-0.0158022	0.000117257	0.510897	0.515713	0.000102158	0.00200806	0.25	3.6e-15	1.37984	6.55e-05	61.9272
ieu-b-4879	telomere length || id:ieu-b-4879	ukb-b-9668	Diagnoses - secondary ICD10: N80.0 Endometriosis of uterus || id:ukb-b-9668	rs2276182	G	C	G	C	18	51798047	0.0233529	0.000102974	0.403227	0.402871	0.000104062	0.00204247	0.32	2.8e-30	1.40348	0.000133247	130.728
ieu-b-4879	telomere length || id:ieu-b-4879	ukb-b-9668	Diagnoses - secondary ICD10: N80.0 Endometriosis of uterus || id:ukb-b-9668	rs2293579	A	G	A	G	11	47440758	-0.012915	-0.000101203	0.386274	0.389536	0.000104648	0.00205481	0.33	3.3e-10	1.41196	3.97e-05	39.5044
ieu-b-4879	telomere length || id:ieu-b-4879	ukb-b-9668	Diagnoses - secondary ICD10: N80.0 Endometriosis of uterus || id:ukb-b-9668	rs2538745	C	T	C	T	7	76310784	-0.012942	-0.000128046	0.602841	0.59522	0.000104244	0.002056	0.22	3.1e-10	1.41278	4.02e-05	39.6238
ieu-b-4879	telomere length || id:ieu-b-4879	ukb-b-9668	Diagnoses - secondary ICD10: N80.0 Endometriosis of uterus || id:ukb-b-9668	rs2555104	C	A	C	A	2	17841243	-0.0139717	-4.19e-05	0.434255	0.433427	0.000103026	0.00203498	0.68	6.6e-12	1.39833	4.91e-05	47.1388
ieu-b-4879	telomere length || id:ieu-b-4879	ukb-b-9668	Diagnoses - secondary ICD10: N80.0 Endometriosis of uterus || id:ukb-b-9668	rs2763979	T	C	T	C	6	31794592	-0.0277713	-0.000169713	0.359721	0.352528	0.000106433	0.00208092	0.11	1.3e-40	1.4299	0.000173758	178.107
ieu-b-4879	telomere length || id:ieu-b-4879	ukb-b-9668	Diagnoses - secondary ICD10: N80.0 Endometriosis of uterus || id:ukb-b-9668	rs28502153	A	C	A	C	22	17469049	-0.0215916	-4.03e-05	0.377958	0.379387	0.000105178	0.00206208	0.7	1.2e-25	1.41696	0.000109182	109.637
ieu-b-4879	telomere length || id:ieu-b-4879	ukb-b-9668	Diagnoses - secondary ICD10: N80.0 Endometriosis of uterus || id:ukb-b-9668	rs4498805	T	G	T	G	1	110910397	0.0150601	6.93e-05	0.546632	0.547059	0.000102405	0.00200376	0.5	5.7e-14	1.37688	5.93e-05	56.4891
ieu-b-4879	telomere length || id:ieu-b-4879	ukb-b-9668	Diagnoses - secondary ICD10: N80.0 Endometriosis of uterus || id:ukb-b-9668	rs4530278	T	G	T	G	19	33752994	0.0138793	0.000128649	0.59815	0.600875	0.000105024	0.0020567	0.22	1.5e-11	1.41326	4.64e-05	45.54
ieu-b-4879	telomere length || id:ieu-b-4879	ukb-b-9668	Diagnoses - secondary ICD10: N80.0 Endometriosis of uterus || id:ukb-b-9668	rs45604339	T	C	T	C	14	65543102	-0.020433	-0.000143844	0.34242	0.349248	0.000107154	0.00211433	0.18	4.3e-22	1.45286	8.91e-05	93.3939
ieu-b-4879	telomere length || id:ieu-b-4879	ukb-b-9668	Diagnoses - secondary ICD10: N80.0 Endometriosis of uterus || id:ukb-b-9668	rs4695407	G	A	G	A	4	48843372	0.0141511	-8.36e-05	0.507843	0.504144	0.000102128	0.00199925	0.41	1.5e-12	1.37378	5.3e-05	50.101
ieu-b-4879	telomere length || id:ieu-b-4879	ukb-b-9668	Diagnoses - secondary ICD10: N80.0 Endometriosis of uterus || id:ukb-b-9668	rs4731541	G	C	G	C	7	128678236	-0.0206119	-0.000149564	0.624901	0.627162	0.000105447	0.00205962	0.16	1.4e-23	1.41527	9.94e-05	100.153
ieu-b-4879	telomere length || id:ieu-b-4879	ukb-b-9668	Diagnoses - secondary ICD10: N80.0 Endometriosis of uterus || id:ukb-b-9668	rs5742915	C	T	C	T	15	74336633	0.0193377	-0.000182045	0.445829	0.46031	0.000102397	0.00202886	0.0749998	1.6e-21	1.39413	9.51e-05	90.8459
ieu-b-4879	telomere length || id:ieu-b-4879	ukb-b-9668	Diagnoses - secondary ICD10: N80.0 Endometriosis of uterus || id:ukb-b-9668	rs6007020	C	T	C	T	22	45790132	0.0144904	-7.92e-06	0.367823	0.355082	0.00010666	0.00209637	0.94	4.8e-12	1.44052	4.71e-05	47.7777
ieu-b-4879	telomere length || id:ieu-b-4879	ukb-b-9668	Diagnoses - secondary ICD10: N80.0 Endometriosis of uterus || id:ukb-b-9668	rs611646	A	T	A	T	11	108177097	-0.0368309	0.00014138	0.408685	0.410783	0.000103658	0.00203547	0.17	3.5e-73	1.39867	0.000335143	327.412
ieu-b-4879	telomere length || id:ieu-b-4879	ukb-b-9668	Diagnoses - secondary ICD10: N80.0 Endometriosis of uterus || id:ukb-b-9668	rs6584579	G	A	G	A	10	105645725	0.0114923	-0.000126723	0.398876	0.390312	0.000104741	0.00204674	0.23	2e-08	1.40642	3.2e-05	31.5274
ieu-b-4879	telomere length || id:ieu-b-4879	ukb-b-9668	Diagnoses - secondary ICD10: N80.0 Endometriosis of uterus || id:ukb-b-9668	rs6590343	G	A	G	A	11	128500215	0.0121739	-1.47e-06	0.516385	0.50322	0.000102081	0.00201444	0.99	1.5e-09	1.38422	3.86e-05	36.5217
ieu-b-4879	telomere length || id:ieu-b-4879	ukb-b-9668	Diagnoses - secondary ICD10: N80.0 Endometriosis of uterus || id:ukb-b-9668	rs6659669	T	C	T	C	1	185315067	-0.0117091	3.07e-05	0.605095	0.598178	0.000104053	0.00205167	0.77	1.1e-08	1.4098	3.3e-05	32.5711
ieu-b-4879	telomere length || id:ieu-b-4879	ukb-b-9668	Diagnoses - secondary ICD10: N80.0 Endometriosis of uterus || id:ukb-b-9668	rs6669563	A	G	A	G	1	32279629	0.0182358	0.000220862	0.437768	0.446708	0.000102998	0.00202476	0.032	2.1e-19	1.39131	8.46e-05	81.1153
ieu-b-4879	telomere length || id:ieu-b-4879	ukb-b-9668	Diagnoses - secondary ICD10: N80.0 Endometriosis of uterus || id:ukb-b-9668	rs66731853	A	G	A	G	1	20916238	-0.0177791	7.05e-05	0.317304	0.325463	0.000109026	0.00215421	0.52	1.5e-16	1.48026	6.25e-05	68.1151
ieu-b-4879	telomere length || id:ieu-b-4879	ukb-b-9668	Diagnoses - secondary ICD10: N80.0 Endometriosis of uterus || id:ukb-b-9668	rs6776756	A	G	A	G	3	128215821	-0.0174439	6.61e-05	0.597562	0.592138	0.000103769	0.00203747	0.52	1.1e-17	1.40005	7.47e-05	73.3001
ieu-b-4879	telomere length || id:ieu-b-4879	ukb-b-9668	Diagnoses - secondary ICD10: N80.0 Endometriosis of uterus || id:ukb-b-9668	rs6881568	A	C	A	C	5	1670265	0.0169256	0.000162642	0.36258	0.364539	0.000106027	0.00207735	0.13	3.7e-16	1.42745	6.5e-05	66.3848
ieu-b-4879	telomere length || id:ieu-b-4879	ukb-b-9668	Diagnoses - secondary ICD10: N80.0 Endometriosis of uterus || id:ukb-b-9668	rs7164950	G	A	G	A	15	56775385	0.0129362	-2.1e-06	0.405979	0.41053	0.000103829	0.00204001	0.98	2.3e-10	1.40179	4.11e-05	40.2114
ieu-b-4879	telomere length || id:ieu-b-4879	ukb-b-9668	Diagnoses - secondary ICD10: N80.0 Endometriosis of uterus || id:ukb-b-9668	rs7209057	A	G	A	G	17	65705530	0.011819	7.86e-07	0.561044	0.567379	0.000103549	0.00202865	0.99	5.7e-09	1.39399	3.54e-05	33.9428
ieu-b-4879	telomere length || id:ieu-b-4879	ukb-b-9668	Diagnoses - secondary ICD10: N80.0 Endometriosis of uterus || id:ukb-b-9668	rs7705526	A	C	A	C	5	1285974	0.0776022	7.74e-05	0.326578	0.326587	0.000110268	0.00216124	0.48	1e-200	1.48509	0.001201	1289.26
ieu-b-4879	telomere length || id:ieu-b-4879	ukb-b-9668	Diagnoses - secondary ICD10: N80.0 Endometriosis of uterus || id:ukb-b-9668	rs7772289	T	G	T	G	6	28674322	0.017549	0.000156391	0.503081	0.508675	0.000102022	0.00200003	0.13	1.7e-18	1.37432	8.15e-05	76.9895
ieu-b-4879	telomere length || id:ieu-b-4879	ukb-b-9668	Diagnoses - secondary ICD10: N80.0 Endometriosis of uterus || id:ukb-b-9668	rs8102497	A	G	A	G	19	57370055	-0.0149654	-6.25e-05	0.431828	0.431525	0.000103234	0.0020233	0.55	1.4e-13	1.39031	5.69e-05	54.7087
ieu-b-4879	telomere length || id:ieu-b-4879	ukb-b-9668	Diagnoses - secondary ICD10: N80.0 Endometriosis of uterus || id:ukb-b-9668	rs869785	C	T	C	T	3	24347800	-0.0147303	-1.09e-05	0.672471	0.670033	0.000108694	0.00212801	0.92	4.4e-12	1.46226	4.47e-05	47.9155
ieu-b-4879	telomere length || id:ieu-b-4879	ukb-b-9668	Diagnoses - secondary ICD10: N80.0 Endometriosis of uterus || id:ukb-b-9668	rs871134	T	C	T	C	4	7044380	-0.0182986	3.34e-05	0.569032	0.573792	0.000103463	0.0020263	0.75	1.7e-19	1.39237	8.47e-05	81.5508
ieu-b-4879	telomere length || id:ieu-b-4879	ukb-b-9668	Diagnoses - secondary ICD10: N80.0 Endometriosis of uterus || id:ukb-b-9668	rs9398196	G	A	G	A	6	109601554	-0.0143586	-2.66e-05	0.52005	0.51611	0.000102106	0.00201175	0.79	9.5e-13	1.38237	5.39e-05	50.942
ieu-b-4879	telomere length || id:ieu-b-4879	ukb-b-9668	Diagnoses - secondary ICD10: N80.0 Endometriosis of uterus || id:ukb-b-9668	rs939916	A	G	A	G	11	202253	0.0241795	5.31e-05	0.669967	0.686689	0.000110656	0.00216724	0.630001	6.6e-29	1.48922	0.000116579	124.475
ieu-b-4879	telomere length || id:ieu-b-4879	ukb-b-9668	Diagnoses - secondary ICD10: N80.0 Endometriosis of uterus || id:ukb-b-9668	rs9600019	T	C	T	C	13	73317585	0.0127134	0.00012157	0.335579	0.337518	0.000108198	0.00213096	0.26	2.4e-09	1.46429	3.36e-05	35.5937
ieu-b-4879	telomere length || id:ieu-b-4879	ukb-b-9668	Diagnoses - secondary ICD10: N80.0 Endometriosis of uterus || id:ukb-b-9668	rs9878436	T	C	T	C	3	138244400	-0.0143407	-0.000163575	0.434393	0.439437	0.000102986	0.00201819	0.11	1.2e-12	1.3868	5.25e-05	50.4913
ieu-b-4879	telomere length || id:ieu-b-4879	ukb-b-10903	Non-cancer illness code, self-reported: endometriosis || id:ukb-b-10903	rs1003322	A	C	A	C	22	51072289	0.0141734	-0.000241417	0.213742	0.212476	0.000231637	0.00247546	0.3	1e-08	1.70101	2.33e-05	32.7821
ieu-b-4879	telomere length || id:ieu-b-4879	ukb-b-10903	Non-cancer illness code, self-reported: endometriosis || id:ukb-b-10903	rs10112752	A	G	A	G	8	73958718	-0.0287522	-0.0001516	0.430369	0.436478	0.000189178	0.00202518	0.42	9.5e-46	1.3916	0.000209304	201.565
ieu-b-4879	telomere length || id:ieu-b-4879	ukb-b-10903	Non-cancer illness code, self-reported: endometriosis || id:ukb-b-10903	rs1023767	A	G	A	G	8	95530969	-0.0183732	-6.76e-05	0.237595	0.235215	0.000220462	0.00234772	0.760001	5e-15	1.61323	4.7e-05	61.2459
ieu-b-4879	telomere length || id:ieu-b-4879	ukb-b-10903	Non-cancer illness code, self-reported: endometriosis || id:ukb-b-10903	rs10768683	G	C	G	C	11	5247791	0.0469922	0.000226822	0.841033	0.846358	0.000261835	0.00277015	0.39	1.5e-64	1.90351	0.000162964	287.77
ieu-b-4879	telomere length || id:ieu-b-4879	ukb-b-10903	Non-cancer illness code, self-reported: endometriosis || id:ukb-b-10903	rs10773176	G	A	G	A	12	122944713	-0.0172009	0.000105754	0.741214	0.743441	0.00021445	0.00228534	0.62	5.2e-14	1.57037	4.6e-05	56.6501
ieu-b-4879	telomere length || id:ieu-b-4879	ukb-b-10903	Non-cancer illness code, self-reported: endometriosis || id:ukb-b-10903	rs10774624	A	G	A	G	12	111833788	0.0149944	0.000351233	0.53276	0.51334	0.00018899	0.00205494	0.0629999	2.9e-13	1.41205	5.61e-05	53.2427
ieu-b-4879	telomere length || id:ieu-b-4879	ukb-b-10903	Non-cancer illness code, self-reported: endometriosis || id:ukb-b-10903	rs10805346	C	T	C	T	4	9920347	0.0117072	-6.19e-05	0.439339	0.429661	0.000189335	0.00202147	0.74	7e-09	1.38905	3.5e-05	33.5406
ieu-b-4879	telomere length || id:ieu-b-4879	ukb-b-10903	Non-cancer illness code, self-reported: endometriosis || id:ukb-b-10903	rs10840270	G	C	G	C	11	9629553	0.014383	-0.000266312	0.655684	0.66696	0.000199158	0.00212494	0.18	1.3e-11	1.46015	4.38e-05	45.8148
ieu-b-4879	telomere length || id:ieu-b-4879	ukb-b-10903	Non-cancer illness code, self-reported: endometriosis || id:ukb-b-10903	rs10845387	A	G	A	G	12	11757743	-0.0141214	-0.000440567	0.352666	0.344752	0.000196576	0.00209396	0.025	1.5e-11	1.43886	4.4e-05	45.4798
ieu-b-4879	telomere length || id:ieu-b-4879	ukb-b-10903	Non-cancer illness code, self-reported: endometriosis || id:ukb-b-10903	rs10905255	T	G	T	G	10	5870267	-0.0182493	0.000336106	0.57919	0.584895	0.000190449	0.00203099	0.0779992	2.6e-19	1.39559	8.34e-05	80.7378
ieu-b-4879	telomere length || id:ieu-b-4879	ukb-b-10903	Non-cancer illness code, self-reported: endometriosis || id:ukb-b-10903	rs11085072	T	C	T	C	19	4368142	-0.0131806	-0.000173538	0.236909	0.243053	0.00021923	0.00236713	0.43	2.6e-08	1.62657	2.37e-05	31.0046
ieu-b-4879	telomere length || id:ieu-b-4879	ukb-b-10903	Non-cancer illness code, self-reported: endometriosis || id:ukb-b-10903	rs11117354	C	T	C	T	16	88092092	0.0232506	0.00018197	0.696513	0.710539	0.000206498	0.00219601	0.38	3.4e-26	1.50899	0.000100368	112.098
ieu-b-4879	telomere length || id:ieu-b-4879	ukb-b-10903	Non-cancer illness code, self-reported: endometriosis || id:ukb-b-10903	rs111527438	C	T	C	T	17	29252703	0.0125	7.51e-05	0.351251	0.363147	0.000195051	0.00211016	0.7	3.1e-09	1.44999	3.39e-05	35.0905
ieu-b-4879	telomere length || id:ieu-b-4879	ukb-b-10903	Non-cancer illness code, self-reported: endometriosis || id:ukb-b-10903	rs11212631	C	T	C	T	11	108304509	-0.0193458	-0.00017166	0.199229	0.20458	0.000237881	0.00256554	0.47	4.7e-14	1.76291	3.84e-05	56.8612
ieu-b-4879	telomere length || id:ieu-b-4879	ukb-b-10903	Non-cancer illness code, self-reported: endometriosis || id:ukb-b-10903	rs112394943	C	T	C	T	3	197842892	-0.0198961	0.00029327	0.162741	0.158548	0.000266231	0.00281641	0.27	1.6e-12	1.93529	2.88e-05	49.905
ieu-b-4879	telomere length || id:ieu-b-4879	ukb-b-10903	Non-cancer illness code, self-reported: endometriosis || id:ukb-b-10903	rs113525195	A	C	A	C	14	23499321	-0.0124075	0.000124741	0.290254	0.278618	0.00020907	0.00224132	0.55	3.1e-08	1.54012	2.67e-05	30.6451
ieu-b-4879	telomere length || id:ieu-b-4879	ukb-b-10903	Non-cancer illness code, self-reported: endometriosis || id:ukb-b-10903	rs11557154	T	C	T	C	9	34107505	-0.0343719	0.000291278	0.13003	0.127424	0.000280523	0.00298538	0.3	1.1e-30	2.0514	6.35e-05	132.559
ieu-b-4879	telomere length || id:ieu-b-4879	ukb-b-10903	Non-cancer illness code, self-reported: endometriosis || id:ukb-b-10903	rs11584821	T	C	T	C	1	114419489	-0.0306517	-0.000402014	0.176208	0.179814	0.000245033	0.00263623	0.1	3e-31	1.81148	8.31e-05	135.189
ieu-b-4879	telomere length || id:ieu-b-4879	ukb-b-10903	Non-cancer illness code, self-reported: endometriosis || id:ukb-b-10903	rs11991877	A	T	A	T	8	56664524	-0.030138	-0.000870446	0.889309	0.892202	0.000301827	0.00318686	0.00389996	3.2e-21	2.18985	3.73e-05	89.434
ieu-b-4879	telomere length || id:ieu-b-4879	ukb-b-10903	Non-cancer illness code, self-reported: endometriosis || id:ukb-b-10903	rs12369950	C	T	C	T	12	24762109	-0.0178308	0.000120879	0.140675	0.137163	0.000272117	0.00290205	0.66	8e-10	1.99414	1.93e-05	37.7513
ieu-b-4879	telomere length || id:ieu-b-4879	ukb-b-10903	Non-cancer illness code, self-reported: endometriosis || id:ukb-b-10903	rs12412214	A	G	A	G	10	101276256	-0.0245174	4.47e-05	0.279765	0.283641	0.00020754	0.00222685	0.83	3.4e-28	1.53018	0.000103458	121.218
ieu-b-4879	telomere length || id:ieu-b-4879	ukb-b-10903	Non-cancer illness code, self-reported: endometriosis || id:ukb-b-10903	rs12451892	C	T	C	T	17	2247982	-0.0116145	-8.31e-06	0.380511	0.380286	0.00019394	0.00207578	0.97	2.2e-08	1.42637	3.13e-05	31.3068
ieu-b-4879	telomere length || id:ieu-b-4879	ukb-b-10903	Non-cancer illness code, self-reported: endometriosis || id:ukb-b-10903	rs1291143	C	A	C	A	20	35525640	0.0493145	0.000198629	0.849026	0.853778	0.000264946	0.0027991	0.450001	1.8e-69	1.9234	0.000168525	310.393
ieu-b-4879	telomere length || id:ieu-b-4879	ukb-b-10903	Non-cancer illness code, self-reported: endometriosis || id:ukb-b-10903	rs12925933	C	A	C	A	16	90141355	-0.0146622	0.000343616	0.66221	0.676932	0.000199998	0.00213796	0.0860003	7e-12	1.4691	4.46e-05	47.0326
ieu-b-4879	telomere length || id:ieu-b-4879	ukb-b-10903	Non-cancer illness code, self-reported: endometriosis || id:ukb-b-10903	rs12932179	G	A	G	A	16	9072085	-0.0136257	-0.000329052	0.561399	0.566427	0.000189709	0.0020276	0.0830004	1.8e-11	1.39326	4.71e-05	45.1599
ieu-b-4879	telomere length || id:ieu-b-4879	ukb-b-10903	Non-cancer illness code, self-reported: endometriosis || id:ukb-b-10903	rs13062095	C	T	C	T	3	101267385	0.0138552	-1.94e-05	0.327843	0.336499	0.000198738	0.00214113	0.92	9.7e-11	1.47128	3.91e-05	41.8735
ieu-b-4879	telomere length || id:ieu-b-4879	ukb-b-10903	Non-cancer illness code, self-reported: endometriosis || id:ukb-b-10903	rs13230646	C	T	C	T	7	23930316	-0.0173277	0.000169335	0.248945	0.252204	0.000216662	0.00232377	0.43	8.9e-14	1.59678	4.4e-05	55.6027
ieu-b-4879	telomere length || id:ieu-b-4879	ukb-b-10903	Non-cancer illness code, self-reported: endometriosis || id:ukb-b-10903	rs1332941	G	A	G	A	13	41695100	0.0256552	0.000615437	0.820466	0.840375	0.00025678	0.00273159	0.017	5.9e-21	1.87701	5.5e-05	88.2104
ieu-b-4879	telomere length || id:ieu-b-4879	ukb-b-10903	Non-cancer illness code, self-reported: endometriosis || id:ukb-b-10903	rs16978028	T	A	T	A	18	42070981	-0.029945	-0.000184425	0.143727	0.142494	0.000268078	0.00285068	0.49	8.2e-26	1.95884	5.75e-05	110.345
ieu-b-4879	telomere length || id:ieu-b-4879	ukb-b-10903	Non-cancer illness code, self-reported: endometriosis || id:ukb-b-10903	rs17445108	A	G	A	G	12	57082058	-0.0168922	-1.05e-05	0.12695	0.131883	0.000276756	0.00300983	0.97	2e-08	2.0682	1.48e-05	31.4984
ieu-b-4879	telomere length || id:ieu-b-4879	ukb-b-10903	Non-cancer illness code, self-reported: endometriosis || id:ukb-b-10903	rs17677991	G	C	G	C	15	42032383	0.0222664	-0.000105935	0.342123	0.346158	0.000196868	0.00210806	0.59	4.4e-26	1.44855	0.000106363	111.567
ieu-b-4879	telomere length || id:ieu-b-4879	ukb-b-10903	Non-cancer illness code, self-reported: endometriosis || id:ukb-b-10903	rs17803849	T	C	T	C	2	210673445	0.0273203	0.000154439	0.405161	0.401331	0.000191063	0.00203482	0.42	4.2e-41	1.39822	0.000184024	180.268
ieu-b-4879	telomere length || id:ieu-b-4879	ukb-b-10903	Non-cancer illness code, self-reported: endometriosis || id:ukb-b-10903	rs1907702	A	G	A	G	12	88955469	0.0150247	0.000634619	0.766771	0.780229	0.000226611	0.00242651	0.0051	5.9e-10	1.66737	2.9e-05	38.3396
ieu-b-4879	telomere length || id:ieu-b-4879	ukb-b-10903	Non-cancer illness code, self-reported: endometriosis || id:ukb-b-10903	rs1957937	T	A	T	A	14	96181360	0.0209365	0.000164517	0.16018	0.155193	0.000258641	0.00273361	0.52	1.9e-14	1.8784	3.34e-05	58.6591
ieu-b-4879	telomere length || id:ieu-b-4879	ukb-b-10903	Non-cancer illness code, self-reported: endometriosis || id:ukb-b-10903	rs1985369	G	A	G	A	7	159119220	-0.0311893	-0.000217407	0.868178	0.869239	0.000282787	0.00300952	0.44	3.6e-25	2.06799	5.21e-05	107.403
ieu-b-4879	telomere length || id:ieu-b-4879	ukb-b-10903	Non-cancer illness code, self-reported: endometriosis || id:ukb-b-10903	rs2230590	C	T	C	T	3	49936102	-0.0158022	0.00026436	0.510897	0.515725	0.000187338	0.00200806	0.16	3.6e-15	1.37984	6.55e-05	61.9272
ieu-b-4879	telomere length || id:ieu-b-4879	ukb-b-10903	Non-cancer illness code, self-reported: endometriosis || id:ukb-b-10903	rs2276182	G	C	G	C	18	51798047	0.0233529	3.76e-05	0.403227	0.402879	0.000190824	0.00204247	0.84	2.8e-30	1.40348	0.000133247	130.728
ieu-b-4879	telomere length || id:ieu-b-4879	ukb-b-10903	Non-cancer illness code, self-reported: endometriosis || id:ukb-b-10903	rs2282764	G	A	G	A	4	2255063	-0.0224234	-0.000228994	0.142384	0.133954	0.000275321	0.00289392	0.41	9.3e-15	1.98855	3.11e-05	60.0385
ieu-b-4879	telomere length || id:ieu-b-4879	ukb-b-10903	Non-cancer illness code, self-reported: endometriosis || id:ukb-b-10903	rs2293579	A	G	A	G	11	47440758	-0.012915	6.66e-05	0.386274	0.389522	0.000191901	0.00205481	0.73	3.3e-10	1.41196	3.97e-05	39.5044
ieu-b-4879	telomere length || id:ieu-b-4879	ukb-b-10903	Non-cancer illness code, self-reported: endometriosis || id:ukb-b-10903	rs2538745	C	T	C	T	7	76310784	-0.012942	-0.000235051	0.602841	0.595219	0.000191159	0.002056	0.22	3.1e-10	1.41278	4.02e-05	39.6238
ieu-b-4879	telomere length || id:ieu-b-4879	ukb-b-10903	Non-cancer illness code, self-reported: endometriosis || id:ukb-b-10903	rs2555104	C	A	C	A	2	17841243	-0.0139717	2.05e-05	0.434255	0.433421	0.000188928	0.00203498	0.91	6.6e-12	1.39833	4.91e-05	47.1388
ieu-b-4879	telomere length || id:ieu-b-4879	ukb-b-10903	Non-cancer illness code, self-reported: endometriosis || id:ukb-b-10903	rs2763979	T	C	T	C	6	31794592	-0.0277713	-0.000196996	0.359721	0.352535	0.000195169	0.00208092	0.31	1.3e-40	1.4299	0.000173758	178.107
ieu-b-4879	telomere length || id:ieu-b-4879	ukb-b-10903	Non-cancer illness code, self-reported: endometriosis || id:ukb-b-10903	rs28502153	A	C	A	C	22	17469049	-0.0215916	0.000109087	0.377958	0.37939	0.000192873	0.00206208	0.57	1.2e-25	1.41696	0.000109182	109.637
ieu-b-4879	telomere length || id:ieu-b-4879	ukb-b-10903	Non-cancer illness code, self-reported: endometriosis || id:ukb-b-10903	rs28577594	C	G	C	G	12	123895906	0.0187657	0.000492931	0.709829	0.723109	0.000209611	0.00224024	0.0189998	5.4e-17	1.53938	6.12e-05	70.1682
ieu-b-4879	telomere length || id:ieu-b-4879	ukb-b-10903	Non-cancer illness code, self-reported: endometriosis || id:ukb-b-10903	rs2967355	C	A	C	A	16	82200103	-0.0461595	-0.000345619	0.774276	0.768972	0.000221934	0.00238972	0.12	4e-83	1.64209	0.000276204	373.102
ieu-b-4879	telomere length || id:ieu-b-4879	ukb-b-10903	Non-cancer illness code, self-reported: endometriosis || id:ukb-b-10903	rs2977608	C	A	C	A	1	768253	0.0129483	2.98e-05	0.743949	0.761304	0.000219925	0.00233716	0.89	3e-08	1.60598	2.48e-05	30.6937
ieu-b-4879	telomere length || id:ieu-b-4879	ukb-b-10903	Non-cancer illness code, self-reported: endometriosis || id:ukb-b-10903	rs35446936	A	G	A	G	3	169486508	-0.0940025	-2.84e-05	0.243674	0.244217	0.000217886	0.00232918	0.9	1e-200	1.60049	0.00127151	1628.82
ieu-b-4879	telomere length || id:ieu-b-4879	ukb-b-10903	Non-cancer illness code, self-reported: endometriosis || id:ukb-b-10903	rs3767952	A	G	A	G	1	41231032	0.0134472	0.000217503	0.226709	0.224214	0.000224243	0.00238826	0.33	1.8e-08	1.64109	2.35e-05	31.703
ieu-b-4879	telomere length || id:ieu-b-4879	ukb-b-10903	Non-cancer illness code, self-reported: endometriosis || id:ukb-b-10903	rs3785074	G	A	G	A	16	69406986	0.023863	0.000123225	0.289672	0.286481	0.000207072	0.00220455	0.55	2.6e-27	1.51485	0.000102118	117.168
ieu-b-4879	telomere length || id:ieu-b-4879	ukb-b-10903	Non-cancer illness code, self-reported: endometriosis || id:ukb-b-10903	rs3891167	G	A	G	A	18	658423	-0.0425685	-0.000360969	0.253435	0.256338	0.000223167	0.00239551	0.11	1.2e-70	1.64607	0.000253071	315.777
ieu-b-4879	telomere length || id:ieu-b-4879	ukb-b-10903	Non-cancer illness code, self-reported: endometriosis || id:ukb-b-10903	rs41269079	A	T	A	T	1	45252015	0.0153617	3.96e-05	0.188991	0.192296	0.000237465	0.0025499	0.87	1.7e-09	1.75216	2.36e-05	36.2938
ieu-b-4879	telomere length || id:ieu-b-4879	ukb-b-10903	Non-cancer illness code, self-reported: endometriosis || id:ukb-b-10903	rs429358	C	T	C	T	19	45411941	0.0173498	0.000106549	0.153969	0.154145	0.000259256	0.00277091	0.68	3.8e-10	1.90403	2.16e-05	39.2052
ieu-b-4879	telomere length || id:ieu-b-4879	ukb-b-10903	Non-cancer illness code, self-reported: endometriosis || id:ukb-b-10903	rs4498805	T	G	T	G	1	110910397	0.0150601	9.83e-06	0.546632	0.547053	0.000187786	0.00200376	0.96	5.7e-14	1.37688	5.93e-05	56.4891
ieu-b-4879	telomere length || id:ieu-b-4879	ukb-b-10903	Non-cancer illness code, self-reported: endometriosis || id:ukb-b-10903	rs4530278	T	G	T	G	19	33752994	0.0138793	-0.000119027	0.59815	0.600868	0.000192586	0.0020567	0.54	1.5e-11	1.41326	4.64e-05	45.54
ieu-b-4879	telomere length || id:ieu-b-4879	ukb-b-10903	Non-cancer illness code, self-reported: endometriosis || id:ukb-b-10903	rs45604339	T	C	T	C	14	65543102	-0.020433	-0.000263667	0.34242	0.349255	0.000196494	0.00211433	0.18	4.3e-22	1.45286	8.91e-05	93.3939
ieu-b-4879	telomere length || id:ieu-b-4879	ukb-b-10903	Non-cancer illness code, self-reported: endometriosis || id:ukb-b-10903	rs4695407	G	A	G	A	4	48843372	0.0141511	-0.000294315	0.507843	0.504143	0.000187281	0.00199925	0.12	1.5e-12	1.37378	5.3e-05	50.101
ieu-b-4879	telomere length || id:ieu-b-4879	ukb-b-10903	Non-cancer illness code, self-reported: endometriosis || id:ukb-b-10903	rs4724	A	G	A	G	17	7760397	-0.0547446	-0.000624717	0.116598	0.109623	0.000299557	0.00312441	0.0369999	9.8e-69	2.14694	0.000133944	307.006
ieu-b-4879	telomere length || id:ieu-b-4879	ukb-b-10903	Non-cancer illness code, self-reported: endometriosis || id:ukb-b-10903	rs4731541	G	C	G	C	7	128678236	-0.0206119	-2.69e-05	0.624901	0.627164	0.000193369	0.00205962	0.89	1.4e-23	1.41527	9.94e-05	100.153
ieu-b-4879	telomere length || id:ieu-b-4879	ukb-b-10903	Non-cancer illness code, self-reported: endometriosis || id:ukb-b-10903	rs4743037	T	C	T	C	9	109639970	0.0147971	0.000268795	0.230874	0.225177	0.000224558	0.00238094	0.23	5.1e-10	1.63606	2.91e-05	38.6239
ieu-b-4879	telomere length || id:ieu-b-4879	ukb-b-10903	Non-cancer illness code, self-reported: endometriosis || id:ukb-b-10903	rs56799554	G	A	G	A	17	41456413	-0.0259793	-0.000241717	0.170183	0.16762	0.000252363	0.00267858	0.34	3e-22	1.84058	5.63e-05	94.0688
ieu-b-4879	telomere length || id:ieu-b-4879	ukb-b-10903	Non-cancer illness code, self-reported: endometriosis || id:ukb-b-10903	rs5742915	C	T	C	T	15	74336633	0.0193377	-0.000188656	0.445829	0.460319	0.000187775	0.00202886	0.32	1.6e-21	1.39413	9.51e-05	90.8459
ieu-b-4879	telomere length || id:ieu-b-4879	ukb-b-10903	Non-cancer illness code, self-reported: endometriosis || id:ukb-b-10903	rs59409453	G	A	G	A	17	1666218	0.0202133	0.000138092	0.730602	0.739111	0.000215408	0.00230175	0.52	1.6e-18	1.58165	6.43e-05	77.1184
ieu-b-4879	telomere length || id:ieu-b-4879	ukb-b-10903	Non-cancer illness code, self-reported: endometriosis || id:ukb-b-10903	rs6007020	C	T	C	T	22	45790132	0.0144904	2.38e-05	0.367823	0.35509	0.000195591	0.00209637	0.9	4.8e-12	1.44052	4.71e-05	47.7777
ieu-b-4879	telomere length || id:ieu-b-4879	ukb-b-10903	Non-cancer illness code, self-reported: endometriosis || id:ukb-b-10903	rs6054257	A	G	A	G	20	66370	-0.0141684	-0.000224387	0.793522	0.793992	0.000232338	0.00247729	0.33	1.1e-08	1.70227	2.27e-05	32.7106
ieu-b-4879	telomere length || id:ieu-b-4879	ukb-b-10903	Non-cancer illness code, self-reported: endometriosis || id:ukb-b-10903	rs611646	A	T	A	T	11	108177097	-0.0368309	6.48e-05	0.408685	0.41078	0.000190084	0.00203547	0.73	3.5e-73	1.39867	0.000335143	327.412
ieu-b-4879	telomere length || id:ieu-b-4879	ukb-b-10903	Non-cancer illness code, self-reported: endometriosis || id:ukb-b-10903	rs6536702	A	G	A	G	4	164028105	0.0534148	-0.000185285	0.774647	0.773646	0.000223558	0.00238875	0.41	9.4e-111	1.64143	0.000369723	500.014
ieu-b-4879	telomere length || id:ieu-b-4879	ukb-b-10903	Non-cancer illness code, self-reported: endometriosis || id:ukb-b-10903	rs6584579	G	A	G	A	10	105645725	0.0114923	-0.000289388	0.398876	0.3903	0.000192071	0.00204674	0.13	2e-08	1.40642	3.2e-05	31.5274
ieu-b-4879	telomere length || id:ieu-b-4879	ukb-b-10903	Non-cancer illness code, self-reported: endometriosis || id:ukb-b-10903	rs6590343	G	A	G	A	11	128500215	0.0121739	0.000181209	0.516385	0.503219	0.000187189	0.00201444	0.33	1.5e-09	1.38422	3.86e-05	36.5217
ieu-b-4879	telomere length || id:ieu-b-4879	ukb-b-10903	Non-cancer illness code, self-reported: endometriosis || id:ukb-b-10903	rs6659669	T	C	T	C	1	185315067	-0.0117091	-0.000203992	0.605095	0.598186	0.000190811	0.00205167	0.29	1.1e-08	1.4098	3.3e-05	32.5711
ieu-b-4879	telomere length || id:ieu-b-4879	ukb-b-10903	Non-cancer illness code, self-reported: endometriosis || id:ukb-b-10903	rs6669563	A	G	A	G	1	32279629	0.0182358	3.48e-05	0.437768	0.446706	0.000188872	0.00202476	0.85	2.1e-19	1.39131	8.46e-05	81.1153
ieu-b-4879	telomere length || id:ieu-b-4879	ukb-b-10903	Non-cancer illness code, self-reported: endometriosis || id:ukb-b-10903	rs66731853	A	G	A	G	1	20916238	-0.0177791	2.93e-05	0.317304	0.325464	0.000199928	0.00215421	0.88	1.5e-16	1.48026	6.25e-05	68.1151
ieu-b-4879	telomere length || id:ieu-b-4879	ukb-b-10903	Non-cancer illness code, self-reported: endometriosis || id:ukb-b-10903	rs6751209	C	T	C	T	2	43588302	-0.0140465	-0.000254219	0.204231	0.200936	0.000233646	0.00248465	0.28	1.6e-08	1.70733	2.2e-05	31.9599
ieu-b-4879	telomere length || id:ieu-b-4879	ukb-b-10903	Non-cancer illness code, self-reported: endometriosis || id:ukb-b-10903	rs6776756	A	G	A	G	3	128215821	-0.0174439	4.95e-05	0.597562	0.592146	0.00019029	0.00203747	0.79	1.1e-17	1.40005	7.47e-05	73.3001
ieu-b-4879	telomere length || id:ieu-b-4879	ukb-b-10903	Non-cancer illness code, self-reported: endometriosis || id:ukb-b-10903	rs6790988	G	A	G	A	3	170263320	0.0145728	0.000110598	0.741902	0.738196	0.000212993	0.00228428	0.6	1.8e-10	1.56964	3.3e-05	40.6993
ieu-b-4879	telomere length || id:ieu-b-4879	ukb-b-10903	Non-cancer illness code, self-reported: endometriosis || id:ukb-b-10903	rs6881568	A	C	A	C	5	1670265	0.0169256	0.000115151	0.36258	0.364549	0.000194427	0.00207735	0.55	3.7e-16	1.42745	6.5e-05	66.3848
ieu-b-4879	telomere length || id:ieu-b-4879	ukb-b-10903	Non-cancer illness code, self-reported: endometriosis || id:ukb-b-10903	rs7099229	A	G	A	G	10	96134685	-0.0153288	0.000384356	0.273301	0.266682	0.000211637	0.00224403	0.0690001	8.4e-12	1.54198	3.93e-05	46.6615
ieu-b-4879	telomere length || id:ieu-b-4879	ukb-b-10903	Non-cancer illness code, self-reported: endometriosis || id:ukb-b-10903	rs7164950	G	A	G	A	15	56775385	0.0129362	-4.22e-05	0.405979	0.410528	0.000190399	0.00204001	0.82	2.3e-10	1.40179	4.11e-05	40.2114
ieu-b-4879	telomere length || id:ieu-b-4879	ukb-b-10903	Non-cancer illness code, self-reported: endometriosis || id:ukb-b-10903	rs7209057	A	G	A	G	17	65705530	0.011819	0.000296692	0.561044	0.567371	0.000189888	0.00202865	0.12	5.7e-09	1.39399	3.54e-05	33.9428
ieu-b-4879	telomere length || id:ieu-b-4879	ukb-b-10903	Non-cancer illness code, self-reported: endometriosis || id:ukb-b-10903	rs73581419	T	C	T	C	14	21941148	0.0229838	0.000613321	0.106605	0.109298	0.000300251	0.00324156	0.0409996	1.3e-12	2.22744	2.03e-05	50.2731
ieu-b-4879	telomere length || id:ieu-b-4879	ukb-b-10903	Non-cancer illness code, self-reported: endometriosis || id:ukb-b-10903	rs75664430	G	C	G	C	17	8064779	-0.0235179	9.57e-05	0.248028	0.253548	0.000215513	0.0023186	0.66	3.6e-24	1.59322	8.13e-05	102.883
ieu-b-4879	telomere length || id:ieu-b-4879	ukb-b-10903	Non-cancer illness code, self-reported: endometriosis || id:ukb-b-10903	rs76065543	T	C	T	C	16	74678063	0.0342843	-0.000139496	0.137527	0.140225	0.000269935	0.00290708	0.61	4.2e-32	1.9976	6.99e-05	139.084
ieu-b-4879	telomere length || id:ieu-b-4879	ukb-b-10903	Non-cancer illness code, self-reported: endometriosis || id:ukb-b-10903	rs762679	A	T	A	T	8	48885436	0.0310104	0.000263642	0.856501	0.854174	0.000265176	0.00285024	0.32	1.4e-27	1.95854	6.16e-05	118.373
ieu-b-4879	telomere length || id:ieu-b-4879	ukb-b-10903	Non-cancer illness code, self-reported: endometriosis || id:ukb-b-10903	rs76666449	C	T	C	T	12	120904895	0.0295125	0.000326131	0.100625	0.102559	0.000309134	0.00333186	0.29	8.2e-19	2.28948	3.01e-05	78.4582
ieu-b-4879	telomere length || id:ieu-b-4879	ukb-b-10903	Non-cancer illness code, self-reported: endometriosis || id:ukb-b-10903	rs7705526	A	C	A	C	5	1285974	0.0776022	0.000531688	0.326578	0.326587	0.000202204	0.00216124	0.00860003	1e-200	1.48509	0.001201	1289.26
ieu-b-4879	telomere length || id:ieu-b-4879	ukb-b-10903	Non-cancer illness code, self-reported: endometriosis || id:ukb-b-10903	rs7772289	T	G	T	G	6	28674322	0.017549	0.000458568	0.503081	0.508662	0.000187082	0.00200003	0.0140001	1.7e-18	1.37432	8.15e-05	76.9895
ieu-b-4879	telomere length || id:ieu-b-4879	ukb-b-10903	Non-cancer illness code, self-reported: endometriosis || id:ukb-b-10903	rs77732866	A	G	A	G	2	58979879	0.0177942	0.000478697	0.137597	0.137761	0.000271872	0.00290595	0.0779992	9.2e-10	1.99682	1.88e-05	37.4956
ieu-b-4879	telomere length || id:ieu-b-4879	ukb-b-10903	Non-cancer illness code, self-reported: endometriosis || id:ukb-b-10903	rs7790856	T	C	T	C	7	124459852	-0.0437199	-9.54e-05	0.289139	0.290591	0.000206532	0.00220526	0.64	1.8e-87	1.51534	0.000342183	393.042
ieu-b-4879	telomere length || id:ieu-b-4879	ukb-b-10903	Non-cancer illness code, self-reported: endometriosis || id:ukb-b-10903	rs79977579	A	C	A	C	12	54694560	0.0281517	-0.000381009	0.09555	0.098956	0.000315975	0.00343182	0.23	2.3e-16	2.35817	2.46e-05	67.2915
ieu-b-4879	telomere length || id:ieu-b-4879	ukb-b-10903	Non-cancer illness code, self-reported: endometriosis || id:ukb-b-10903	rs8102497	A	G	A	G	19	57370055	-0.0149654	-0.000108924	0.431828	0.431526	0.000189304	0.0020233	0.57	1.4e-13	1.39031	5.69e-05	54.7087
ieu-b-4879	telomere length || id:ieu-b-4879	ukb-b-10903	Non-cancer illness code, self-reported: endometriosis || id:ukb-b-10903	rs8105767	G	A	G	A	19	22215441	0.0328384	-0.00015755	0.29467	0.288285	0.000207047	0.00220117	0.450001	2.5e-50	1.51253	0.000195935	222.565
ieu-b-4879	telomere length || id:ieu-b-4879	ukb-b-10903	Non-cancer illness code, self-reported: endometriosis || id:ukb-b-10903	rs869785	C	T	C	T	3	24347800	-0.0147303	-0.000166766	0.672471	0.670028	0.000199319	0.00212801	0.4	4.4e-12	1.46226	4.47e-05	47.9155
ieu-b-4879	telomere length || id:ieu-b-4879	ukb-b-10903	Non-cancer illness code, self-reported: endometriosis || id:ukb-b-10903	rs871134	T	C	T	C	4	7044380	-0.0182986	-0.000180516	0.569032	0.573793	0.000189729	0.0020263	0.34	1.7e-19	1.39237	8.47e-05	81.5508
ieu-b-4879	telomere length || id:ieu-b-4879	ukb-b-10903	Non-cancer illness code, self-reported: endometriosis || id:ukb-b-10903	rs932002	T	C	T	C	1	226577306	-0.0402052	-0.000306088	0.150843	0.152566	0.000260416	0.00279667	0.24	7.3e-47	1.92173	0.00011213	206.672
ieu-b-4879	telomere length || id:ieu-b-4879	ukb-b-10903	Non-cancer illness code, self-reported: endometriosis || id:ukb-b-10903	rs9398196	G	A	G	A	6	109601554	-0.0143586	9.16e-05	0.52005	0.516117	0.000187239	0.00201175	0.62	9.5e-13	1.38237	5.39e-05	50.942
ieu-b-4879	telomere length || id:ieu-b-4879	ukb-b-10903	Non-cancer illness code, self-reported: endometriosis || id:ukb-b-10903	rs939916	A	G	A	G	11	202253	0.0241795	7.38e-05	0.669967	0.686686	0.000202916	0.00216724	0.719999	6.6e-29	1.48922	0.000116579	124.475
ieu-b-4879	telomere length || id:ieu-b-4879	ukb-b-10903	Non-cancer illness code, self-reported: endometriosis || id:ukb-b-10903	rs9419958	C	T	C	T	10	105675946	-0.0810098	-0.000454669	0.86139	0.86823	0.000276876	0.00293847	0.1	2.6e-167	2.01917	0.000384375	760.033
ieu-b-4879	telomere length || id:ieu-b-4879	ukb-b-10903	Non-cancer illness code, self-reported: endometriosis || id:ukb-b-10903	rs9600019	T	C	T	C	13	73317585	0.0127134	-6.74e-05	0.335579	0.337523	0.000198409	0.00213096	0.73	2.4e-09	1.46429	3.36e-05	35.5937
ieu-b-4879	telomere length || id:ieu-b-4879	ukb-b-10903	Non-cancer illness code, self-reported: endometriosis || id:ukb-b-10903	rs9878436	T	C	T	C	3	138244400	-0.0143407	-0.000114909	0.434393	0.439441	0.000188851	0.00201819	0.54	1.2e-12	1.3868	5.25e-05	50.4913
ieu-b-4879	telomere length || id:ieu-b-4879	ukb-b-10903	Non-cancer illness code, self-reported: endometriosis || id:ukb-b-10903	rs9955360	A	C	A	C	18	78008334	-0.0190311	-4.48e-05	0.869288	0.872421	0.000283414	0.00299791	0.87	2.2e-10	2.06001	1.94e-05	40.2987
ieu-b-4879	telomere length || id:ieu-b-4879	finn-b-N14_ENDOMETRIOSIS	Endometriosis || id:finn-b-N14_ENDOMETRIOSIS	rs1003322	A	C	A	C	22	51072289	0.0141734	0.0089	0.213742	0.1473	0.0248	0.00247546	0.719701	1e-08	1.70101	2.33e-05	32.7821
ieu-b-4879	telomere length || id:ieu-b-4879	finn-b-N14_ENDOMETRIOSIS	Endometriosis || id:finn-b-N14_ENDOMETRIOSIS	rs10112752	A	G	A	G	8	73958718	-0.0287522	-0.0239	0.430369	0.4503	0.0177	0.00202518	0.1759	9.5e-46	1.3916	0.000209304	201.565
ieu-b-4879	telomere length || id:ieu-b-4879	finn-b-N14_ENDOMETRIOSIS	Endometriosis || id:finn-b-N14_ENDOMETRIOSIS	rs1023767	A	G	A	G	8	95530969	-0.0183732	0.0066	0.237595	0.373	0.0181	0.00234772	0.7154	5e-15	1.61323	4.7e-05	61.2459
ieu-b-4879	telomere length || id:ieu-b-4879	finn-b-N14_ENDOMETRIOSIS	Endometriosis || id:finn-b-N14_ENDOMETRIOSIS	rs10768683	G	C	G	C	11	5247791	0.0469922	0.0104	0.841033	0.7938	0.0218	0.00277015	0.6334	1.5e-64	1.90351	0.000162964	287.77
ieu-b-4879	telomere length || id:ieu-b-4879	finn-b-N14_ENDOMETRIOSIS	Endometriosis || id:finn-b-N14_ENDOMETRIOSIS	rs10773176	G	A	G	A	12	122944713	-0.0172009	0.026	0.741214	0.8089	0.0224	0.00228534	0.245	5.2e-14	1.57037	4.6e-05	56.6501
ieu-b-4879	telomere length || id:ieu-b-4879	finn-b-N14_ENDOMETRIOSIS	Endometriosis || id:finn-b-N14_ENDOMETRIOSIS	rs10774624	A	G	A	G	12	111833788	0.0149944	0.0375	0.53276	0.5954	0.0179	0.00205494	0.0357396	2.9e-13	1.41205	5.61e-05	53.2427
ieu-b-4879	telomere length || id:ieu-b-4879	finn-b-N14_ENDOMETRIOSIS	Endometriosis || id:finn-b-N14_ENDOMETRIOSIS	rs10805346	C	T	C	T	4	9920347	0.0117072	-0.0187	0.439339	0.453	0.0177	0.00202147	0.2885	7e-09	1.38905	3.5e-05	33.5406
ieu-b-4879	telomere length || id:ieu-b-4879	finn-b-N14_ENDOMETRIOSIS	Endometriosis || id:finn-b-N14_ENDOMETRIOSIS	rs10840270	G	C	G	C	11	9629553	0.014383	-0.0091	0.655684	0.6652	0.0187	0.00212494	0.624001	1.3e-11	1.46015	4.38e-05	45.8148
ieu-b-4879	telomere length || id:ieu-b-4879	finn-b-N14_ENDOMETRIOSIS	Endometriosis || id:finn-b-N14_ENDOMETRIOSIS	rs10845387	A	G	A	G	12	11757743	-0.0141214	-0.0007	0.352666	0.3438	0.019	0.00209396	0.9719	1.5e-11	1.43886	4.4e-05	45.4798
ieu-b-4879	telomere length || id:ieu-b-4879	finn-b-N14_ENDOMETRIOSIS	Endometriosis || id:finn-b-N14_ENDOMETRIOSIS	rs10905255	T	G	T	G	10	5870267	-0.0182493	-0.0073	0.57919	0.5606	0.0177	0.00203099	0.6807	2.6e-19	1.39559	8.34e-05	80.7378
ieu-b-4879	telomere length || id:ieu-b-4879	finn-b-N14_ENDOMETRIOSIS	Endometriosis || id:finn-b-N14_ENDOMETRIOSIS	rs11085072	T	C	T	C	19	4368142	-0.0131806	0.0558	0.236909	0.1619	0.0239	0.00236713	0.0197102	2.6e-08	1.62657	2.37e-05	31.0046
ieu-b-4879	telomere length || id:ieu-b-4879	finn-b-N14_ENDOMETRIOSIS	Endometriosis || id:finn-b-N14_ENDOMETRIOSIS	rs11117354	C	T	C	T	16	88092092	0.0232506	-0.0139	0.696513	0.5786	0.0177	0.00219601	0.4334	3.4e-26	1.50899	0.000100368	112.098
ieu-b-4879	telomere length || id:ieu-b-4879	finn-b-N14_ENDOMETRIOSIS	Endometriosis || id:finn-b-N14_ENDOMETRIOSIS	rs111527438	C	T	C	T	17	29252703	0.0125	0.0037	0.351251	0.3202	0.0188	0.00211016	0.8444	3.1e-09	1.44999	3.39e-05	35.0905
ieu-b-4879	telomere length || id:ieu-b-4879	finn-b-N14_ENDOMETRIOSIS	Endometriosis || id:finn-b-N14_ENDOMETRIOSIS	rs111950327	C	G	C	G	16	48283993	0.0238271	0.0357	0.063628	0.05319	0.0391	0.00409406	0.3612	5.9e-09	2.81323	8.55e-06	33.8715
ieu-b-4879	telomere length || id:ieu-b-4879	finn-b-N14_ENDOMETRIOSIS	Endometriosis || id:finn-b-N14_ENDOMETRIOSIS	rs112394943	C	T	C	T	3	197842892	-0.0198961	-0.0137	0.162741	0.2379	0.0209	0.00281641	0.5115	1.6e-12	1.93529	2.88e-05	49.905
ieu-b-4879	telomere length || id:ieu-b-4879	finn-b-N14_ENDOMETRIOSIS	Endometriosis || id:finn-b-N14_ENDOMETRIOSIS	rs113525195	A	C	A	C	14	23499321	-0.0124075	-0.002	0.290254	0.3031	0.0191	0.00224132	0.9178	3.1e-08	1.54012	2.67e-05	30.6451
ieu-b-4879	telomere length || id:ieu-b-4879	finn-b-N14_ENDOMETRIOSIS	Endometriosis || id:finn-b-N14_ENDOMETRIOSIS	rs11412296	T	TA	T	TA	15	50366116	0.0332259	0.0481	0.759384	0.7636	0.0207	0.00234478	0.02014	1.4e-45	1.61121	0.000155404	200.793
ieu-b-4879	telomere length || id:ieu-b-4879	finn-b-N14_ENDOMETRIOSIS	Endometriosis || id:finn-b-N14_ENDOMETRIOSIS	rs11557154	T	C	T	C	9	34107505	-0.0343719	-0.0188	0.13003	0.1317	0.0259	0.00298538	0.4673	1.1e-30	2.0514	6.35e-05	132.559
ieu-b-4879	telomere length || id:ieu-b-4879	finn-b-N14_ENDOMETRIOSIS	Endometriosis || id:finn-b-N14_ENDOMETRIOSIS	rs11579626	C	A	C	A	1	146741960	0.0265113	-0.01	0.084882	0.1225	0.0269	0.00357752	0.7112	1.3e-13	2.45829	1.81e-05	54.9159
ieu-b-4879	telomere length || id:ieu-b-4879	finn-b-N14_ENDOMETRIOSIS	Endometriosis || id:finn-b-N14_ENDOMETRIOSIS	rs11584821	T	C	T	C	1	114419489	-0.0306517	0.0347	0.176208	0.1801	0.0229	0.00263623	0.13	3e-31	1.81148	8.31e-05	135.189
ieu-b-4879	telomere length || id:ieu-b-4879	finn-b-N14_ENDOMETRIOSIS	Endometriosis || id:finn-b-N14_ENDOMETRIOSIS	rs116863223	A	G	A	G	18	709396	-0.0817874	0.0607	0.011763	0.01632	0.0696	0.00937157	0.3834	2.6e-18	6.43967	3.75e-06	76.1637
ieu-b-4879	telomere length || id:ieu-b-4879	finn-b-N14_ENDOMETRIOSIS	Endometriosis || id:finn-b-N14_ENDOMETRIOSIS	rs11699829	A	G	A	G	20	62157200	0.0641957	-0.0314	0.034146	0.01639	0.0713	0.00602028	0.6599	1.5e-26	4.13683	1.59e-05	113.705
ieu-b-4879	telomere length || id:ieu-b-4879	finn-b-N14_ENDOMETRIOSIS	Endometriosis || id:finn-b-N14_ENDOMETRIOSIS	rs117407747	T	C	T	C	7	159117178	0.0450533	-0.006	0.027571	0.00956	0.0918	0.00611706	0.9483	1.8e-13	4.20333	6.16e-06	54.246
ieu-b-4879	telomere length || id:ieu-b-4879	finn-b-N14_ENDOMETRIOSIS	Endometriosis || id:finn-b-N14_ENDOMETRIOSIS	rs117512405	A	G	A	G	20	62574274	-0.0790134	-0.0249	0.017043	0.0556	0.039	0.00824611	0.523	9.5e-22	5.66631	6.51e-06	91.8128
ieu-b-4879	telomere length || id:ieu-b-4879	finn-b-N14_ENDOMETRIOSIS	Endometriosis || id:finn-b-N14_ENDOMETRIOSIS	rs117630647	A	G	A	G	7	124779510	0.059565	-0.0685	0.021346	0.01727	0.0689	0.00720413	0.3203	1.4e-16	4.95031	6.05e-06	68.3627
ieu-b-4879	telomere length || id:ieu-b-4879	finn-b-N14_ENDOMETRIOSIS	Endometriosis || id:finn-b-N14_ENDOMETRIOSIS	rs11769630	A	T	A	T	7	50257703	-0.0256807	0.0094	0.072227	0.103	0.0289	0.00389475	0.745399	4.3e-11	2.67627	1.23e-05	43.4765
ieu-b-4879	telomere length || id:ieu-b-4879	finn-b-N14_ENDOMETRIOSIS	Endometriosis || id:finn-b-N14_ENDOMETRIOSIS	rs11991877	A	T	A	T	8	56664524	-0.030138	-0.0172	0.889309	0.8595	0.0252	0.00318686	0.494399	3.2e-21	2.18985	3.73e-05	89.434
ieu-b-4879	telomere length || id:ieu-b-4879	finn-b-N14_ENDOMETRIOSIS	Endometriosis || id:finn-b-N14_ENDOMETRIOSIS	rs12369950	C	T	C	T	12	24762109	-0.0178308	0.0492	0.140675	0.1515	0.0247	0.00290205	0.0461498	8e-10	1.99414	1.93e-05	37.7513
ieu-b-4879	telomere length || id:ieu-b-4879	finn-b-N14_ENDOMETRIOSIS	Endometriosis || id:finn-b-N14_ENDOMETRIOSIS	rs12412214	A	G	A	G	10	101276256	-0.0245174	-0.0213	0.279765	0.3943	0.018	0.00222685	0.2355	3.4e-28	1.53018	0.000103458	121.218
ieu-b-4879	telomere length || id:ieu-b-4879	finn-b-N14_ENDOMETRIOSIS	Endometriosis || id:finn-b-N14_ENDOMETRIOSIS	rs12451892	C	T	C	T	17	2247982	-0.0116145	0.0326	0.380511	0.4358	0.0178	0.00207578	0.06663	2.2e-08	1.42637	3.13e-05	31.3068
ieu-b-4879	telomere length || id:ieu-b-4879	finn-b-N14_ENDOMETRIOSIS	Endometriosis || id:finn-b-N14_ENDOMETRIOSIS	rs1291143	C	A	C	A	20	35525640	0.0493145	-0.0325	0.849026	0.777	0.021	0.0027991	0.1227	1.8e-69	1.9234	0.000168525	310.393
ieu-b-4879	telomere length || id:ieu-b-4879	finn-b-N14_ENDOMETRIOSIS	Endometriosis || id:finn-b-N14_ENDOMETRIOSIS	rs12932179	G	A	G	A	16	9072085	-0.0136257	-0.0063	0.561399	0.6185	0.0181	0.0020276	0.726901	1.8e-11	1.39326	4.71e-05	45.1599
ieu-b-4879	telomere length || id:ieu-b-4879	finn-b-N14_ENDOMETRIOSIS	Endometriosis || id:finn-b-N14_ENDOMETRIOSIS	rs13062095	C	T	C	T	3	101267385	0.0138552	-0.0095	0.327843	0.3746	0.0181	0.00214113	0.5986	9.7e-11	1.47128	3.91e-05	41.8735
ieu-b-4879	telomere length || id:ieu-b-4879	finn-b-N14_ENDOMETRIOSIS	Endometriosis || id:finn-b-N14_ENDOMETRIOSIS	rs13230646	C	T	C	T	7	23930316	-0.0173277	-0.0193	0.248945	0.1746	0.0232	0.00232377	0.4043	8.9e-14	1.59678	4.4e-05	55.6027
ieu-b-4879	telomere length || id:ieu-b-4879	finn-b-N14_ENDOMETRIOSIS	Endometriosis || id:finn-b-N14_ENDOMETRIOSIS	rs1332941	G	A	G	A	13	41695100	0.0256552	0.0369	0.820466	0.7925	0.0216	0.00273159	0.0880704	5.9e-21	1.87701	5.5e-05	88.2104
ieu-b-4879	telomere length || id:ieu-b-4879	finn-b-N14_ENDOMETRIOSIS	Endometriosis || id:finn-b-N14_ENDOMETRIOSIS	rs137901416	A	G	A	G	14	73418095	0.04572	-0.002	0.100311	0.06504	0.0356	0.00332355	0.9563	4.7e-43	2.28377	7.23e-05	189.238
ieu-b-4879	telomere length || id:ieu-b-4879	finn-b-N14_ENDOMETRIOSIS	Endometriosis || id:finn-b-N14_ENDOMETRIOSIS	rs139669835	T	C	T	C	18	729871	-0.0612563	-0.3076	0.009365	0.00144	0.2404	0.0105346	0.2007	6.1e-09	7.23884	1.33e-06	33.8116
ieu-b-4879	telomere length || id:ieu-b-4879	finn-b-N14_ENDOMETRIOSIS	Endometriosis || id:finn-b-N14_ENDOMETRIOSIS	rs139795227	C	A	C	A	1	92842367	0.0599379	-0.0686	0.014021	0.02751	0.0543	0.00873247	0.2066	6.7e-12	6.00051	2.76e-06	47.1117
ieu-b-4879	telomere length || id:ieu-b-4879	finn-b-N14_ENDOMETRIOSIS	Endometriosis || id:finn-b-N14_ENDOMETRIOSIS	rs141214782	TTATC	T	TTATC	T	5	78954683	-0.0246687	-0.0179	0.101206	0.1048	0.0285	0.00335723	0.5311	2e-13	2.30692	2.08e-05	53.9921
ieu-b-4879	telomere length || id:ieu-b-4879	finn-b-N14_ENDOMETRIOSIS	Endometriosis || id:finn-b-N14_ENDOMETRIOSIS	rs142426306	T	C	T	C	20	62488152	-0.0504903	-0.0348	0.039544	0.04071	0.0454	0.00539933	0.4433	8.7e-21	3.71015	1.41e-05	87.4452
ieu-b-4879	telomere length || id:ieu-b-4879	finn-b-N14_ENDOMETRIOSIS	Endometriosis || id:finn-b-N14_ENDOMETRIOSIS	rs143190905	T	G	T	G	20	62291767	-0.0723995	-0.013	0.080404	0.07667	0.033	0.00369421	0.692299	1.6e-85	2.53847	0.00012029	384.086
ieu-b-4879	telomere length || id:ieu-b-4879	finn-b-N14_ENDOMETRIOSIS	Endometriosis || id:finn-b-N14_ENDOMETRIOSIS	rs144204502	T	C	T	C	17	76183233	-0.100574	-0.0658	0.012562	0.03738	0.0464	0.00913369	0.1564	3.4e-28	6.27621	6.37e-06	121.249
ieu-b-4879	telomere length || id:ieu-b-4879	finn-b-N14_ENDOMETRIOSIS	Endometriosis || id:finn-b-N14_ENDOMETRIOSIS	rs145114957	G	C	G	C	1	94322469	0.0272605	0.0883	0.042648	0.03892	0.0453	0.00498872	0.0512295	4.6e-08	3.42799	5.16e-06	29.86
ieu-b-4879	telomere length || id:ieu-b-4879	finn-b-N14_ENDOMETRIOSIS	Endometriosis || id:finn-b-N14_ENDOMETRIOSIS	rs150150565	T	C	T	C	18	708207	0.063762	0.1527	0.021455	0.01847	0.0652	0.00739877	0.0192699	6.8e-18	5.08406	6.6e-06	74.2685
ieu-b-4879	telomere length || id:ieu-b-4879	finn-b-N14_ENDOMETRIOSIS	Endometriosis || id:finn-b-N14_ENDOMETRIOSIS	rs1611236	A	G	A	G	6	29748690	-0.0160135	-0.056	0.32687	0.2245	0.0218	0.00213359	0.0101899	6.1e-14	1.46609	5.25e-05	56.3314
ieu-b-4879	telomere length || id:ieu-b-4879	finn-b-N14_ENDOMETRIOSIS	Endometriosis || id:finn-b-N14_ENDOMETRIOSIS	rs16978028	T	A	T	A	18	42070981	-0.029945	-0.0049	0.143727	0.08109	0.032	0.00285068	0.8774	8.2e-26	1.95884	5.75e-05	110.345
ieu-b-4879	telomere length || id:ieu-b-4879	finn-b-N14_ENDOMETRIOSIS	Endometriosis || id:finn-b-N14_ENDOMETRIOSIS	rs17445108	A	G	A	G	12	57082058	-0.0168922	-0.0565	0.12695	0.1254	0.027	0.00300983	0.0360396	2e-08	2.0682	1.48e-05	31.4984
ieu-b-4879	telomere length || id:ieu-b-4879	finn-b-N14_ENDOMETRIOSIS	Endometriosis || id:finn-b-N14_ENDOMETRIOSIS	rs17677991	G	C	G	C	15	42032383	0.0222664	-0.0079	0.342123	0.3975	0.0178	0.00210806	0.6577	4.4e-26	1.44855	0.000106363	111.567
ieu-b-4879	telomere length || id:ieu-b-4879	finn-b-N14_ENDOMETRIOSIS	Endometriosis || id:finn-b-N14_ENDOMETRIOSIS	rs182059586	C	T	C	T	16	14652220	-0.0571159	0.0618	0.02511	0.007476	0.1043	0.00680853	0.5535	4.9e-17	4.67848	7.3e-06	70.3732
ieu-b-4879	telomere length || id:ieu-b-4879	finn-b-N14_ENDOMETRIOSIS	Endometriosis || id:finn-b-N14_ENDOMETRIOSIS	rs185174247	A	G	A	G	5	138914024	0.0372806	0.1007	0.05609	0.03023	0.0508	0.00435145	0.0473805	1.1e-17	2.9901	1.65e-05	73.4003
ieu-b-4879	telomere length || id:ieu-b-4879	finn-b-N14_ENDOMETRIOSIS	Endometriosis || id:finn-b-N14_ENDOMETRIOSIS	rs188918174	T	C	T	C	2	54473646	0.0403062	-0.0092	0.036106	0.04775	0.0413	0.00543604	0.823	1.2e-13	3.73537	8.1e-06	54.9767
ieu-b-4879	telomere length || id:ieu-b-4879	finn-b-N14_ENDOMETRIOSIS	Endometriosis || id:finn-b-N14_ENDOMETRIOSIS	rs1907702	A	G	A	G	12	88955469	0.0150247	0.0354	0.766771	0.7991	0.0219	0.00242651	0.106	5.9e-10	1.66737	2.9e-05	38.3396
ieu-b-4879	telomere length || id:ieu-b-4879	finn-b-N14_ENDOMETRIOSIS	Endometriosis || id:finn-b-N14_ENDOMETRIOSIS	rs1957937	T	A	T	A	14	96181360	0.0209365	0.0263	0.16018	0.1833	0.0227	0.00273361	0.2455	1.9e-14	1.8784	3.34e-05	58.6591
ieu-b-4879	telomere length || id:ieu-b-4879	finn-b-N14_ENDOMETRIOSIS	Endometriosis || id:finn-b-N14_ENDOMETRIOSIS	rs1985369	G	A	G	A	7	159119220	-0.0311893	0.0225	0.868178	0.8904	0.028	0.00300952	0.4206	3.6e-25	2.06799	5.21e-05	107.403
ieu-b-4879	telomere length || id:ieu-b-4879	finn-b-N14_ENDOMETRIOSIS	Endometriosis || id:finn-b-N14_ENDOMETRIOSIS	rs2056726	A	G	A	G	7	99780283	-0.0228078	0.0362	0.214376	0.2262	0.021	0.00243638	0.0853493	7.9e-21	1.67416	6.25e-05	87.6348
ieu-b-4879	telomere length || id:ieu-b-4879	finn-b-N14_ENDOMETRIOSIS	Endometriosis || id:finn-b-N14_ENDOMETRIOSIS	rs2282764	G	A	G	A	4	2255063	-0.0224234	-0.0105	0.142384	0.1424	0.0252	0.00289392	0.6754	9.3e-15	1.98855	3.11e-05	60.0385
ieu-b-4879	telomere length || id:ieu-b-4879	finn-b-N14_ENDOMETRIOSIS	Endometriosis || id:finn-b-N14_ENDOMETRIOSIS	rs2293579	A	G	A	G	11	47440758	-0.012915	0.0034	0.386274	0.2973	0.0195	0.00205481	0.8597	3.3e-10	1.41196	3.97e-05	39.5044
ieu-b-4879	telomere length || id:ieu-b-4879	finn-b-N14_ENDOMETRIOSIS	Endometriosis || id:finn-b-N14_ENDOMETRIOSIS	rs2538745	C	T	C	T	7	76310784	-0.012942	-0.0213	0.602841	0.5282	0.0176	0.002056	0.225	3.1e-10	1.41278	4.02e-05	39.6238
ieu-b-4879	telomere length || id:ieu-b-4879	finn-b-N14_ENDOMETRIOSIS	Endometriosis || id:finn-b-N14_ENDOMETRIOSIS	rs2555104	C	A	C	A	2	17841243	-0.0139717	-0.0081	0.434255	0.4807	0.0175	0.00203498	0.6458	6.6e-12	1.39833	4.91e-05	47.1388
ieu-b-4879	telomere length || id:ieu-b-4879	finn-b-N14_ENDOMETRIOSIS	Endometriosis || id:finn-b-N14_ENDOMETRIOSIS	rs2763979	T	C	T	C	6	31794592	-0.0277713	-0.0331	0.359721	0.438	0.0182	0.00208092	0.0690494	1.3e-40	1.4299	0.000173758	178.107
ieu-b-4879	telomere length || id:ieu-b-4879	finn-b-N14_ENDOMETRIOSIS	Endometriosis || id:finn-b-N14_ENDOMETRIOSIS	rs28363070	A	G	A	G	5	1415068	0.0755557	-0.0007	0.013389	0.002356	0.1966	0.00959987	0.997	3.5e-15	6.59654	3.47e-06	61.9446
ieu-b-4879	telomere length || id:ieu-b-4879	finn-b-N14_ENDOMETRIOSIS	Endometriosis || id:finn-b-N14_ENDOMETRIOSIS	rs28502153	A	C	A	C	22	17469049	-0.0215916	-0.0104	0.377958	0.3724	0.0181	0.00206208	0.5643	1.2e-25	1.41696	0.000109182	109.637
ieu-b-4879	telomere length || id:ieu-b-4879	finn-b-N14_ENDOMETRIOSIS	Endometriosis || id:finn-b-N14_ENDOMETRIOSIS	rs28577594	C	G	C	G	12	123895906	0.0187657	0.0518	0.709829	0.7066	0.0194	0.00224024	0.00754901	5.4e-17	1.53938	6.12e-05	70.1682
ieu-b-4879	telomere length || id:ieu-b-4879	finn-b-N14_ENDOMETRIOSIS	Endometriosis || id:finn-b-N14_ENDOMETRIOSIS	rs2967355	C	A	C	A	16	82200103	-0.0461595	0.0148	0.774276	0.8259	0.0231	0.00238972	0.5233	4e-83	1.64209	0.000276204	373.102
ieu-b-4879	telomere length || id:ieu-b-4879	finn-b-N14_ENDOMETRIOSIS	Endometriosis || id:finn-b-N14_ENDOMETRIOSIS	rs2977608	C	A	C	A	1	768253	0.0129483	0.0157	0.743949	0.6904	0.0191	0.00233716	0.4116	3e-08	1.60598	2.48e-05	30.6937
ieu-b-4879	telomere length || id:ieu-b-4879	finn-b-N14_ENDOMETRIOSIS	Endometriosis || id:finn-b-N14_ENDOMETRIOSIS	rs3093888	A	G	A	G	14	20812951	-0.028973	-0.0434	0.05131	0.08935	0.0307	0.00452459	0.1572	1.5e-10	3.10907	8.45e-06	41.0042
ieu-b-4879	telomere length || id:ieu-b-4879	finn-b-N14_ENDOMETRIOSIS	Endometriosis || id:finn-b-N14_ENDOMETRIOSIS	rs35446936	A	G	A	G	3	169486508	-0.0940025	-0.0072	0.243674	0.274	0.0197	0.00232918	0.715899	1e-200	1.60049	0.00127151	1628.82
ieu-b-4879	telomere length || id:ieu-b-4879	finn-b-N14_ENDOMETRIOSIS	Endometriosis || id:finn-b-N14_ENDOMETRIOSIS	rs35640778	A	G	A	G	20	62321128	-0.209011	0.0159	0.020757	0.01305	0.0775	0.00702087	0.837	9.59e-195	4.82439	7.63e-05	886.25
ieu-b-4879	telomere length || id:ieu-b-4879	finn-b-N14_ENDOMETRIOSIS	Endometriosis || id:finn-b-N14_ENDOMETRIOSIS	rs3767952	A	G	A	G	1	41231032	0.0134472	-0.0161	0.226709	0.2228	0.0209	0.00238826	0.4406	1.8e-08	1.64109	2.35e-05	31.703
ieu-b-4879	telomere length || id:ieu-b-4879	finn-b-N14_ENDOMETRIOSIS	Endometriosis || id:finn-b-N14_ENDOMETRIOSIS	rs3785074	G	A	G	A	16	69406986	0.023863	-0.0021	0.289672	0.2078	0.0216	0.00220455	0.922	2.6e-27	1.51485	0.000102118	117.168
ieu-b-4879	telomere length || id:ieu-b-4879	finn-b-N14_ENDOMETRIOSIS	Endometriosis || id:finn-b-N14_ENDOMETRIOSIS	rs3891167	G	A	G	A	18	658423	-0.0425685	-0.0059	0.253435	0.2499	0.0205	0.00239551	0.772899	1.2e-70	1.64607	0.000253071	315.777
ieu-b-4879	telomere length || id:ieu-b-4879	finn-b-N14_ENDOMETRIOSIS	Endometriosis || id:finn-b-N14_ENDOMETRIOSIS	rs41269079	A	T	A	T	1	45252015	0.0153617	-0.0196	0.188991	0.2089	0.0216	0.0025499	0.3627	1.7e-09	1.75216	2.36e-05	36.2938
ieu-b-4879	telomere length || id:ieu-b-4879	finn-b-N14_ENDOMETRIOSIS	Endometriosis || id:finn-b-N14_ENDOMETRIOSIS	rs41304832	A	G	A	G	20	62375508	0.0611702	-0.0342	0.012378	0.03739	0.0465	0.0093095	0.4619	5e-11	6.39702	2.24e-06	43.1745
ieu-b-4879	telomere length || id:ieu-b-4879	finn-b-N14_ENDOMETRIOSIS	Endometriosis || id:finn-b-N14_ENDOMETRIOSIS	rs429358	C	T	C	T	19	45411941	0.0173498	-0.0083	0.153969	0.1831	0.023	0.00277091	0.718899	3.8e-10	1.90403	2.16e-05	39.2052
ieu-b-4879	telomere length || id:ieu-b-4879	finn-b-N14_ENDOMETRIOSIS	Endometriosis || id:finn-b-N14_ENDOMETRIOSIS	rs4498805	T	G	T	G	1	110910397	0.0150601	0.007	0.546632	0.5035	0.0175	0.00200376	0.687401	5.7e-14	1.37688	5.93e-05	56.4891
ieu-b-4879	telomere length || id:ieu-b-4879	finn-b-N14_ENDOMETRIOSIS	Endometriosis || id:finn-b-N14_ENDOMETRIOSIS	rs4530278	T	G	T	G	19	33752994	0.0138793	-0.0166	0.59815	0.6012	0.0179	0.0020567	0.3521	1.5e-11	1.41326	4.64e-05	45.54
ieu-b-4879	telomere length || id:ieu-b-4879	finn-b-N14_ENDOMETRIOSIS	Endometriosis || id:finn-b-N14_ENDOMETRIOSIS	rs45604339	T	C	T	C	14	65543102	-0.020433	0.0132	0.34242	0.3849	0.018	0.00211433	0.462	4.3e-22	1.45286	8.91e-05	93.3939
ieu-b-4879	telomere length || id:ieu-b-4879	finn-b-N14_ENDOMETRIOSIS	Endometriosis || id:finn-b-N14_ENDOMETRIOSIS	rs4616688	T	G	T	G	3	160042459	-0.0173476	-0.0213	0.525394	0.6053	0.0179	0.00200198	0.2326	4.5e-18	1.37566	7.93e-05	75.0861
ieu-b-4879	telomere length || id:ieu-b-4879	finn-b-N14_ENDOMETRIOSIS	Endometriosis || id:finn-b-N14_ENDOMETRIOSIS	rs4695407	G	A	G	A	4	48843372	0.0141511	0.0243	0.507843	0.47	0.0176	0.00199925	0.1665	1.5e-12	1.37378	5.3e-05	50.101
ieu-b-4879	telomere length || id:ieu-b-4879	finn-b-N14_ENDOMETRIOSIS	Endometriosis || id:finn-b-N14_ENDOMETRIOSIS	rs4724	A	G	A	G	17	7760397	-0.0547446	-0.0376	0.116598	0.1067	0.0284	0.00312441	0.186	9.8e-69	2.14694	0.000133944	307.006
ieu-b-4879	telomere length || id:ieu-b-4879	finn-b-N14_ENDOMETRIOSIS	Endometriosis || id:finn-b-N14_ENDOMETRIOSIS	rs4731541	G	C	G	C	7	128678236	-0.0206119	0.0002	0.624901	0.635	0.0183	0.00205962	0.9895	1.4e-23	1.41527	9.94e-05	100.153
ieu-b-4879	telomere length || id:ieu-b-4879	finn-b-N14_ENDOMETRIOSIS	Endometriosis || id:finn-b-N14_ENDOMETRIOSIS	rs4743037	T	C	T	C	9	109639970	0.0147971	0.0046	0.230874	0.2157	0.0213	0.00238094	0.8287	5.1e-10	1.63606	2.91e-05	38.6239
ieu-b-4879	telomere length || id:ieu-b-4879	finn-b-N14_ENDOMETRIOSIS	Endometriosis || id:finn-b-N14_ENDOMETRIOSIS	rs55747751	A	G	A	G	5	132397351	-0.0211612	-0.0231	0.077375	0.05522	0.0385	0.00375164	0.549	1.7e-08	2.57794	9.62e-06	31.8155
ieu-b-4879	telomere length || id:ieu-b-4879	finn-b-N14_ENDOMETRIOSIS	Endometriosis || id:finn-b-N14_ENDOMETRIOSIS	rs56799554	G	A	G	A	17	41456413	-0.0259793	0.0063	0.170183	0.2335	0.0209	0.00267858	0.7612	3e-22	1.84058	5.63e-05	94.0688
ieu-b-4879	telomere length || id:ieu-b-4879	finn-b-N14_ENDOMETRIOSIS	Endometriosis || id:finn-b-N14_ENDOMETRIOSIS	rs5742915	C	T	C	T	15	74336633	0.0193377	0.0298	0.445829	0.4086	0.0178	0.00202886	0.0940698	1.6e-21	1.39413	9.51e-05	90.8459
ieu-b-4879	telomere length || id:ieu-b-4879	finn-b-N14_ENDOMETRIOSIS	Endometriosis || id:finn-b-N14_ENDOMETRIOSIS	rs59409453	G	A	G	A	17	1666218	0.0202133	-0.0147	0.730602	0.7911	0.0217	0.00230175	0.497	1.6e-18	1.58165	6.43e-05	77.1184
ieu-b-4879	telomere length || id:ieu-b-4879	finn-b-N14_ENDOMETRIOSIS	Endometriosis || id:finn-b-N14_ENDOMETRIOSIS	rs6007020	C	T	C	T	22	45790132	0.0144904	0.0073	0.367823	0.3574	0.0183	0.00209637	0.6885	4.8e-12	1.44052	4.71e-05	47.7777
ieu-b-4879	telomere length || id:ieu-b-4879	finn-b-N14_ENDOMETRIOSIS	Endometriosis || id:finn-b-N14_ENDOMETRIOSIS	rs6054257	A	G	A	G	20	66370	-0.0141684	0.0216	0.793522	0.7997	0.0219	0.00247729	0.3239	1.1e-08	1.70227	2.27e-05	32.7106
ieu-b-4879	telomere length || id:ieu-b-4879	finn-b-N14_ENDOMETRIOSIS	Endometriosis || id:finn-b-N14_ENDOMETRIOSIS	rs61405042	T	C	T	C	7	67200	-0.0501874	-0.0876	0.029288	0.01719	0.0853	0.00602955	0.3045	8.5e-17	4.1432	8.34e-06	69.2819
ieu-b-4879	telomere length || id:ieu-b-4879	finn-b-N14_ENDOMETRIOSIS	Endometriosis || id:finn-b-N14_ENDOMETRIOSIS	rs61748181	T	C	T	C	5	1294166	-0.059181	-0.0225	0.028928	0.05387	0.0391	0.00595394	0.5658	2.8e-23	4.09125	1.18e-05	98.7997
ieu-b-4879	telomere length || id:ieu-b-4879	finn-b-N14_ENDOMETRIOSIS	Endometriosis || id:finn-b-N14_ENDOMETRIOSIS	rs6536702	A	G	A	G	4	164028105	0.0534148	-0.0125	0.774647	0.8142	0.0225	0.00238875	0.578801	9.4e-111	1.64143	0.000369723	500.014
ieu-b-4879	telomere length || id:ieu-b-4879	finn-b-N14_ENDOMETRIOSIS	Endometriosis || id:finn-b-N14_ENDOMETRIOSIS	rs6584579	G	A	G	A	10	105645725	0.0114923	-0.0369	0.398876	0.3223	0.0188	0.00204674	0.0490603	2e-08	1.40642	3.2e-05	31.5274
ieu-b-4879	telomere length || id:ieu-b-4879	finn-b-N14_ENDOMETRIOSIS	Endometriosis || id:finn-b-N14_ENDOMETRIOSIS	rs6587577	G	A	G	A	1	151402045	-0.0182148	-0.0397	0.826346	0.8419	0.024	0.0026359	0.09834	4.8e-12	1.81126	2.9e-05	47.7519
ieu-b-4879	telomere length || id:ieu-b-4879	finn-b-N14_ENDOMETRIOSIS	Endometriosis || id:finn-b-N14_ENDOMETRIOSIS	rs6659669	T	C	T	C	1	185315067	-0.0117091	-0.0045	0.605095	0.5803	0.0177	0.00205167	0.7997	1.1e-08	1.4098	3.3e-05	32.5711
ieu-b-4879	telomere length || id:ieu-b-4879	finn-b-N14_ENDOMETRIOSIS	Endometriosis || id:finn-b-N14_ENDOMETRIOSIS	rs6669563	A	G	A	G	1	32279629	0.0182358	0.0181	0.437768	0.4686	0.0176	0.00202476	0.3062	2.1e-19	1.39131	8.46e-05	81.1153
ieu-b-4879	telomere length || id:ieu-b-4879	finn-b-N14_ENDOMETRIOSIS	Endometriosis || id:finn-b-N14_ENDOMETRIOSIS	rs66731853	A	G	A	G	1	20916238	-0.0177791	0.0089	0.317304	0.1952	0.0221	0.00215421	0.685499	1.5e-16	1.48026	6.25e-05	68.1151
ieu-b-4879	telomere length || id:ieu-b-4879	finn-b-N14_ENDOMETRIOSIS	Endometriosis || id:finn-b-N14_ENDOMETRIOSIS	rs6751209	C	T	C	T	2	43588302	-0.0140465	0.0248	0.204231	0.1846	0.0227	0.00248465	0.2745	1.6e-08	1.70733	2.2e-05	31.9599
ieu-b-4879	telomere length || id:ieu-b-4879	finn-b-N14_ENDOMETRIOSIS	Endometriosis || id:finn-b-N14_ENDOMETRIOSIS	rs6776756	A	G	A	G	3	128215821	-0.0174439	0.0049	0.597562	0.534	0.0177	0.00203747	0.7808	1.1e-17	1.40005	7.47e-05	73.3001
ieu-b-4879	telomere length || id:ieu-b-4879	finn-b-N14_ENDOMETRIOSIS	Endometriosis || id:finn-b-N14_ENDOMETRIOSIS	rs6790988	G	A	G	A	3	170263320	0.0145728	0.0316	0.741902	0.7705	0.0208	0.00228428	0.1292	1.8e-10	1.56964	3.3e-05	40.6993
ieu-b-4879	telomere length || id:ieu-b-4879	finn-b-N14_ENDOMETRIOSIS	Endometriosis || id:finn-b-N14_ENDOMETRIOSIS	rs6881568	A	C	A	C	5	1670265	0.0169256	0.0131	0.36258	0.2742	0.0197	0.00207735	0.5049	3.7e-16	1.42745	6.5e-05	66.3848
ieu-b-4879	telomere length || id:ieu-b-4879	finn-b-N14_ENDOMETRIOSIS	Endometriosis || id:finn-b-N14_ENDOMETRIOSIS	rs7099229	A	G	A	G	10	96134685	-0.0153288	-0.0233	0.273301	0.1792	0.0231	0.00224403	0.3137	8.4e-12	1.54198	3.93e-05	46.6615
ieu-b-4879	telomere length || id:ieu-b-4879	finn-b-N14_ENDOMETRIOSIS	Endometriosis || id:finn-b-N14_ENDOMETRIOSIS	rs7164950	G	A	G	A	15	56775385	0.0129362	-0.0152	0.405979	0.4231	0.0178	0.00204001	0.3927	2.3e-10	1.40179	4.11e-05	40.2114
ieu-b-4879	telomere length || id:ieu-b-4879	finn-b-N14_ENDOMETRIOSIS	Endometriosis || id:finn-b-N14_ENDOMETRIOSIS	rs7209057	A	G	A	G	17	65705530	0.011819	0.0001	0.561044	0.5534	0.0176	0.00202865	0.9937	5.7e-09	1.39399	3.54e-05	33.9428
ieu-b-4879	telomere length || id:ieu-b-4879	finn-b-N14_ENDOMETRIOSIS	Endometriosis || id:finn-b-N14_ENDOMETRIOSIS	rs7221585	T	C	T	C	17	76195153	0.0143271	-0.0124	0.22401	0.2844	0.0195	0.00247042	0.525801	6.7e-09	1.69755	2.48e-05	33.6337
ieu-b-4879	telomere length || id:ieu-b-4879	finn-b-N14_ENDOMETRIOSIS	Endometriosis || id:finn-b-N14_ENDOMETRIOSIS	rs73581419	T	C	T	C	14	21941148	0.0229838	0.0537	0.106605	0.08098	0.0322	0.00324156	0.0951897	1.3e-12	2.22744	2.03e-05	50.2731
ieu-b-4879	telomere length || id:ieu-b-4879	finn-b-N14_ENDOMETRIOSIS	Endometriosis || id:finn-b-N14_ENDOMETRIOSIS	rs73730598	A	G	A	G	5	77973	0.0273632	0.0139	0.054793	0.0671	0.0352	0.00439272	0.6931	4.7e-10	3.01845	8.51e-06	38.8031
ieu-b-4879	telomere length || id:ieu-b-4879	finn-b-N14_ENDOMETRIOSIS	Endometriosis || id:finn-b-N14_ENDOMETRIOSIS	rs75664430	G	C	G	C	17	8064779	-0.0235179	-0.0163	0.248028	0.1907	0.0224	0.0023186	0.4654	3.6e-24	1.59322	8.13e-05	102.883
ieu-b-4879	telomere length || id:ieu-b-4879	finn-b-N14_ENDOMETRIOSIS	Endometriosis || id:finn-b-N14_ENDOMETRIOSIS	rs76065543	T	C	T	C	16	74678063	0.0342843	-0.0383	0.137527	0.1829	0.0227	0.00290708	0.0909892	4.2e-32	1.9976	6.99e-05	139.084
ieu-b-4879	telomere length || id:ieu-b-4879	finn-b-N14_ENDOMETRIOSIS	Endometriosis || id:finn-b-N14_ENDOMETRIOSIS	rs76219171	A	G	A	G	16	50188929	0.0359839	0.1017	0.058433	0.03559	0.0469	0.00431741	0.0300303	7.8e-17	2.9667	1.62e-05	69.4656
ieu-b-4879	telomere length || id:ieu-b-4879	finn-b-N14_ENDOMETRIOSIS	Endometriosis || id:finn-b-N14_ENDOMETRIOSIS	rs762679	A	T	A	T	8	48885436	0.0310104	0.0145	0.856501	0.8298	0.0233	0.00285024	0.5332	1.4e-27	1.95854	6.16e-05	118.373
ieu-b-4879	telomere length || id:ieu-b-4879	finn-b-N14_ENDOMETRIOSIS	Endometriosis || id:finn-b-N14_ENDOMETRIOSIS	rs76666449	C	T	C	T	12	120904895	0.0295125	0.0632	0.100625	0.1362	0.0254	0.00333186	0.01295	8.2e-19	2.28948	3.01e-05	78.4582
ieu-b-4879	telomere length || id:ieu-b-4879	finn-b-N14_ENDOMETRIOSIS	Endometriosis || id:finn-b-N14_ENDOMETRIOSIS	rs7705526	A	C	A	C	5	1285974	0.0776022	0.05	0.326578	0.3211	0.0189	0.00216124	0.00796398	1e-200	1.48509	0.001201	1289.26
ieu-b-4879	telomere length || id:ieu-b-4879	finn-b-N14_ENDOMETRIOSIS	Endometriosis || id:finn-b-N14_ENDOMETRIOSIS	rs77231040	C	G	C	G	10	106280527	0.0989303	-0.0397	0.005742	0.02531	0.0556	0.0134649	0.476	2e-13	9.2524	1.31e-06	53.9824
ieu-b-4879	telomere length || id:ieu-b-4879	finn-b-N14_ENDOMETRIOSIS	Endometriosis || id:finn-b-N14_ENDOMETRIOSIS	rs7772289	T	G	T	G	6	28674322	0.017549	0.0361	0.503081	0.6171	0.0185	0.00200003	0.0508698	1.7e-18	1.37432	8.15e-05	76.9895
ieu-b-4879	telomere length || id:ieu-b-4879	finn-b-N14_ENDOMETRIOSIS	Endometriosis || id:finn-b-N14_ENDOMETRIOSIS	rs77732866	A	G	A	G	2	58979879	0.0177942	0.0161	0.137597	0.1418	0.0252	0.00290595	0.5224	9.2e-10	1.99682	1.88e-05	37.4956
ieu-b-4879	telomere length || id:ieu-b-4879	finn-b-N14_ENDOMETRIOSIS	Endometriosis || id:finn-b-N14_ENDOMETRIOSIS	rs7790856	T	C	T	C	7	124459852	-0.0437199	-0.0615	0.289139	0.2238	0.021	0.00220526	0.00341602	1.8e-87	1.51534	0.000342183	393.042
ieu-b-4879	telomere length || id:ieu-b-4879	finn-b-N14_ENDOMETRIOSIS	Endometriosis || id:finn-b-N14_ENDOMETRIOSIS	rs78491606	C	A	C	A	3	72891547	-0.0756311	0.0246	0.018433	0.02819	0.0529	0.00741168	0.6423	1.9e-24	5.09293	7.98e-06	104.128
ieu-b-4879	telomere length || id:ieu-b-4879	finn-b-N14_ENDOMETRIOSIS	Endometriosis || id:finn-b-N14_ENDOMETRIOSIS	rs79977579	A	C	A	C	12	54694560	0.0281517	-0.0172	0.09555	0.09428	0.0301	0.00343182	0.568	2.3e-16	2.35817	2.46e-05	67.2915
ieu-b-4879	telomere length || id:ieu-b-4879	finn-b-N14_ENDOMETRIOSIS	Endometriosis || id:finn-b-N14_ENDOMETRIOSIS	rs80116508	A	G	A	G	16	3650970	-0.0352672	-0.0041	0.062356	0.07879	0.0324	0.00415151	0.899	2e-17	2.85271	1.79e-05	72.1655
ieu-b-4879	telomere length || id:ieu-b-4879	finn-b-N14_ENDOMETRIOSIS	Endometriosis || id:finn-b-N14_ENDOMETRIOSIS	rs8102497	A	G	A	G	19	57370055	-0.0149654	-0.0027	0.431828	0.4515	0.0176	0.0020233	0.8766	1.4e-13	1.39031	5.69e-05	54.7087
ieu-b-4879	telomere length || id:ieu-b-4879	finn-b-N14_ENDOMETRIOSIS	Endometriosis || id:finn-b-N14_ENDOMETRIOSIS	rs8105767	G	A	G	A	19	22215441	0.0328384	0.0273	0.29467	0.318	0.0188	0.00220117	0.1458	2.5e-50	1.51253	0.000195935	222.565
ieu-b-4879	telomere length || id:ieu-b-4879	finn-b-N14_ENDOMETRIOSIS	Endometriosis || id:finn-b-N14_ENDOMETRIOSIS	rs869785	C	T	C	T	3	24347800	-0.0147303	-0.0122	0.672471	0.6598	0.0186	0.00212801	0.5117	4.4e-12	1.46226	4.47e-05	47.9155
ieu-b-4879	telomere length || id:ieu-b-4879	finn-b-N14_ENDOMETRIOSIS	Endometriosis || id:finn-b-N14_ENDOMETRIOSIS	rs871134	T	C	T	C	4	7044380	-0.0182986	0.0038	0.569032	0.5578	0.0176	0.0020263	0.8307	1.7e-19	1.39237	8.47e-05	81.5508
ieu-b-4879	telomere length || id:ieu-b-4879	finn-b-N14_ENDOMETRIOSIS	Endometriosis || id:finn-b-N14_ENDOMETRIOSIS	rs932002	T	C	T	C	1	226577306	-0.0402052	-0.0064	0.150843	0.2365	0.0206	0.00279667	0.756599	7.3e-47	1.92173	0.00011213	206.672
ieu-b-4879	telomere length || id:ieu-b-4879	finn-b-N14_ENDOMETRIOSIS	Endometriosis || id:finn-b-N14_ENDOMETRIOSIS	rs9398196	G	A	G	A	6	109601554	-0.0143586	0.0131	0.52005	0.6241	0.0182	0.00201175	0.4703	9.5e-13	1.38237	5.39e-05	50.942
ieu-b-4879	telomere length || id:ieu-b-4879	finn-b-N14_ENDOMETRIOSIS	Endometriosis || id:finn-b-N14_ENDOMETRIOSIS	rs939916	A	G	A	G	11	202253	0.0241795	-0.0215	0.669967	0.7358	0.0199	0.00216724	0.2798	6.6e-29	1.48922	0.000116579	124.475
ieu-b-4879	telomere length || id:ieu-b-4879	finn-b-N14_ENDOMETRIOSIS	Endometriosis || id:finn-b-N14_ENDOMETRIOSIS	rs9419958	C	T	C	T	10	105675946	-0.0810098	-0.0575	0.86139	0.8842	0.0273	0.00293847	0.0352598	2.6e-167	2.01917	0.000384375	760.033
ieu-b-4879	telomere length || id:ieu-b-4879	finn-b-N14_ENDOMETRIOSIS	Endometriosis || id:finn-b-N14_ENDOMETRIOSIS	rs9600019	T	C	T	C	13	73317585	0.0127134	-0.0301	0.335579	0.3776	0.0182	0.00213096	0.0981793	2.4e-09	1.46429	3.36e-05	35.5937
ieu-b-4879	telomere length || id:ieu-b-4879	finn-b-N14_ENDOMETRIOSIS	Endometriosis || id:finn-b-N14_ENDOMETRIOSIS	rs9878436	T	C	T	C	3	138244400	-0.0143407	-0.0193	0.434393	0.3536	0.0183	0.00201819	0.292	1.2e-12	1.3868	5.25e-05	50.4913
ieu-b-4879	telomere length || id:ieu-b-4879	finn-b-N14_ENDOMETRIOSIS	Endometriosis || id:finn-b-N14_ENDOMETRIOSIS	rs9940099	T	G	T	G	16	3613207	-0.033609	-0.0055	0.062718	0.07901	0.0324	0.00411613	0.8643	3.2e-16	2.8284	1.66e-05	66.6704
ieu-b-4879	telomere length || id:ieu-b-4879	finn-b-N14_ENDOMETRIOSIS	Endometriosis || id:finn-b-N14_ENDOMETRIOSIS	rs9955360	A	C	A	C	18	78008334	-0.0190311	-0.0142	0.869288	0.8543	0.025	0.00299791	0.5713	2.2e-10	2.06001	1.94e-05	40.2987
ieu-b-4879	telomere length || id:ieu-b-4879	finn-b-N14_ENDOMET_INFERT	Endometriosis diagnosis and infertility diagnosis occurring together || id:finn-b-N14_ENDOMET_INFERT	rs1003322	A	C	A	C	22	51072289	0.0141734	0.0048	0.213742	0.147	0.0518	0.00247546	0.9255	1e-08	1.70101	2.33e-05	32.7821
ieu-b-4879	telomere length || id:ieu-b-4879	finn-b-N14_ENDOMET_INFERT	Endometriosis diagnosis and infertility diagnosis occurring together || id:finn-b-N14_ENDOMET_INFERT	rs10112752	A	G	A	G	8	73958718	-0.0287522	-0.0933	0.430369	0.4508	0.0369	0.00202518	0.0113501	9.5e-46	1.3916	0.000209304	201.565
ieu-b-4879	telomere length || id:ieu-b-4879	finn-b-N14_ENDOMET_INFERT	Endometriosis diagnosis and infertility diagnosis occurring together || id:finn-b-N14_ENDOMET_INFERT	rs1023767	A	G	A	G	8	95530969	-0.0183732	-0.0146	0.237595	0.3728	0.0377	0.00234772	0.699199	5e-15	1.61323	4.7e-05	61.2459
ieu-b-4879	telomere length || id:ieu-b-4879	finn-b-N14_ENDOMET_INFERT	Endometriosis diagnosis and infertility diagnosis occurring together || id:finn-b-N14_ENDOMET_INFERT	rs10768683	G	C	G	C	11	5247791	0.0469922	0.0013	0.841033	0.7937	0.0456	0.00277015	0.9765	1.5e-64	1.90351	0.000162964	287.77
ieu-b-4879	telomere length || id:ieu-b-4879	finn-b-N14_ENDOMET_INFERT	Endometriosis diagnosis and infertility diagnosis occurring together || id:finn-b-N14_ENDOMET_INFERT	rs10773176	G	A	G	A	12	122944713	-0.0172009	-0.0167	0.741214	0.8086	0.0466	0.00228534	0.7202	5.2e-14	1.57037	4.6e-05	56.6501
ieu-b-4879	telomere length || id:ieu-b-4879	finn-b-N14_ENDOMET_INFERT	Endometriosis diagnosis and infertility diagnosis occurring together || id:finn-b-N14_ENDOMET_INFERT	rs10774624	A	G	A	G	12	111833788	0.0149944	0.0682	0.53276	0.5947	0.0373	0.00205494	0.0677096	2.9e-13	1.41205	5.61e-05	53.2427
ieu-b-4879	telomere length || id:ieu-b-4879	finn-b-N14_ENDOMET_INFERT	Endometriosis diagnosis and infertility diagnosis occurring together || id:finn-b-N14_ENDOMET_INFERT	rs10805346	C	T	C	T	4	9920347	0.0117072	-0.0871	0.439339	0.453	0.0368	0.00202147	0.0180501	7e-09	1.38905	3.5e-05	33.5406
ieu-b-4879	telomere length || id:ieu-b-4879	finn-b-N14_ENDOMET_INFERT	Endometriosis diagnosis and infertility diagnosis occurring together || id:finn-b-N14_ENDOMET_INFERT	rs10840270	G	C	G	C	11	9629553	0.014383	0.0028	0.655684	0.6652	0.039	0.00212494	0.9427	1.3e-11	1.46015	4.38e-05	45.8148
ieu-b-4879	telomere length || id:ieu-b-4879	finn-b-N14_ENDOMET_INFERT	Endometriosis diagnosis and infertility diagnosis occurring together || id:finn-b-N14_ENDOMET_INFERT	rs10845387	A	G	A	G	12	11757743	-0.0141214	0.008	0.352666	0.3442	0.0395	0.00209396	0.8396	1.5e-11	1.43886	4.4e-05	45.4798
ieu-b-4879	telomere length || id:ieu-b-4879	finn-b-N14_ENDOMET_INFERT	Endometriosis diagnosis and infertility diagnosis occurring together || id:finn-b-N14_ENDOMET_INFERT	rs10905255	T	G	T	G	10	5870267	-0.0182493	-0.0454	0.57919	0.5606	0.0369	0.00203099	0.2189	2.6e-19	1.39559	8.34e-05	80.7378
ieu-b-4879	telomere length || id:ieu-b-4879	finn-b-N14_ENDOMET_INFERT	Endometriosis diagnosis and infertility diagnosis occurring together || id:finn-b-N14_ENDOMET_INFERT	rs11085072	T	C	T	C	19	4368142	-0.0131806	0.0367	0.236909	0.1612	0.05	0.00236713	0.4639	2.6e-08	1.62657	2.37e-05	31.0046
ieu-b-4879	telomere length || id:ieu-b-4879	finn-b-N14_ENDOMET_INFERT	Endometriosis diagnosis and infertility diagnosis occurring together || id:finn-b-N14_ENDOMET_INFERT	rs11117354	C	T	C	T	16	88092092	0.0232506	0.0092	0.696513	0.5791	0.037	0.00219601	0.8033	3.4e-26	1.50899	0.000100368	112.098
ieu-b-4879	telomere length || id:ieu-b-4879	finn-b-N14_ENDOMET_INFERT	Endometriosis diagnosis and infertility diagnosis occurring together || id:finn-b-N14_ENDOMET_INFERT	rs111527438	C	T	C	T	17	29252703	0.0125	-0.0018	0.351251	0.3205	0.0392	0.00211016	0.9633	3.1e-09	1.44999	3.39e-05	35.0905
ieu-b-4879	telomere length || id:ieu-b-4879	finn-b-N14_ENDOMET_INFERT	Endometriosis diagnosis and infertility diagnosis occurring together || id:finn-b-N14_ENDOMET_INFERT	rs111950327	C	G	C	G	16	48283993	0.0238271	-0.0524	0.063628	0.05303	0.0817	0.00409406	0.5208	5.9e-09	2.81323	8.55e-06	33.8715
ieu-b-4879	telomere length || id:ieu-b-4879	finn-b-N14_ENDOMET_INFERT	Endometriosis diagnosis and infertility diagnosis occurring together || id:finn-b-N14_ENDOMET_INFERT	rs112394943	C	T	C	T	3	197842892	-0.0198961	0.0891	0.162741	0.2385	0.0434	0.00281641	0.0400599	1.6e-12	1.93529	2.88e-05	49.905
ieu-b-4879	telomere length || id:ieu-b-4879	finn-b-N14_ENDOMET_INFERT	Endometriosis diagnosis and infertility diagnosis occurring together || id:finn-b-N14_ENDOMET_INFERT	rs113525195	A	C	A	C	14	23499321	-0.0124075	0.003	0.290254	0.3028	0.0399	0.00224132	0.9394	3.1e-08	1.54012	2.67e-05	30.6451
ieu-b-4879	telomere length || id:ieu-b-4879	finn-b-N14_ENDOMET_INFERT	Endometriosis diagnosis and infertility diagnosis occurring together || id:finn-b-N14_ENDOMET_INFERT	rs11412296	T	TA	T	TA	15	50366116	0.0332259	0.0698	0.759384	0.7631	0.0432	0.00234478	0.1061	1.4e-45	1.61121	0.000155404	200.793
ieu-b-4879	telomere length || id:ieu-b-4879	finn-b-N14_ENDOMET_INFERT	Endometriosis diagnosis and infertility diagnosis occurring together || id:finn-b-N14_ENDOMET_INFERT	rs11557154	T	C	T	C	9	34107505	-0.0343719	-0.0303	0.13003	0.132	0.054	0.00298538	0.5755	1.1e-30	2.0514	6.35e-05	132.559
ieu-b-4879	telomere length || id:ieu-b-4879	finn-b-N14_ENDOMET_INFERT	Endometriosis diagnosis and infertility diagnosis occurring together || id:finn-b-N14_ENDOMET_INFERT	rs11579626	C	A	C	A	1	146741960	0.0265113	-0.1163	0.084882	0.1223	0.0563	0.00357752	0.0388302	1.3e-13	2.45829	1.81e-05	54.9159
ieu-b-4879	telomere length || id:ieu-b-4879	finn-b-N14_ENDOMET_INFERT	Endometriosis diagnosis and infertility diagnosis occurring together || id:finn-b-N14_ENDOMET_INFERT	rs11584821	T	C	T	C	1	114419489	-0.0306517	0.024	0.176208	0.1795	0.0477	0.00263623	0.615399	3e-31	1.81148	8.31e-05	135.189
ieu-b-4879	telomere length || id:ieu-b-4879	finn-b-N14_ENDOMET_INFERT	Endometriosis diagnosis and infertility diagnosis occurring together || id:finn-b-N14_ENDOMET_INFERT	rs116863223	A	G	A	G	18	709396	-0.0817874	0.0513	0.011763	0.01616	0.1451	0.00937157	0.723701	2.6e-18	6.43967	3.75e-06	76.1637
ieu-b-4879	telomere length || id:ieu-b-4879	finn-b-N14_ENDOMET_INFERT	Endometriosis diagnosis and infertility diagnosis occurring together || id:finn-b-N14_ENDOMET_INFERT	rs11699829	A	G	A	G	20	62157200	0.0641957	-0.0011	0.034146	0.01637	0.1493	0.00602028	0.9943	1.5e-26	4.13683	1.59e-05	113.705
ieu-b-4879	telomere length || id:ieu-b-4879	finn-b-N14_ENDOMET_INFERT	Endometriosis diagnosis and infertility diagnosis occurring together || id:finn-b-N14_ENDOMET_INFERT	rs117407747	T	C	T	C	7	159117178	0.0450533	0.1928	0.027571	0.009571	0.1892	0.00611706	0.3083	1.8e-13	4.20333	6.16e-06	54.246
ieu-b-4879	telomere length || id:ieu-b-4879	finn-b-N14_ENDOMET_INFERT	Endometriosis diagnosis and infertility diagnosis occurring together || id:finn-b-N14_ENDOMET_INFERT	rs117512405	A	G	A	G	20	62574274	-0.0790134	0.0728	0.017043	0.05569	0.0809	0.00824611	0.3682	9.5e-22	5.66631	6.51e-06	91.8128
ieu-b-4879	telomere length || id:ieu-b-4879	finn-b-N14_ENDOMET_INFERT	Endometriosis diagnosis and infertility diagnosis occurring together || id:finn-b-N14_ENDOMET_INFERT	rs117630647	A	G	A	G	7	124779510	0.059565	-0.105	0.021346	0.01731	0.1428	0.00720413	0.4622	1.4e-16	4.95031	6.05e-06	68.3627
ieu-b-4879	telomere length || id:ieu-b-4879	finn-b-N14_ENDOMET_INFERT	Endometriosis diagnosis and infertility diagnosis occurring together || id:finn-b-N14_ENDOMET_INFERT	rs11769630	A	T	A	T	7	50257703	-0.0256807	0.057	0.072227	0.1029	0.0604	0.00389475	0.3451	4.3e-11	2.67627	1.23e-05	43.4765
ieu-b-4879	telomere length || id:ieu-b-4879	finn-b-N14_ENDOMET_INFERT	Endometriosis diagnosis and infertility diagnosis occurring together || id:finn-b-N14_ENDOMET_INFERT	rs11991877	A	T	A	T	8	56664524	-0.030138	0.0013	0.889309	0.8595	0.0526	0.00318686	0.98	3.2e-21	2.18985	3.73e-05	89.434
ieu-b-4879	telomere length || id:ieu-b-4879	finn-b-N14_ENDOMET_INFERT	Endometriosis diagnosis and infertility diagnosis occurring together || id:finn-b-N14_ENDOMET_INFERT	rs12369950	C	T	C	T	12	24762109	-0.0178308	0.0546	0.140675	0.1511	0.0514	0.00290205	0.2885	8e-10	1.99414	1.93e-05	37.7513
ieu-b-4879	telomere length || id:ieu-b-4879	finn-b-N14_ENDOMET_INFERT	Endometriosis diagnosis and infertility diagnosis occurring together || id:finn-b-N14_ENDOMET_INFERT	rs12412214	A	G	A	G	10	101276256	-0.0245174	0.0221	0.279765	0.3947	0.0375	0.00222685	0.5559	3.4e-28	1.53018	0.000103458	121.218
ieu-b-4879	telomere length || id:ieu-b-4879	finn-b-N14_ENDOMET_INFERT	Endometriosis diagnosis and infertility diagnosis occurring together || id:finn-b-N14_ENDOMET_INFERT	rs12451892	C	T	C	T	17	2247982	-0.0116145	0.0735	0.380511	0.4353	0.0371	0.00207578	0.04741	2.2e-08	1.42637	3.13e-05	31.3068
ieu-b-4879	telomere length || id:ieu-b-4879	finn-b-N14_ENDOMET_INFERT	Endometriosis diagnosis and infertility diagnosis occurring together || id:finn-b-N14_ENDOMET_INFERT	rs1291143	C	A	C	A	20	35525640	0.0493145	-0.0445	0.849026	0.7777	0.0439	0.0027991	0.31	1.8e-69	1.9234	0.000168525	310.393
ieu-b-4879	telomere length || id:ieu-b-4879	finn-b-N14_ENDOMET_INFERT	Endometriosis diagnosis and infertility diagnosis occurring together || id:finn-b-N14_ENDOMET_INFERT	rs12925933	C	A	C	A	16	90141355	-0.0146622	0.0463	0.66221	0.5393	0.0369	0.00213796	0.209	7e-12	1.4691	4.46e-05	47.0326
ieu-b-4879	telomere length || id:ieu-b-4879	finn-b-N14_ENDOMET_INFERT	Endometriosis diagnosis and infertility diagnosis occurring together || id:finn-b-N14_ENDOMET_INFERT	rs12932179	G	A	G	A	16	9072085	-0.0136257	0.0024	0.561399	0.619	0.0377	0.0020276	0.9497	1.8e-11	1.39326	4.71e-05	45.1599
ieu-b-4879	telomere length || id:ieu-b-4879	finn-b-N14_ENDOMET_INFERT	Endometriosis diagnosis and infertility diagnosis occurring together || id:finn-b-N14_ENDOMET_INFERT	rs13062095	C	T	C	T	3	101267385	0.0138552	-0.0211	0.327843	0.3742	0.0377	0.00214113	0.5752	9.7e-11	1.47128	3.91e-05	41.8735
ieu-b-4879	telomere length || id:ieu-b-4879	finn-b-N14_ENDOMET_INFERT	Endometriosis diagnosis and infertility diagnosis occurring together || id:finn-b-N14_ENDOMET_INFERT	rs13230646	C	T	C	T	7	23930316	-0.0173277	-0.0409	0.248945	0.1746	0.0484	0.00232377	0.3977	8.9e-14	1.59678	4.4e-05	55.6027
ieu-b-4879	telomere length || id:ieu-b-4879	finn-b-N14_ENDOMET_INFERT	Endometriosis diagnosis and infertility diagnosis occurring together || id:finn-b-N14_ENDOMET_INFERT	rs1332941	G	A	G	A	13	41695100	0.0256552	-0.0381	0.820466	0.7918	0.045	0.00273159	0.3967	5.9e-21	1.87701	5.5e-05	88.2104
ieu-b-4879	telomere length || id:ieu-b-4879	finn-b-N14_ENDOMET_INFERT	Endometriosis diagnosis and infertility diagnosis occurring together || id:finn-b-N14_ENDOMET_INFERT	rs137901416	A	G	A	G	14	73418095	0.04572	-0.124	0.100311	0.0647	0.0745	0.00332355	0.0960506	4.7e-43	2.28377	7.23e-05	189.238
ieu-b-4879	telomere length || id:ieu-b-4879	finn-b-N14_ENDOMET_INFERT	Endometriosis diagnosis and infertility diagnosis occurring together || id:finn-b-N14_ENDOMET_INFERT	rs139669835	T	C	T	C	18	729871	-0.0612563	-0.4243	0.009365	0.001493	0.4799	0.0105346	0.3766	6.1e-09	7.23884	1.33e-06	33.8116
ieu-b-4879	telomere length || id:ieu-b-4879	finn-b-N14_ENDOMET_INFERT	Endometriosis diagnosis and infertility diagnosis occurring together || id:finn-b-N14_ENDOMET_INFERT	rs139795227	C	A	C	A	1	92842367	0.0599379	0.0274	0.014021	0.02768	0.1125	0.00873247	0.8075	6.7e-12	6.00051	2.76e-06	47.1117
ieu-b-4879	telomere length || id:ieu-b-4879	finn-b-N14_ENDOMET_INFERT	Endometriosis diagnosis and infertility diagnosis occurring together || id:finn-b-N14_ENDOMET_INFERT	rs141214782	TTATC	T	TTATC	T	5	78954683	-0.0246687	-0.0685	0.101206	0.1049	0.0596	0.00335723	0.25	2e-13	2.30692	2.08e-05	53.9921
ieu-b-4879	telomere length || id:ieu-b-4879	finn-b-N14_ENDOMET_INFERT	Endometriosis diagnosis and infertility diagnosis occurring together || id:finn-b-N14_ENDOMET_INFERT	rs142426306	T	C	T	C	20	62488152	-0.0504903	-0.0366	0.039544	0.04074	0.0942	0.00539933	0.6979	8.7e-21	3.71015	1.41e-05	87.4452
ieu-b-4879	telomere length || id:ieu-b-4879	finn-b-N14_ENDOMET_INFERT	Endometriosis diagnosis and infertility diagnosis occurring together || id:finn-b-N14_ENDOMET_INFERT	rs143190905	T	G	T	G	20	62291767	-0.0723995	0.0232	0.080404	0.0765	0.0689	0.00369421	0.7359	1.6e-85	2.53847	0.00012029	384.086
ieu-b-4879	telomere length || id:ieu-b-4879	finn-b-N14_ENDOMET_INFERT	Endometriosis diagnosis and infertility diagnosis occurring together || id:finn-b-N14_ENDOMET_INFERT	rs144204502	T	C	T	C	17	76183233	-0.100574	-0.1719	0.012562	0.03746	0.0968	0.00913369	0.0757094	3.4e-28	6.27621	6.37e-06	121.249
ieu-b-4879	telomere length || id:ieu-b-4879	finn-b-N14_ENDOMET_INFERT	Endometriosis diagnosis and infertility diagnosis occurring together || id:finn-b-N14_ENDOMET_INFERT	rs145114957	G	C	G	C	1	94322469	0.0272605	0.265	0.042648	0.03874	0.0948	0.00498872	0.005175	4.6e-08	3.42799	5.16e-06	29.86
ieu-b-4879	telomere length || id:ieu-b-4879	finn-b-N14_ENDOMET_INFERT	Endometriosis diagnosis and infertility diagnosis occurring together || id:finn-b-N14_ENDOMET_INFERT	rs150150565	T	C	T	C	18	708207	0.063762	0.1245	0.021455	0.01826	0.1361	0.00739877	0.3604	6.8e-18	5.08406	6.6e-06	74.2685
ieu-b-4879	telomere length || id:ieu-b-4879	finn-b-N14_ENDOMET_INFERT	Endometriosis diagnosis and infertility diagnosis occurring together || id:finn-b-N14_ENDOMET_INFERT	rs1611236	A	G	A	G	6	29748690	-0.0160135	-0.0412	0.32687	0.2252	0.0453	0.00213359	0.3632	6.1e-14	1.46609	5.25e-05	56.3314
ieu-b-4879	telomere length || id:ieu-b-4879	finn-b-N14_ENDOMET_INFERT	Endometriosis diagnosis and infertility diagnosis occurring together || id:finn-b-N14_ENDOMET_INFERT	rs16978028	T	A	T	A	18	42070981	-0.029945	-0.0123	0.143727	0.08106	0.0668	0.00285068	0.8538	8.2e-26	1.95884	5.75e-05	110.345
ieu-b-4879	telomere length || id:ieu-b-4879	finn-b-N14_ENDOMET_INFERT	Endometriosis diagnosis and infertility diagnosis occurring together || id:finn-b-N14_ENDOMET_INFERT	rs17445108	A	G	A	G	12	57082058	-0.0168922	-0.0222	0.12695	0.1261	0.056	0.00300983	0.692201	2e-08	2.0682	1.48e-05	31.4984
ieu-b-4879	telomere length || id:ieu-b-4879	finn-b-N14_ENDOMET_INFERT	Endometriosis diagnosis and infertility diagnosis occurring together || id:finn-b-N14_ENDOMET_INFERT	rs17677991	G	C	G	C	15	42032383	0.0222664	0.0009	0.342123	0.3973	0.0373	0.00210806	0.9814	4.4e-26	1.44855	0.000106363	111.567
ieu-b-4879	telomere length || id:ieu-b-4879	finn-b-N14_ENDOMET_INFERT	Endometriosis diagnosis and infertility diagnosis occurring together || id:finn-b-N14_ENDOMET_INFERT	rs182059586	C	T	C	T	16	14652220	-0.0571159	0.1299	0.02511	0.007474	0.2151	0.00680853	0.5459	4.9e-17	4.67848	7.3e-06	70.3732
ieu-b-4879	telomere length || id:ieu-b-4879	finn-b-N14_ENDOMET_INFERT	Endometriosis diagnosis and infertility diagnosis occurring together || id:finn-b-N14_ENDOMET_INFERT	rs185174247	A	G	A	G	5	138914024	0.0372806	-0.0006	0.05609	0.02994	0.1075	0.00435145	0.9956	1.1e-17	2.9901	1.65e-05	73.4003
ieu-b-4879	telomere length || id:ieu-b-4879	finn-b-N14_ENDOMET_INFERT	Endometriosis diagnosis and infertility diagnosis occurring together || id:finn-b-N14_ENDOMET_INFERT	rs188918174	T	C	T	C	2	54473646	0.0403062	0.0303	0.036106	0.04782	0.0861	0.00543604	0.7248	1.2e-13	3.73537	8.1e-06	54.9767
ieu-b-4879	telomere length || id:ieu-b-4879	finn-b-N14_ENDOMET_INFERT	Endometriosis diagnosis and infertility diagnosis occurring together || id:finn-b-N14_ENDOMET_INFERT	rs1907702	A	G	A	G	12	88955469	0.0150247	0.0384	0.766771	0.7983	0.0454	0.00242651	0.3978	5.9e-10	1.66737	2.9e-05	38.3396
ieu-b-4879	telomere length || id:ieu-b-4879	finn-b-N14_ENDOMET_INFERT	Endometriosis diagnosis and infertility diagnosis occurring together || id:finn-b-N14_ENDOMET_INFERT	rs1957937	T	A	T	A	14	96181360	0.0209365	0.0165	0.16018	0.1828	0.0473	0.00273361	0.7271	1.9e-14	1.8784	3.34e-05	58.6591
ieu-b-4879	telomere length || id:ieu-b-4879	finn-b-N14_ENDOMET_INFERT	Endometriosis diagnosis and infertility diagnosis occurring together || id:finn-b-N14_ENDOMET_INFERT	rs1985369	G	A	G	A	7	159119220	-0.0311893	0.05	0.868178	0.8902	0.0583	0.00300952	0.3911	3.6e-25	2.06799	5.21e-05	107.403
ieu-b-4879	telomere length || id:ieu-b-4879	finn-b-N14_ENDOMET_INFERT	Endometriosis diagnosis and infertility diagnosis occurring together || id:finn-b-N14_ENDOMET_INFERT	rs2056726	A	G	A	G	7	99780283	-0.0228078	0.0106	0.214376	0.2258	0.0439	0.00243638	0.8089	7.9e-21	1.67416	6.25e-05	87.6348
ieu-b-4879	telomere length || id:ieu-b-4879	finn-b-N14_ENDOMET_INFERT	Endometriosis diagnosis and infertility diagnosis occurring together || id:finn-b-N14_ENDOMET_INFERT	rs2230590	C	T	C	T	3	49936102	-0.0158022	0.0574	0.510897	0.3956	0.0372	0.00200806	0.1236	3.6e-15	1.37984	6.55e-05	61.9272
ieu-b-4879	telomere length || id:ieu-b-4879	finn-b-N14_ENDOMET_INFERT	Endometriosis diagnosis and infertility diagnosis occurring together || id:finn-b-N14_ENDOMET_INFERT	rs2282764	G	A	G	A	4	2255063	-0.0224234	0.0164	0.142384	0.1424	0.0525	0.00289392	0.7545	9.3e-15	1.98855	3.11e-05	60.0385
ieu-b-4879	telomere length || id:ieu-b-4879	finn-b-N14_ENDOMET_INFERT	Endometriosis diagnosis and infertility diagnosis occurring together || id:finn-b-N14_ENDOMET_INFERT	rs2293579	A	G	A	G	11	47440758	-0.012915	-0.0754	0.386274	0.2971	0.0407	0.00205481	0.0639205	3.3e-10	1.41196	3.97e-05	39.5044
ieu-b-4879	telomere length || id:ieu-b-4879	finn-b-N14_ENDOMET_INFERT	Endometriosis diagnosis and infertility diagnosis occurring together || id:finn-b-N14_ENDOMET_INFERT	rs2538745	C	T	C	T	7	76310784	-0.012942	0.0037	0.602841	0.5294	0.0366	0.002056	0.9196	3.1e-10	1.41278	4.02e-05	39.6238
ieu-b-4879	telomere length || id:ieu-b-4879	finn-b-N14_ENDOMET_INFERT	Endometriosis diagnosis and infertility diagnosis occurring together || id:finn-b-N14_ENDOMET_INFERT	rs2555104	C	A	C	A	2	17841243	-0.0139717	-0.0014	0.434255	0.4809	0.0365	0.00203498	0.9704	6.6e-12	1.39833	4.91e-05	47.1388
ieu-b-4879	telomere length || id:ieu-b-4879	finn-b-N14_ENDOMET_INFERT	Endometriosis diagnosis and infertility diagnosis occurring together || id:finn-b-N14_ENDOMET_INFERT	rs2763979	T	C	T	C	6	31794592	-0.0277713	-0.0008	0.359721	0.4388	0.0379	0.00208092	0.9838	1.3e-40	1.4299	0.000173758	178.107
ieu-b-4879	telomere length || id:ieu-b-4879	finn-b-N14_ENDOMET_INFERT	Endometriosis diagnosis and infertility diagnosis occurring together || id:finn-b-N14_ENDOMET_INFERT	rs28363070	A	G	A	G	5	1415068	0.0755557	-0.0221	0.013389	0.002357	0.4052	0.00959987	0.9565	3.5e-15	6.59654	3.47e-06	61.9446
ieu-b-4879	telomere length || id:ieu-b-4879	finn-b-N14_ENDOMET_INFERT	Endometriosis diagnosis and infertility diagnosis occurring together || id:finn-b-N14_ENDOMET_INFERT	rs28502153	A	C	A	C	22	17469049	-0.0215916	-0.0105	0.377958	0.3728	0.0377	0.00206208	0.781801	1.2e-25	1.41696	0.000109182	109.637
ieu-b-4879	telomere length || id:ieu-b-4879	finn-b-N14_ENDOMET_INFERT	Endometriosis diagnosis and infertility diagnosis occurring together || id:finn-b-N14_ENDOMET_INFERT	rs28577594	C	G	C	G	12	123895906	0.0187657	0.0625	0.709829	0.7058	0.0404	0.00224024	0.1215	5.4e-17	1.53938	6.12e-05	70.1682
ieu-b-4879	telomere length || id:ieu-b-4879	finn-b-N14_ENDOMET_INFERT	Endometriosis diagnosis and infertility diagnosis occurring together || id:finn-b-N14_ENDOMET_INFERT	rs2967355	C	A	C	A	16	82200103	-0.0461595	0.0927	0.774276	0.8264	0.0484	0.00238972	0.0554805	4e-83	1.64209	0.000276204	373.102
ieu-b-4879	telomere length || id:ieu-b-4879	finn-b-N14_ENDOMET_INFERT	Endometriosis diagnosis and infertility diagnosis occurring together || id:finn-b-N14_ENDOMET_INFERT	rs2977608	C	A	C	A	1	768253	0.0129483	0.0886	0.743949	0.6903	0.0398	0.00233716	0.02594	3e-08	1.60598	2.48e-05	30.6937
ieu-b-4879	telomere length || id:ieu-b-4879	finn-b-N14_ENDOMET_INFERT	Endometriosis diagnosis and infertility diagnosis occurring together || id:finn-b-N14_ENDOMET_INFERT	rs3093888	A	G	A	G	14	20812951	-0.028973	-0.0379	0.05131	0.08963	0.064	0.00452459	0.553701	1.5e-10	3.10907	8.45e-06	41.0042
ieu-b-4879	telomere length || id:ieu-b-4879	finn-b-N14_ENDOMET_INFERT	Endometriosis diagnosis and infertility diagnosis occurring together || id:finn-b-N14_ENDOMET_INFERT	rs35446936	A	G	A	G	3	169486508	-0.0940025	-0.0279	0.243674	0.2739	0.0411	0.00232918	0.4979	1e-200	1.60049	0.00127151	1628.82
ieu-b-4879	telomere length || id:ieu-b-4879	finn-b-N14_ENDOMET_INFERT	Endometriosis diagnosis and infertility diagnosis occurring together || id:finn-b-N14_ENDOMET_INFERT	rs35640778	A	G	A	G	20	62321128	-0.209011	0.0225	0.020757	0.013	0.1622	0.00702087	0.8898	9.59e-195	4.82439	7.63e-05	886.25
ieu-b-4879	telomere length || id:ieu-b-4879	finn-b-N14_ENDOMET_INFERT	Endometriosis diagnosis and infertility diagnosis occurring together || id:finn-b-N14_ENDOMET_INFERT	rs3767952	A	G	A	G	1	41231032	0.0134472	0.0237	0.226709	0.2231	0.0436	0.00238826	0.5862	1.8e-08	1.64109	2.35e-05	31.703
ieu-b-4879	telomere length || id:ieu-b-4879	finn-b-N14_ENDOMET_INFERT	Endometriosis diagnosis and infertility diagnosis occurring together || id:finn-b-N14_ENDOMET_INFERT	rs3785074	G	A	G	A	16	69406986	0.023863	0.0632	0.289672	0.2077	0.045	0.00220455	0.1603	2.6e-27	1.51485	0.000102118	117.168
ieu-b-4879	telomere length || id:ieu-b-4879	finn-b-N14_ENDOMET_INFERT	Endometriosis diagnosis and infertility diagnosis occurring together || id:finn-b-N14_ENDOMET_INFERT	rs3891167	G	A	G	A	18	658423	-0.0425685	0.0604	0.253435	0.2505	0.0428	0.00239551	0.1577	1.2e-70	1.64607	0.000253071	315.777
ieu-b-4879	telomere length || id:ieu-b-4879	finn-b-N14_ENDOMET_INFERT	Endometriosis diagnosis and infertility diagnosis occurring together || id:finn-b-N14_ENDOMET_INFERT	rs41269079	A	T	A	T	1	45252015	0.0153617	-0.0577	0.188991	0.2092	0.0448	0.0025499	0.1985	1.7e-09	1.75216	2.36e-05	36.2938
ieu-b-4879	telomere length || id:ieu-b-4879	finn-b-N14_ENDOMET_INFERT	Endometriosis diagnosis and infertility diagnosis occurring together || id:finn-b-N14_ENDOMET_INFERT	rs41304832	A	G	A	G	20	62375508	0.0611702	0.1	0.012378	0.03769	0.0961	0.0093095	0.298	5e-11	6.39702	2.24e-06	43.1745
ieu-b-4879	telomere length || id:ieu-b-4879	finn-b-N14_ENDOMET_INFERT	Endometriosis diagnosis and infertility diagnosis occurring together || id:finn-b-N14_ENDOMET_INFERT	rs429358	C	T	C	T	19	45411941	0.0173498	-0.0195	0.153969	0.1836	0.0475	0.00277091	0.6821	3.8e-10	1.90403	2.16e-05	39.2052
ieu-b-4879	telomere length || id:ieu-b-4879	finn-b-N14_ENDOMET_INFERT	Endometriosis diagnosis and infertility diagnosis occurring together || id:finn-b-N14_ENDOMET_INFERT	rs4498805	T	G	T	G	1	110910397	0.0150601	-0.0276	0.546632	0.5031	0.0364	0.00200376	0.4479	5.7e-14	1.37688	5.93e-05	56.4891
ieu-b-4879	telomere length || id:ieu-b-4879	finn-b-N14_ENDOMET_INFERT	Endometriosis diagnosis and infertility diagnosis occurring together || id:finn-b-N14_ENDOMET_INFERT	rs4530278	T	G	T	G	19	33752994	0.0138793	-0.0456	0.59815	0.6013	0.0373	0.0020567	0.2213	1.5e-11	1.41326	4.64e-05	45.54
ieu-b-4879	telomere length || id:ieu-b-4879	finn-b-N14_ENDOMET_INFERT	Endometriosis diagnosis and infertility diagnosis occurring together || id:finn-b-N14_ENDOMET_INFERT	rs45604339	T	C	T	C	14	65543102	-0.020433	-0.0097	0.34242	0.3846	0.0374	0.00211433	0.7953	4.3e-22	1.45286	8.91e-05	93.3939
ieu-b-4879	telomere length || id:ieu-b-4879	finn-b-N14_ENDOMET_INFERT	Endometriosis diagnosis and infertility diagnosis occurring together || id:finn-b-N14_ENDOMET_INFERT	rs4616688	T	G	T	G	3	160042459	-0.0173476	-0.0253	0.525394	0.606	0.0374	0.00200198	0.498799	4.5e-18	1.37566	7.93e-05	75.0861
ieu-b-4879	telomere length || id:ieu-b-4879	finn-b-N14_ENDOMET_INFERT	Endometriosis diagnosis and infertility diagnosis occurring together || id:finn-b-N14_ENDOMET_INFERT	rs4695407	G	A	G	A	4	48843372	0.0141511	0.0073	0.507843	0.4697	0.0365	0.00199925	0.8414	1.5e-12	1.37378	5.3e-05	50.101
ieu-b-4879	telomere length || id:ieu-b-4879	finn-b-N14_ENDOMET_INFERT	Endometriosis diagnosis and infertility diagnosis occurring together || id:finn-b-N14_ENDOMET_INFERT	rs4724	A	G	A	G	17	7760397	-0.0547446	-0.0586	0.116598	0.1069	0.059	0.00312441	0.3206	9.8e-69	2.14694	0.000133944	307.006
ieu-b-4879	telomere length || id:ieu-b-4879	finn-b-N14_ENDOMET_INFERT	Endometriosis diagnosis and infertility diagnosis occurring together || id:finn-b-N14_ENDOMET_INFERT	rs4731541	G	C	G	C	7	128678236	-0.0206119	-0.0213	0.624901	0.6348	0.038	0.00205962	0.5747	1.4e-23	1.41527	9.94e-05	100.153
ieu-b-4879	telomere length || id:ieu-b-4879	finn-b-N14_ENDOMET_INFERT	Endometriosis diagnosis and infertility diagnosis occurring together || id:finn-b-N14_ENDOMET_INFERT	rs4743037	T	C	T	C	9	109639970	0.0147971	-0.0325	0.230874	0.2156	0.0446	0.00238094	0.4656	5.1e-10	1.63606	2.91e-05	38.6239
ieu-b-4879	telomere length || id:ieu-b-4879	finn-b-N14_ENDOMET_INFERT	Endometriosis diagnosis and infertility diagnosis occurring together || id:finn-b-N14_ENDOMET_INFERT	rs55747751	A	G	A	G	5	132397351	-0.0211612	-0.0723	0.077375	0.05519	0.0801	0.00375164	0.3665	1.7e-08	2.57794	9.62e-06	31.8155
ieu-b-4879	telomere length || id:ieu-b-4879	finn-b-N14_ENDOMET_INFERT	Endometriosis diagnosis and infertility diagnosis occurring together || id:finn-b-N14_ENDOMET_INFERT	rs56799554	G	A	G	A	17	41456413	-0.0259793	-0.0395	0.170183	0.2331	0.0435	0.00267858	0.3635	3e-22	1.84058	5.63e-05	94.0688
ieu-b-4879	telomere length || id:ieu-b-4879	finn-b-N14_ENDOMET_INFERT	Endometriosis diagnosis and infertility diagnosis occurring together || id:finn-b-N14_ENDOMET_INFERT	rs5742915	C	T	C	T	15	74336633	0.0193377	-0.0025	0.445829	0.4076	0.0373	0.00202886	0.9455	1.6e-21	1.39413	9.51e-05	90.8459
ieu-b-4879	telomere length || id:ieu-b-4879	finn-b-N14_ENDOMET_INFERT	Endometriosis diagnosis and infertility diagnosis occurring together || id:finn-b-N14_ENDOMET_INFERT	rs59409453	G	A	G	A	17	1666218	0.0202133	-0.0005	0.730602	0.7913	0.0453	0.00230175	0.9918	1.6e-18	1.58165	6.43e-05	77.1184
ieu-b-4879	telomere length || id:ieu-b-4879	finn-b-N14_ENDOMET_INFERT	Endometriosis diagnosis and infertility diagnosis occurring together || id:finn-b-N14_ENDOMET_INFERT	rs6007020	C	T	C	T	22	45790132	0.0144904	-0.0031	0.367823	0.3576	0.0383	0.00209637	0.9349	4.8e-12	1.44052	4.71e-05	47.7777
ieu-b-4879	telomere length || id:ieu-b-4879	finn-b-N14_ENDOMET_INFERT	Endometriosis diagnosis and infertility diagnosis occurring together || id:finn-b-N14_ENDOMET_INFERT	rs6054257	A	G	A	G	20	66370	-0.0141684	0.082	0.793522	0.7995	0.0456	0.00247729	0.0718505	1.1e-08	1.70227	2.27e-05	32.7106
ieu-b-4879	telomere length || id:ieu-b-4879	finn-b-N14_ENDOMET_INFERT	Endometriosis diagnosis and infertility diagnosis occurring together || id:finn-b-N14_ENDOMET_INFERT	rs611646	A	T	A	T	11	108177097	-0.0368309	0.054	0.408685	0.395	0.0373	0.00203547	0.1478	3.5e-73	1.39867	0.000335143	327.412
ieu-b-4879	telomere length || id:ieu-b-4879	finn-b-N14_ENDOMET_INFERT	Endometriosis diagnosis and infertility diagnosis occurring together || id:finn-b-N14_ENDOMET_INFERT	rs61405042	T	C	T	C	7	67200	-0.0501874	-0.0487	0.029288	0.01729	0.1783	0.00602955	0.784599	8.5e-17	4.1432	8.34e-06	69.2819
ieu-b-4879	telomere length || id:ieu-b-4879	finn-b-N14_ENDOMET_INFERT	Endometriosis diagnosis and infertility diagnosis occurring together || id:finn-b-N14_ENDOMET_INFERT	rs61748181	T	C	T	C	5	1294166	-0.059181	-0.0251	0.028928	0.05401	0.0812	0.00595394	0.757201	2.8e-23	4.09125	1.18e-05	98.7997
ieu-b-4879	telomere length || id:ieu-b-4879	finn-b-N14_ENDOMET_INFERT	Endometriosis diagnosis and infertility diagnosis occurring together || id:finn-b-N14_ENDOMET_INFERT	rs6536702	A	G	A	G	4	164028105	0.0534148	0.0067	0.774647	0.8147	0.047	0.00238875	0.8866	9.4e-111	1.64143	0.000369723	500.014
ieu-b-4879	telomere length || id:ieu-b-4879	finn-b-N14_ENDOMET_INFERT	Endometriosis diagnosis and infertility diagnosis occurring together || id:finn-b-N14_ENDOMET_INFERT	rs6584579	G	A	G	A	10	105645725	0.0114923	-0.0417	0.398876	0.3229	0.0391	0.00204674	0.2862	2e-08	1.40642	3.2e-05	31.5274
ieu-b-4879	telomere length || id:ieu-b-4879	finn-b-N14_ENDOMET_INFERT	Endometriosis diagnosis and infertility diagnosis occurring together || id:finn-b-N14_ENDOMET_INFERT	rs6587577	G	A	G	A	1	151402045	-0.0182148	0.0133	0.826346	0.8425	0.0501	0.0026359	0.791099	4.8e-12	1.81126	2.9e-05	47.7519
ieu-b-4879	telomere length || id:ieu-b-4879	finn-b-N14_ENDOMET_INFERT	Endometriosis diagnosis and infertility diagnosis occurring together || id:finn-b-N14_ENDOMET_INFERT	rs6659669	T	C	T	C	1	185315067	-0.0117091	-0.0171	0.605095	0.5803	0.0369	0.00205167	0.6436	1.1e-08	1.4098	3.3e-05	32.5711
ieu-b-4879	telomere length || id:ieu-b-4879	finn-b-N14_ENDOMET_INFERT	Endometriosis diagnosis and infertility diagnosis occurring together || id:finn-b-N14_ENDOMET_INFERT	rs6669563	A	G	A	G	1	32279629	0.0182358	-0.0027	0.437768	0.4682	0.0368	0.00202476	0.9405	2.1e-19	1.39131	8.46e-05	81.1153
ieu-b-4879	telomere length || id:ieu-b-4879	finn-b-N14_ENDOMET_INFERT	Endometriosis diagnosis and infertility diagnosis occurring together || id:finn-b-N14_ENDOMET_INFERT	rs66731853	A	G	A	G	1	20916238	-0.0177791	-0.0128	0.317304	0.195	0.0459	0.00215421	0.780601	1.5e-16	1.48026	6.25e-05	68.1151
ieu-b-4879	telomere length || id:ieu-b-4879	finn-b-N14_ENDOMET_INFERT	Endometriosis diagnosis and infertility diagnosis occurring together || id:finn-b-N14_ENDOMET_INFERT	rs6751209	C	T	C	T	2	43588302	-0.0140465	0.0491	0.204231	0.1845	0.0472	0.00248465	0.2982	1.6e-08	1.70733	2.2e-05	31.9599
ieu-b-4879	telomere length || id:ieu-b-4879	finn-b-N14_ENDOMET_INFERT	Endometriosis diagnosis and infertility diagnosis occurring together || id:finn-b-N14_ENDOMET_INFERT	rs6776756	A	G	A	G	3	128215821	-0.0174439	-0.0216	0.597562	0.5332	0.0369	0.00203747	0.5583	1.1e-17	1.40005	7.47e-05	73.3001
ieu-b-4879	telomere length || id:ieu-b-4879	finn-b-N14_ENDOMET_INFERT	Endometriosis diagnosis and infertility diagnosis occurring together || id:finn-b-N14_ENDOMET_INFERT	rs6790988	G	A	G	A	3	170263320	0.0145728	0.056	0.741902	0.7701	0.0434	0.00228428	0.1978	1.8e-10	1.56964	3.3e-05	40.6993
ieu-b-4879	telomere length || id:ieu-b-4879	finn-b-N14_ENDOMET_INFERT	Endometriosis diagnosis and infertility diagnosis occurring together || id:finn-b-N14_ENDOMET_INFERT	rs6881568	A	C	A	C	5	1670265	0.0169256	0.001	0.36258	0.2739	0.041	0.00207735	0.9797	3.7e-16	1.42745	6.5e-05	66.3848
ieu-b-4879	telomere length || id:ieu-b-4879	finn-b-N14_ENDOMET_INFERT	Endometriosis diagnosis and infertility diagnosis occurring together || id:finn-b-N14_ENDOMET_INFERT	rs7099229	A	G	A	G	10	96134685	-0.0153288	-0.0286	0.273301	0.1793	0.0481	0.00224403	0.552199	8.4e-12	1.54198	3.93e-05	46.6615
ieu-b-4879	telomere length || id:ieu-b-4879	finn-b-N14_ENDOMET_INFERT	Endometriosis diagnosis and infertility diagnosis occurring together || id:finn-b-N14_ENDOMET_INFERT	rs7164950	G	A	G	A	15	56775385	0.0129362	-0.017	0.405979	0.423	0.0371	0.00204001	0.647201	2.3e-10	1.40179	4.11e-05	40.2114
ieu-b-4879	telomere length || id:ieu-b-4879	finn-b-N14_ENDOMET_INFERT	Endometriosis diagnosis and infertility diagnosis occurring together || id:finn-b-N14_ENDOMET_INFERT	rs7209057	A	G	A	G	17	65705530	0.011819	0.0321	0.561044	0.554	0.0367	0.00202865	0.3823	5.7e-09	1.39399	3.54e-05	33.9428
ieu-b-4879	telomere length || id:ieu-b-4879	finn-b-N14_ENDOMET_INFERT	Endometriosis diagnosis and infertility diagnosis occurring together || id:finn-b-N14_ENDOMET_INFERT	rs7221585	T	C	T	C	17	76195153	0.0143271	0.0065	0.22401	0.2847	0.0406	0.00247042	0.8721	6.7e-09	1.69755	2.48e-05	33.6337
ieu-b-4879	telomere length || id:ieu-b-4879	finn-b-N14_ENDOMET_INFERT	Endometriosis diagnosis and infertility diagnosis occurring together || id:finn-b-N14_ENDOMET_INFERT	rs73581419	T	C	T	C	14	21941148	0.0229838	0.0441	0.106605	0.08051	0.0674	0.00324156	0.5134	1.3e-12	2.22744	2.03e-05	50.2731
ieu-b-4879	telomere length || id:ieu-b-4879	finn-b-N14_ENDOMET_INFERT	Endometriosis diagnosis and infertility diagnosis occurring together || id:finn-b-N14_ENDOMET_INFERT	rs73730598	A	G	A	G	5	77973	0.0273632	0.0128	0.054793	0.06693	0.0736	0.00439272	0.8616	4.7e-10	3.01845	8.51e-06	38.8031
ieu-b-4879	telomere length || id:ieu-b-4879	finn-b-N14_ENDOMET_INFERT	Endometriosis diagnosis and infertility diagnosis occurring together || id:finn-b-N14_ENDOMET_INFERT	rs75664430	G	C	G	C	17	8064779	-0.0235179	0.0038	0.248028	0.1911	0.0466	0.0023186	0.9355	3.6e-24	1.59322	8.13e-05	102.883
ieu-b-4879	telomere length || id:ieu-b-4879	finn-b-N14_ENDOMET_INFERT	Endometriosis diagnosis and infertility diagnosis occurring together || id:finn-b-N14_ENDOMET_INFERT	rs76065543	T	C	T	C	16	74678063	0.0342843	-0.0574	0.137527	0.1832	0.0471	0.00290708	0.2231	4.2e-32	1.9976	6.99e-05	139.084
ieu-b-4879	telomere length || id:ieu-b-4879	finn-b-N14_ENDOMET_INFERT	Endometriosis diagnosis and infertility diagnosis occurring together || id:finn-b-N14_ENDOMET_INFERT	rs76219171	A	G	A	G	16	50188929	0.0359839	0.03	0.058433	0.0353	0.0984	0.00431741	0.760801	7.8e-17	2.9667	1.62e-05	69.4656
ieu-b-4879	telomere length || id:ieu-b-4879	finn-b-N14_ENDOMET_INFERT	Endometriosis diagnosis and infertility diagnosis occurring together || id:finn-b-N14_ENDOMET_INFERT	rs762679	A	T	A	T	8	48885436	0.0310104	0.0276	0.856501	0.8298	0.0486	0.00285024	0.5702	1.4e-27	1.95854	6.16e-05	118.373
ieu-b-4879	telomere length || id:ieu-b-4879	finn-b-N14_ENDOMET_INFERT	Endometriosis diagnosis and infertility diagnosis occurring together || id:finn-b-N14_ENDOMET_INFERT	rs76666449	C	T	C	T	12	120904895	0.0295125	0.0203	0.100625	0.1358	0.0532	0.00333186	0.702999	8.2e-19	2.28948	3.01e-05	78.4582
ieu-b-4879	telomere length || id:ieu-b-4879	finn-b-N14_ENDOMET_INFERT	Endometriosis diagnosis and infertility diagnosis occurring together || id:finn-b-N14_ENDOMET_INFERT	rs7705526	A	C	A	C	5	1285974	0.0776022	0.0354	0.326578	0.32	0.0393	0.00216124	0.3678	1e-200	1.48509	0.001201	1289.26
ieu-b-4879	telomere length || id:ieu-b-4879	finn-b-N14_ENDOMET_INFERT	Endometriosis diagnosis and infertility diagnosis occurring together || id:finn-b-N14_ENDOMET_INFERT	rs77231040	C	G	C	G	10	106280527	0.0989303	-0.041	0.005742	0.02538	0.1161	0.0134649	0.724201	2e-13	9.2524	1.31e-06	53.9824
ieu-b-4879	telomere length || id:ieu-b-4879	finn-b-N14_ENDOMET_INFERT	Endometriosis diagnosis and infertility diagnosis occurring together || id:finn-b-N14_ENDOMET_INFERT	rs7772289	T	G	T	G	6	28674322	0.017549	0.0553	0.503081	0.6168	0.0386	0.00200003	0.1511	1.7e-18	1.37432	8.15e-05	76.9895
ieu-b-4879	telomere length || id:ieu-b-4879	finn-b-N14_ENDOMET_INFERT	Endometriosis diagnosis and infertility diagnosis occurring together || id:finn-b-N14_ENDOMET_INFERT	rs77732866	A	G	A	G	2	58979879	0.0177942	-0.0246	0.137597	0.1416	0.0528	0.00290595	0.6414	9.2e-10	1.99682	1.88e-05	37.4956
ieu-b-4879	telomere length || id:ieu-b-4879	finn-b-N14_ENDOMET_INFERT	Endometriosis diagnosis and infertility diagnosis occurring together || id:finn-b-N14_ENDOMET_INFERT	rs7790856	T	C	T	C	7	124459852	-0.0437199	-0.063	0.289139	0.2247	0.0437	0.00220526	0.1491	1.8e-87	1.51534	0.000342183	393.042
ieu-b-4879	telomere length || id:ieu-b-4879	finn-b-N14_ENDOMET_INFERT	Endometriosis diagnosis and infertility diagnosis occurring together || id:finn-b-N14_ENDOMET_INFERT	rs78491606	C	A	C	A	3	72891547	-0.0756311	0.1477	0.018433	0.02817	0.1094	0.00741168	0.1772	1.9e-24	5.09293	7.98e-06	104.128
ieu-b-4879	telomere length || id:ieu-b-4879	finn-b-N14_ENDOMET_INFERT	Endometriosis diagnosis and infertility diagnosis occurring together || id:finn-b-N14_ENDOMET_INFERT	rs79977579	A	C	A	C	12	54694560	0.0281517	-0.0042	0.09555	0.09421	0.0632	0.00343182	0.9475	2.3e-16	2.35817	2.46e-05	67.2915
ieu-b-4879	telomere length || id:ieu-b-4879	finn-b-N14_ENDOMET_INFERT	Endometriosis diagnosis and infertility diagnosis occurring together || id:finn-b-N14_ENDOMET_INFERT	rs80116508	A	G	A	G	16	3650970	-0.0352672	-0.0138	0.062356	0.07874	0.0677	0.00415151	0.8387	2e-17	2.85271	1.79e-05	72.1655
ieu-b-4879	telomere length || id:ieu-b-4879	finn-b-N14_ENDOMET_INFERT	Endometriosis diagnosis and infertility diagnosis occurring together || id:finn-b-N14_ENDOMET_INFERT	rs80324517	A	G	A	G	6	204031	0.0396515	0.2178	0.048259	0.06355	0.0752	0.00466286	0.00379201	1.8e-17	3.20408	1.41e-05	72.3127
ieu-b-4879	telomere length || id:ieu-b-4879	finn-b-N14_ENDOMET_INFERT	Endometriosis diagnosis and infertility diagnosis occurring together || id:finn-b-N14_ENDOMET_INFERT	rs8102497	A	G	A	G	19	57370055	-0.0149654	-0.0088	0.431828	0.4517	0.0367	0.0020233	0.8101	1.4e-13	1.39031	5.69e-05	54.7087
ieu-b-4879	telomere length || id:ieu-b-4879	finn-b-N14_ENDOMET_INFERT	Endometriosis diagnosis and infertility diagnosis occurring together || id:finn-b-N14_ENDOMET_INFERT	rs8105767	G	A	G	A	19	22215441	0.0328384	-0.0053	0.29467	0.3177	0.0393	0.00220117	0.8933	2.5e-50	1.51253	0.000195935	222.565
ieu-b-4879	telomere length || id:ieu-b-4879	finn-b-N14_ENDOMET_INFERT	Endometriosis diagnosis and infertility diagnosis occurring together || id:finn-b-N14_ENDOMET_INFERT	rs869785	C	T	C	T	3	24347800	-0.0147303	0.0053	0.672471	0.6601	0.0387	0.00212801	0.8906	4.4e-12	1.46226	4.47e-05	47.9155
ieu-b-4879	telomere length || id:ieu-b-4879	finn-b-N14_ENDOMET_INFERT	Endometriosis diagnosis and infertility diagnosis occurring together || id:finn-b-N14_ENDOMET_INFERT	rs871134	T	C	T	C	4	7044380	-0.0182986	0.0471	0.569032	0.5578	0.0368	0.0020263	0.2005	1.7e-19	1.39237	8.47e-05	81.5508
ieu-b-4879	telomere length || id:ieu-b-4879	finn-b-N14_ENDOMET_INFERT	Endometriosis diagnosis and infertility diagnosis occurring together || id:finn-b-N14_ENDOMET_INFERT	rs932002	T	C	T	C	1	226577306	-0.0402052	0.004	0.150843	0.2365	0.0429	0.00279667	0.9264	7.3e-47	1.92173	0.00011213	206.672
ieu-b-4879	telomere length || id:ieu-b-4879	finn-b-N14_ENDOMET_INFERT	Endometriosis diagnosis and infertility diagnosis occurring together || id:finn-b-N14_ENDOMET_INFERT	rs9398196	G	A	G	A	6	109601554	-0.0143586	-0.0018	0.52005	0.6237	0.0378	0.00201175	0.9626	9.5e-13	1.38237	5.39e-05	50.942
ieu-b-4879	telomere length || id:ieu-b-4879	finn-b-N14_ENDOMET_INFERT	Endometriosis diagnosis and infertility diagnosis occurring together || id:finn-b-N14_ENDOMET_INFERT	rs939916	A	G	A	G	11	202253	0.0241795	-0.0357	0.669967	0.7359	0.0415	0.00216724	0.39	6.6e-29	1.48922	0.000116579	124.475
ieu-b-4879	telomere length || id:ieu-b-4879	finn-b-N14_ENDOMET_INFERT	Endometriosis diagnosis and infertility diagnosis occurring together || id:finn-b-N14_ENDOMET_INFERT	rs9419958	C	T	C	T	10	105675946	-0.0810098	-0.1409	0.86139	0.8847	0.0569	0.00293847	0.0133601	2.6e-167	2.01917	0.000384375	760.033
ieu-b-4879	telomere length || id:ieu-b-4879	finn-b-N14_ENDOMET_INFERT	Endometriosis diagnosis and infertility diagnosis occurring together || id:finn-b-N14_ENDOMET_INFERT	rs9600019	T	C	T	C	13	73317585	0.0127134	-0.0068	0.335579	0.3783	0.0379	0.00213096	0.8569	2.4e-09	1.46429	3.36e-05	35.5937
ieu-b-4879	telomere length || id:ieu-b-4879	finn-b-N14_ENDOMET_INFERT	Endometriosis diagnosis and infertility diagnosis occurring together || id:finn-b-N14_ENDOMET_INFERT	rs9878436	T	C	T	C	3	138244400	-0.0143407	-0.0311	0.434393	0.3539	0.0382	0.00201819	0.4159	1.2e-12	1.3868	5.25e-05	50.4913
ieu-b-4879	telomere length || id:ieu-b-4879	finn-b-N14_ENDOMET_INFERT	Endometriosis diagnosis and infertility diagnosis occurring together || id:finn-b-N14_ENDOMET_INFERT	rs9940099	T	G	T	G	16	3613207	-0.033609	-0.0131	0.062718	0.07896	0.0677	0.00411613	0.8465	3.2e-16	2.8284	1.66e-05	66.6704
ieu-b-4879	telomere length || id:ieu-b-4879	finn-b-N14_ENDOMET_INFERT	Endometriosis diagnosis and infertility diagnosis occurring together || id:finn-b-N14_ENDOMET_INFERT	rs9955360	A	C	A	C	18	78008334	-0.0190311	-0.005	0.869288	0.8545	0.0523	0.00299791	0.9238	2.2e-10	2.06001	1.94e-05	40.2987
ieu-b-4879	telomere length || id:ieu-b-4879	finn-b-N14_ENDOMETRIOSIS_FALLOPIAN_TUBE	Endometriosis of fallopian tube || id:finn-b-N14_ENDOMETRIOSIS_FALLOPIAN_TUBE	rs1003322	A	C	A	C	22	51072289	0.0141734	0.0026	0.213742	0.1471	0.1866	0.00247546	0.9888	1e-08	1.70101	2.33e-05	32.7821
ieu-b-4879	telomere length || id:ieu-b-4879	finn-b-N14_ENDOMETRIOSIS_FALLOPIAN_TUBE	Endometriosis of fallopian tube || id:finn-b-N14_ENDOMETRIOSIS_FALLOPIAN_TUBE	rs10112752	A	G	A	G	8	73958718	-0.0287522	0.0432	0.430369	0.4512	0.1327	0.00202518	0.7449	9.5e-46	1.3916	0.000209304	201.565
ieu-b-4879	telomere length || id:ieu-b-4879	finn-b-N14_ENDOMETRIOSIS_FALLOPIAN_TUBE	Endometriosis of fallopian tube || id:finn-b-N14_ENDOMETRIOSIS_FALLOPIAN_TUBE	rs1023767	A	G	A	G	8	95530969	-0.0183732	0.1244	0.237595	0.3729	0.136	0.00234772	0.3604	5e-15	1.61323	4.7e-05	61.2459
ieu-b-4879	telomere length || id:ieu-b-4879	finn-b-N14_ENDOMETRIOSIS_FALLOPIAN_TUBE	Endometriosis of fallopian tube || id:finn-b-N14_ENDOMETRIOSIS_FALLOPIAN_TUBE	rs10768683	G	C	G	C	11	5247791	0.0469922	-0.1643	0.841033	0.7936	0.1642	0.00277015	0.3171	1.5e-64	1.90351	0.000162964	287.77
ieu-b-4879	telomere length || id:ieu-b-4879	finn-b-N14_ENDOMETRIOSIS_FALLOPIAN_TUBE	Endometriosis of fallopian tube || id:finn-b-N14_ENDOMETRIOSIS_FALLOPIAN_TUBE	rs10773176	G	A	G	A	12	122944713	-0.0172009	0.1513	0.741214	0.8085	0.1677	0.00228534	0.3668	5.2e-14	1.57037	4.6e-05	56.6501
ieu-b-4879	telomere length || id:ieu-b-4879	finn-b-N14_ENDOMETRIOSIS_FALLOPIAN_TUBE	Endometriosis of fallopian tube || id:finn-b-N14_ENDOMETRIOSIS_FALLOPIAN_TUBE	rs10774624	A	G	A	G	12	111833788	0.0149944	0.0301	0.53276	0.5945	0.1344	0.00205494	0.8227	2.9e-13	1.41205	5.61e-05	53.2427
ieu-b-4879	telomere length || id:ieu-b-4879	finn-b-N14_ENDOMETRIOSIS_FALLOPIAN_TUBE	Endometriosis of fallopian tube || id:finn-b-N14_ENDOMETRIOSIS_FALLOPIAN_TUBE	rs10805346	C	T	C	T	4	9920347	0.0117072	-0.073	0.439339	0.4533	0.1328	0.00202147	0.582599	7e-09	1.38905	3.5e-05	33.5406
ieu-b-4879	telomere length || id:ieu-b-4879	finn-b-N14_ENDOMETRIOSIS_FALLOPIAN_TUBE	Endometriosis of fallopian tube || id:finn-b-N14_ENDOMETRIOSIS_FALLOPIAN_TUBE	rs10840270	G	C	G	C	11	9629553	0.014383	-0.0287	0.655684	0.6653	0.14	0.00212494	0.8375	1.3e-11	1.46015	4.38e-05	45.8148
ieu-b-4879	telomere length || id:ieu-b-4879	finn-b-N14_ENDOMETRIOSIS_FALLOPIAN_TUBE	Endometriosis of fallopian tube || id:finn-b-N14_ENDOMETRIOSIS_FALLOPIAN_TUBE	rs10845387	A	G	A	G	12	11757743	-0.0141214	0.1051	0.352666	0.3438	0.1426	0.00209396	0.4609	1.5e-11	1.43886	4.4e-05	45.4798
ieu-b-4879	telomere length || id:ieu-b-4879	finn-b-N14_ENDOMETRIOSIS_FALLOPIAN_TUBE	Endometriosis of fallopian tube || id:finn-b-N14_ENDOMETRIOSIS_FALLOPIAN_TUBE	rs10905255	T	G	T	G	10	5870267	-0.0182493	-0.0431	0.57919	0.5607	0.1334	0.00203099	0.7466	2.6e-19	1.39559	8.34e-05	80.7378
ieu-b-4879	telomere length || id:ieu-b-4879	finn-b-N14_ENDOMETRIOSIS_FALLOPIAN_TUBE	Endometriosis of fallopian tube || id:finn-b-N14_ENDOMETRIOSIS_FALLOPIAN_TUBE	rs11085072	T	C	T	C	19	4368142	-0.0131806	0.0964	0.236909	0.1611	0.1815	0.00236713	0.5953	2.6e-08	1.62657	2.37e-05	31.0046
ieu-b-4879	telomere length || id:ieu-b-4879	finn-b-N14_ENDOMETRIOSIS_FALLOPIAN_TUBE	Endometriosis of fallopian tube || id:finn-b-N14_ENDOMETRIOSIS_FALLOPIAN_TUBE	rs11117354	C	T	C	T	16	88092092	0.0232506	-0.0924	0.696513	0.5787	0.1334	0.00219601	0.4883	3.4e-26	1.50899	0.000100368	112.098
ieu-b-4879	telomere length || id:ieu-b-4879	finn-b-N14_ENDOMETRIOSIS_FALLOPIAN_TUBE	Endometriosis of fallopian tube || id:finn-b-N14_ENDOMETRIOSIS_FALLOPIAN_TUBE	rs111527438	C	T	C	T	17	29252703	0.0125	-0.0414	0.351251	0.3199	0.1416	0.00211016	0.77	3.1e-09	1.44999	3.39e-05	35.0905
ieu-b-4879	telomere length || id:ieu-b-4879	finn-b-N14_ENDOMETRIOSIS_FALLOPIAN_TUBE	Endometriosis of fallopian tube || id:finn-b-N14_ENDOMETRIOSIS_FALLOPIAN_TUBE	rs111950327	C	G	C	G	16	48283993	0.0238271	0.0416	0.063628	0.05307	0.291	0.00409406	0.8863	5.9e-09	2.81323	8.55e-06	33.8715
ieu-b-4879	telomere length || id:ieu-b-4879	finn-b-N14_ENDOMETRIOSIS_FALLOPIAN_TUBE	Endometriosis of fallopian tube || id:finn-b-N14_ENDOMETRIOSIS_FALLOPIAN_TUBE	rs112394943	C	T	C	T	3	197842892	-0.0198961	0.0086	0.162741	0.2383	0.157	0.00281641	0.9566	1.6e-12	1.93529	2.88e-05	49.905
ieu-b-4879	telomere length || id:ieu-b-4879	finn-b-N14_ENDOMETRIOSIS_FALLOPIAN_TUBE	Endometriosis of fallopian tube || id:finn-b-N14_ENDOMETRIOSIS_FALLOPIAN_TUBE	rs113525195	A	C	A	C	14	23499321	-0.0124075	0.0952	0.290254	0.3031	0.1437	0.00224132	0.5075	3.1e-08	1.54012	2.67e-05	30.6451
ieu-b-4879	telomere length || id:ieu-b-4879	finn-b-N14_ENDOMETRIOSIS_FALLOPIAN_TUBE	Endometriosis of fallopian tube || id:finn-b-N14_ENDOMETRIOSIS_FALLOPIAN_TUBE	rs11412296	T	TA	T	TA	15	50366116	0.0332259	0.1542	0.759384	0.7626	0.1546	0.00234478	0.3186	1.4e-45	1.61121	0.000155404	200.793
ieu-b-4879	telomere length || id:ieu-b-4879	finn-b-N14_ENDOMETRIOSIS_FALLOPIAN_TUBE	Endometriosis of fallopian tube || id:finn-b-N14_ENDOMETRIOSIS_FALLOPIAN_TUBE	rs11557154	T	C	T	C	9	34107505	-0.0343719	0.039	0.13003	0.1319	0.193	0.00298538	0.8398	1.1e-30	2.0514	6.35e-05	132.559
ieu-b-4879	telomere length || id:ieu-b-4879	finn-b-N14_ENDOMETRIOSIS_FALLOPIAN_TUBE	Endometriosis of fallopian tube || id:finn-b-N14_ENDOMETRIOSIS_FALLOPIAN_TUBE	rs11579626	C	A	C	A	1	146741960	0.0265113	-0.0744	0.084882	0.1227	0.2006	0.00357752	0.710901	1.3e-13	2.45829	1.81e-05	54.9159
ieu-b-4879	telomere length || id:ieu-b-4879	finn-b-N14_ENDOMETRIOSIS_FALLOPIAN_TUBE	Endometriosis of fallopian tube || id:finn-b-N14_ENDOMETRIOSIS_FALLOPIAN_TUBE	rs11584821	T	C	T	C	1	114419489	-0.0306517	-0.3894	0.176208	0.1795	0.1717	0.00263623	0.0233201	3e-31	1.81148	8.31e-05	135.189
ieu-b-4879	telomere length || id:ieu-b-4879	finn-b-N14_ENDOMETRIOSIS_FALLOPIAN_TUBE	Endometriosis of fallopian tube || id:finn-b-N14_ENDOMETRIOSIS_FALLOPIAN_TUBE	rs116863223	A	G	A	G	18	709396	-0.0817874	-0.2008	0.011763	0.01623	0.5263	0.00937157	0.7028	2.6e-18	6.43967	3.75e-06	76.1637
ieu-b-4879	telomere length || id:ieu-b-4879	finn-b-N14_ENDOMETRIOSIS_FALLOPIAN_TUBE	Endometriosis of fallopian tube || id:finn-b-N14_ENDOMETRIOSIS_FALLOPIAN_TUBE	rs11699829	A	G	A	G	20	62157200	0.0641957	0.0985	0.034146	0.01644	0.542	0.00602028	0.8557	1.5e-26	4.13683	1.59e-05	113.705
ieu-b-4879	telomere length || id:ieu-b-4879	finn-b-N14_ENDOMETRIOSIS_FALLOPIAN_TUBE	Endometriosis of fallopian tube || id:finn-b-N14_ENDOMETRIOSIS_FALLOPIAN_TUBE	rs117407747	T	C	T	C	7	159117178	0.0450533	0.045	0.027571	0.009546	0.7097	0.00611706	0.9495	1.8e-13	4.20333	6.16e-06	54.246
ieu-b-4879	telomere length || id:ieu-b-4879	finn-b-N14_ENDOMETRIOSIS_FALLOPIAN_TUBE	Endometriosis of fallopian tube || id:finn-b-N14_ENDOMETRIOSIS_FALLOPIAN_TUBE	rs117512405	A	G	A	G	20	62574274	-0.0790134	0.2709	0.017043	0.05576	0.291	0.00824611	0.3518	9.5e-22	5.66631	6.51e-06	91.8128
ieu-b-4879	telomere length || id:ieu-b-4879	finn-b-N14_ENDOMETRIOSIS_FALLOPIAN_TUBE	Endometriosis of fallopian tube || id:finn-b-N14_ENDOMETRIOSIS_FALLOPIAN_TUBE	rs117630647	A	G	A	G	7	124779510	0.059565	0.8523	0.021346	0.01745	0.5202	0.00720413	0.1013	1.4e-16	4.95031	6.05e-06	68.3627
ieu-b-4879	telomere length || id:ieu-b-4879	finn-b-N14_ENDOMETRIOSIS_FALLOPIAN_TUBE	Endometriosis of fallopian tube || id:finn-b-N14_ENDOMETRIOSIS_FALLOPIAN_TUBE	rs11769630	A	T	A	T	7	50257703	-0.0256807	-0.2907	0.072227	0.1028	0.2195	0.00389475	0.1854	4.3e-11	2.67627	1.23e-05	43.4765
ieu-b-4879	telomere length || id:ieu-b-4879	finn-b-N14_ENDOMETRIOSIS_FALLOPIAN_TUBE	Endometriosis of fallopian tube || id:finn-b-N14_ENDOMETRIOSIS_FALLOPIAN_TUBE	rs11991877	A	T	A	T	8	56664524	-0.030138	-0.0663	0.889309	0.8597	0.1904	0.00318686	0.7274	3.2e-21	2.18985	3.73e-05	89.434
ieu-b-4879	telomere length || id:ieu-b-4879	finn-b-N14_ENDOMETRIOSIS_FALLOPIAN_TUBE	Endometriosis of fallopian tube || id:finn-b-N14_ENDOMETRIOSIS_FALLOPIAN_TUBE	rs12369950	C	T	C	T	12	24762109	-0.0178308	0.0815	0.140675	0.151	0.1828	0.00290205	0.6557	8e-10	1.99414	1.93e-05	37.7513
ieu-b-4879	telomere length || id:ieu-b-4879	finn-b-N14_ENDOMETRIOSIS_FALLOPIAN_TUBE	Endometriosis of fallopian tube || id:finn-b-N14_ENDOMETRIOSIS_FALLOPIAN_TUBE	rs12412214	A	G	A	G	10	101276256	-0.0245174	0.15	0.279765	0.395	0.1351	0.00222685	0.2671	3.4e-28	1.53018	0.000103458	121.218
ieu-b-4879	telomere length || id:ieu-b-4879	finn-b-N14_ENDOMETRIOSIS_FALLOPIAN_TUBE	Endometriosis of fallopian tube || id:finn-b-N14_ENDOMETRIOSIS_FALLOPIAN_TUBE	rs12451892	C	T	C	T	17	2247982	-0.0116145	0.093	0.380511	0.4352	0.1338	0.00207578	0.487	2.2e-08	1.42637	3.13e-05	31.3068
ieu-b-4879	telomere length || id:ieu-b-4879	finn-b-N14_ENDOMETRIOSIS_FALLOPIAN_TUBE	Endometriosis of fallopian tube || id:finn-b-N14_ENDOMETRIOSIS_FALLOPIAN_TUBE	rs1291143	C	A	C	A	20	35525640	0.0493145	-0.0582	0.849026	0.7775	0.157	0.0027991	0.710699	1.8e-69	1.9234	0.000168525	310.393
ieu-b-4879	telomere length || id:ieu-b-4879	finn-b-N14_ENDOMETRIOSIS_FALLOPIAN_TUBE	Endometriosis of fallopian tube || id:finn-b-N14_ENDOMETRIOSIS_FALLOPIAN_TUBE	rs12925933	C	A	C	A	16	90141355	-0.0146622	0.1366	0.66221	0.5394	0.1331	0.00213796	0.3049	7e-12	1.4691	4.46e-05	47.0326
ieu-b-4879	telomere length || id:ieu-b-4879	finn-b-N14_ENDOMETRIOSIS_FALLOPIAN_TUBE	Endometriosis of fallopian tube || id:finn-b-N14_ENDOMETRIOSIS_FALLOPIAN_TUBE	rs12932179	G	A	G	A	16	9072085	-0.0136257	0.2191	0.561399	0.6187	0.1363	0.0020276	0.108	1.8e-11	1.39326	4.71e-05	45.1599
ieu-b-4879	telomere length || id:ieu-b-4879	finn-b-N14_ENDOMETRIOSIS_FALLOPIAN_TUBE	Endometriosis of fallopian tube || id:finn-b-N14_ENDOMETRIOSIS_FALLOPIAN_TUBE	rs13062095	C	T	C	T	3	101267385	0.0138552	-0.2602	0.327843	0.3747	0.1357	0.00214113	0.0552599	9.7e-11	1.47128	3.91e-05	41.8735
ieu-b-4879	telomere length || id:ieu-b-4879	finn-b-N14_ENDOMETRIOSIS_FALLOPIAN_TUBE	Endometriosis of fallopian tube || id:finn-b-N14_ENDOMETRIOSIS_FALLOPIAN_TUBE	rs13230646	C	T	C	T	7	23930316	-0.0173277	0.0066	0.248945	0.1747	0.1755	0.00232377	0.9701	8.9e-14	1.59678	4.4e-05	55.6027
ieu-b-4879	telomere length || id:ieu-b-4879	finn-b-N14_ENDOMETRIOSIS_FALLOPIAN_TUBE	Endometriosis of fallopian tube || id:finn-b-N14_ENDOMETRIOSIS_FALLOPIAN_TUBE	rs1332941	G	A	G	A	13	41695100	0.0256552	0.1406	0.820466	0.7919	0.1618	0.00273159	0.385	5.9e-21	1.87701	5.5e-05	88.2104
ieu-b-4879	telomere length || id:ieu-b-4879	finn-b-N14_ENDOMETRIOSIS_FALLOPIAN_TUBE	Endometriosis of fallopian tube || id:finn-b-N14_ENDOMETRIOSIS_FALLOPIAN_TUBE	rs137901416	A	G	A	G	14	73418095	0.04572	-0.0631	0.100311	0.065	0.2704	0.00332355	0.8154	4.7e-43	2.28377	7.23e-05	189.238
ieu-b-4879	telomere length || id:ieu-b-4879	finn-b-N14_ENDOMETRIOSIS_FALLOPIAN_TUBE	Endometriosis of fallopian tube || id:finn-b-N14_ENDOMETRIOSIS_FALLOPIAN_TUBE	rs139669835	T	C	T	C	18	729871	-0.0612563	-1.0671	0.009365	0.001481	1.8703	0.0105346	0.5683	6.1e-09	7.23884	1.33e-06	33.8116
ieu-b-4879	telomere length || id:ieu-b-4879	finn-b-N14_ENDOMETRIOSIS_FALLOPIAN_TUBE	Endometriosis of fallopian tube || id:finn-b-N14_ENDOMETRIOSIS_FALLOPIAN_TUBE	rs139795227	C	A	C	A	1	92842367	0.0599379	-0.4374	0.014021	0.02772	0.3901	0.00873247	0.2621	6.7e-12	6.00051	2.76e-06	47.1117
ieu-b-4879	telomere length || id:ieu-b-4879	finn-b-N14_ENDOMETRIOSIS_FALLOPIAN_TUBE	Endometriosis of fallopian tube || id:finn-b-N14_ENDOMETRIOSIS_FALLOPIAN_TUBE	rs141214782	TTATC	T	TTATC	T	5	78954683	-0.0246687	0.0837	0.101206	0.1049	0.2154	0.00335723	0.6975	2e-13	2.30692	2.08e-05	53.9921
ieu-b-4879	telomere length || id:ieu-b-4879	finn-b-N14_ENDOMETRIOSIS_FALLOPIAN_TUBE	Endometriosis of fallopian tube || id:finn-b-N14_ENDOMETRIOSIS_FALLOPIAN_TUBE	rs142426306	T	C	T	C	20	62488152	-0.0504903	-0.0637	0.039544	0.0408	0.3458	0.00539933	0.8538	8.7e-21	3.71015	1.41e-05	87.4452
ieu-b-4879	telomere length || id:ieu-b-4879	finn-b-N14_ENDOMETRIOSIS_FALLOPIAN_TUBE	Endometriosis of fallopian tube || id:finn-b-N14_ENDOMETRIOSIS_FALLOPIAN_TUBE	rs143190905	T	G	T	G	20	62291767	-0.0723995	0.2149	0.080404	0.07677	0.2501	0.00369421	0.3903	1.6e-85	2.53847	0.00012029	384.086
ieu-b-4879	telomere length || id:ieu-b-4879	finn-b-N14_ENDOMETRIOSIS_FALLOPIAN_TUBE	Endometriosis of fallopian tube || id:finn-b-N14_ENDOMETRIOSIS_FALLOPIAN_TUBE	rs144204502	T	C	T	C	17	76183233	-0.100574	-0.3218	0.012562	0.03765	0.3478	0.00913369	0.3549	3.4e-28	6.27621	6.37e-06	121.249
ieu-b-4879	telomere length || id:ieu-b-4879	finn-b-N14_ENDOMETRIOSIS_FALLOPIAN_TUBE	Endometriosis of fallopian tube || id:finn-b-N14_ENDOMETRIOSIS_FALLOPIAN_TUBE	rs145114957	G	C	G	C	1	94322469	0.0272605	0.4401	0.042648	0.03865	0.3378	0.00498872	0.1926	4.6e-08	3.42799	5.16e-06	29.86
ieu-b-4879	telomere length || id:ieu-b-4879	finn-b-N14_ENDOMETRIOSIS_FALLOPIAN_TUBE	Endometriosis of fallopian tube || id:finn-b-N14_ENDOMETRIOSIS_FALLOPIAN_TUBE	rs150150565	T	C	T	C	18	708207	0.063762	-0.7791	0.021455	0.01819	0.5051	0.00739877	0.123	6.8e-18	5.08406	6.6e-06	74.2685
ieu-b-4879	telomere length || id:ieu-b-4879	finn-b-N14_ENDOMETRIOSIS_FALLOPIAN_TUBE	Endometriosis of fallopian tube || id:finn-b-N14_ENDOMETRIOSIS_FALLOPIAN_TUBE	rs1611236	A	G	A	G	6	29748690	-0.0160135	-0.1992	0.32687	0.2249	0.1612	0.00213359	0.2167	6.1e-14	1.46609	5.25e-05	56.3314
ieu-b-4879	telomere length || id:ieu-b-4879	finn-b-N14_ENDOMETRIOSIS_FALLOPIAN_TUBE	Endometriosis of fallopian tube || id:finn-b-N14_ENDOMETRIOSIS_FALLOPIAN_TUBE	rs16978028	T	A	T	A	18	42070981	-0.029945	0.0835	0.143727	0.08111	0.2425	0.00285068	0.7307	8.2e-26	1.95884	5.75e-05	110.345
ieu-b-4879	telomere length || id:ieu-b-4879	finn-b-N14_ENDOMETRIOSIS_FALLOPIAN_TUBE	Endometriosis of fallopian tube || id:finn-b-N14_ENDOMETRIOSIS_FALLOPIAN_TUBE	rs17445108	A	G	A	G	12	57082058	-0.0168922	-0.1846	0.12695	0.1261	0.2007	0.00300983	0.3578	2e-08	2.0682	1.48e-05	31.4984
ieu-b-4879	telomere length || id:ieu-b-4879	finn-b-N14_ENDOMETRIOSIS_FALLOPIAN_TUBE	Endometriosis of fallopian tube || id:finn-b-N14_ENDOMETRIOSIS_FALLOPIAN_TUBE	rs17677991	G	C	G	C	15	42032383	0.0222664	0.0883	0.342123	0.3977	0.1341	0.00210806	0.510301	4.4e-26	1.44855	0.000106363	111.567
ieu-b-4879	telomere length || id:ieu-b-4879	finn-b-N14_ENDOMETRIOSIS_FALLOPIAN_TUBE	Endometriosis of fallopian tube || id:finn-b-N14_ENDOMETRIOSIS_FALLOPIAN_TUBE	rs182059586	C	T	C	T	16	14652220	-0.0571159	-0.4246	0.02511	0.007449	0.7889	0.00680853	0.5905	4.9e-17	4.67848	7.3e-06	70.3732
ieu-b-4879	telomere length || id:ieu-b-4879	finn-b-N14_ENDOMETRIOSIS_FALLOPIAN_TUBE	Endometriosis of fallopian tube || id:finn-b-N14_ENDOMETRIOSIS_FALLOPIAN_TUBE	rs185174247	A	G	A	G	5	138914024	0.0372806	0.5907	0.05609	0.02993	0.3847	0.00435145	0.1246	1.1e-17	2.9901	1.65e-05	73.4003
ieu-b-4879	telomere length || id:ieu-b-4879	finn-b-N14_ENDOMETRIOSIS_FALLOPIAN_TUBE	Endometriosis of fallopian tube || id:finn-b-N14_ENDOMETRIOSIS_FALLOPIAN_TUBE	rs188918174	T	C	T	C	2	54473646	0.0403062	-0.0668	0.036106	0.04775	0.3119	0.00543604	0.8303	1.2e-13	3.73537	8.1e-06	54.9767
ieu-b-4879	telomere length || id:ieu-b-4879	finn-b-N14_ENDOMETRIOSIS_FALLOPIAN_TUBE	Endometriosis of fallopian tube || id:finn-b-N14_ENDOMETRIOSIS_FALLOPIAN_TUBE	rs1907702	A	G	A	G	12	88955469	0.0150247	0.332	0.766771	0.7984	0.1629	0.00242651	0.0415901	5.9e-10	1.66737	2.9e-05	38.3396
ieu-b-4879	telomere length || id:ieu-b-4879	finn-b-N14_ENDOMETRIOSIS_FALLOPIAN_TUBE	Endometriosis of fallopian tube || id:finn-b-N14_ENDOMETRIOSIS_FALLOPIAN_TUBE	rs1957937	T	A	T	A	14	96181360	0.0209365	0.1788	0.16018	0.1828	0.1703	0.00273361	0.2938	1.9e-14	1.8784	3.34e-05	58.6591
ieu-b-4879	telomere length || id:ieu-b-4879	finn-b-N14_ENDOMETRIOSIS_FALLOPIAN_TUBE	Endometriosis of fallopian tube || id:finn-b-N14_ENDOMETRIOSIS_FALLOPIAN_TUBE	rs1985369	G	A	G	A	7	159119220	-0.0311893	-0.1131	0.868178	0.8901	0.2085	0.00300952	0.5874	3.6e-25	2.06799	5.21e-05	107.403
ieu-b-4879	telomere length || id:ieu-b-4879	finn-b-N14_ENDOMETRIOSIS_FALLOPIAN_TUBE	Endometriosis of fallopian tube || id:finn-b-N14_ENDOMETRIOSIS_FALLOPIAN_TUBE	rs2056726	A	G	A	G	7	99780283	-0.0228078	0.069	0.214376	0.2255	0.1586	0.00243638	0.663399	7.9e-21	1.67416	6.25e-05	87.6348
ieu-b-4879	telomere length || id:ieu-b-4879	finn-b-N14_ENDOMETRIOSIS_FALLOPIAN_TUBE	Endometriosis of fallopian tube || id:finn-b-N14_ENDOMETRIOSIS_FALLOPIAN_TUBE	rs2230590	C	T	C	T	3	49936102	-0.0158022	0.1227	0.510897	0.395	0.1346	0.00200806	0.3621	3.6e-15	1.37984	6.55e-05	61.9272
ieu-b-4879	telomere length || id:ieu-b-4879	finn-b-N14_ENDOMETRIOSIS_FALLOPIAN_TUBE	Endometriosis of fallopian tube || id:finn-b-N14_ENDOMETRIOSIS_FALLOPIAN_TUBE	rs2282764	G	A	G	A	4	2255063	-0.0224234	-0.009	0.142384	0.1425	0.1883	0.00289392	0.9619	9.3e-15	1.98855	3.11e-05	60.0385
ieu-b-4879	telomere length || id:ieu-b-4879	finn-b-N14_ENDOMETRIOSIS_FALLOPIAN_TUBE	Endometriosis of fallopian tube || id:finn-b-N14_ENDOMETRIOSIS_FALLOPIAN_TUBE	rs2293579	A	G	A	G	11	47440758	-0.012915	0.1391	0.386274	0.2974	0.1447	0.00205481	0.3363	3.3e-10	1.41196	3.97e-05	39.5044
ieu-b-4879	telomere length || id:ieu-b-4879	finn-b-N14_ENDOMETRIOSIS_FALLOPIAN_TUBE	Endometriosis of fallopian tube || id:finn-b-N14_ENDOMETRIOSIS_FALLOPIAN_TUBE	rs2538745	C	T	C	T	7	76310784	-0.012942	-0.1572	0.602841	0.5288	0.1323	0.002056	0.2348	3.1e-10	1.41278	4.02e-05	39.6238
ieu-b-4879	telomere length || id:ieu-b-4879	finn-b-N14_ENDOMETRIOSIS_FALLOPIAN_TUBE	Endometriosis of fallopian tube || id:finn-b-N14_ENDOMETRIOSIS_FALLOPIAN_TUBE	rs2555104	C	A	C	A	2	17841243	-0.0139717	0.2198	0.434255	0.4809	0.1317	0.00203498	0.0952204	6.6e-12	1.39833	4.91e-05	47.1388
ieu-b-4879	telomere length || id:ieu-b-4879	finn-b-N14_ENDOMETRIOSIS_FALLOPIAN_TUBE	Endometriosis of fallopian tube || id:finn-b-N14_ENDOMETRIOSIS_FALLOPIAN_TUBE	rs2763979	T	C	T	C	6	31794592	-0.0277713	0.1359	0.359721	0.4392	0.1356	0.00208092	0.3163	1.3e-40	1.4299	0.000173758	178.107
ieu-b-4879	telomere length || id:ieu-b-4879	finn-b-N14_ENDOMETRIOSIS_FALLOPIAN_TUBE	Endometriosis of fallopian tube || id:finn-b-N14_ENDOMETRIOSIS_FALLOPIAN_TUBE	rs28363070	A	G	A	G	5	1415068	0.0755557	-1.0271	0.013389	0.002354	1.5748	0.00959987	0.514301	3.5e-15	6.59654	3.47e-06	61.9446
ieu-b-4879	telomere length || id:ieu-b-4879	finn-b-N14_ENDOMETRIOSIS_FALLOPIAN_TUBE	Endometriosis of fallopian tube || id:finn-b-N14_ENDOMETRIOSIS_FALLOPIAN_TUBE	rs28502153	A	C	A	C	22	17469049	-0.0215916	0.2312	0.377958	0.3728	0.1361	0.00206208	0.0893491	1.2e-25	1.41696	0.000109182	109.637
ieu-b-4879	telomere length || id:ieu-b-4879	finn-b-N14_ENDOMETRIOSIS_FALLOPIAN_TUBE	Endometriosis of fallopian tube || id:finn-b-N14_ENDOMETRIOSIS_FALLOPIAN_TUBE	rs28577594	C	G	C	G	12	123895906	0.0187657	-0.1571	0.709829	0.7053	0.1443	0.00224024	0.2763	5.4e-17	1.53938	6.12e-05	70.1682
ieu-b-4879	telomere length || id:ieu-b-4879	finn-b-N14_ENDOMETRIOSIS_FALLOPIAN_TUBE	Endometriosis of fallopian tube || id:finn-b-N14_ENDOMETRIOSIS_FALLOPIAN_TUBE	rs2967355	C	A	C	A	16	82200103	-0.0461595	-0.1311	0.774276	0.8257	0.1738	0.00238972	0.4506	4e-83	1.64209	0.000276204	373.102
ieu-b-4879	telomere length || id:ieu-b-4879	finn-b-N14_ENDOMETRIOSIS_FALLOPIAN_TUBE	Endometriosis of fallopian tube || id:finn-b-N14_ENDOMETRIOSIS_FALLOPIAN_TUBE	rs2977608	C	A	C	A	1	768253	0.0129483	0.0781	0.743949	0.6901	0.1434	0.00233716	0.5857	3e-08	1.60598	2.48e-05	30.6937
ieu-b-4879	telomere length || id:ieu-b-4879	finn-b-N14_ENDOMETRIOSIS_FALLOPIAN_TUBE	Endometriosis of fallopian tube || id:finn-b-N14_ENDOMETRIOSIS_FALLOPIAN_TUBE	rs3093888	A	G	A	G	14	20812951	-0.028973	-0.3612	0.05131	0.0897	0.2297	0.00452459	0.1158	1.5e-10	3.10907	8.45e-06	41.0042
ieu-b-4879	telomere length || id:ieu-b-4879	finn-b-N14_ENDOMETRIOSIS_FALLOPIAN_TUBE	Endometriosis of fallopian tube || id:finn-b-N14_ENDOMETRIOSIS_FALLOPIAN_TUBE	rs35446936	A	G	A	G	3	169486508	-0.0940025	0.0658	0.243674	0.2741	0.1481	0.00232918	0.6569	1e-200	1.60049	0.00127151	1628.82
ieu-b-4879	telomere length || id:ieu-b-4879	finn-b-N14_ENDOMETRIOSIS_FALLOPIAN_TUBE	Endometriosis of fallopian tube || id:finn-b-N14_ENDOMETRIOSIS_FALLOPIAN_TUBE	rs35640778	A	G	A	G	20	62321128	-0.209011	-0.3743	0.020757	0.01302	0.5716	0.00702087	0.5126	9.59e-195	4.82439	7.63e-05	886.25
ieu-b-4879	telomere length || id:ieu-b-4879	finn-b-N14_ENDOMETRIOSIS_FALLOPIAN_TUBE	Endometriosis of fallopian tube || id:finn-b-N14_ENDOMETRIOSIS_FALLOPIAN_TUBE	rs3767952	A	G	A	G	1	41231032	0.0134472	0.0985	0.226709	0.2229	0.1581	0.00238826	0.5331	1.8e-08	1.64109	2.35e-05	31.703
ieu-b-4879	telomere length || id:ieu-b-4879	finn-b-N14_ENDOMETRIOSIS_FALLOPIAN_TUBE	Endometriosis of fallopian tube || id:finn-b-N14_ENDOMETRIOSIS_FALLOPIAN_TUBE	rs3785074	G	A	G	A	16	69406986	0.023863	0.0387	0.289672	0.2078	0.1636	0.00220455	0.8129	2.6e-27	1.51485	0.000102118	117.168
ieu-b-4879	telomere length || id:ieu-b-4879	finn-b-N14_ENDOMETRIOSIS_FALLOPIAN_TUBE	Endometriosis of fallopian tube || id:finn-b-N14_ENDOMETRIOSIS_FALLOPIAN_TUBE	rs3891167	G	A	G	A	18	658423	-0.0425685	0.0056	0.253435	0.25	0.1539	0.00239551	0.9708	1.2e-70	1.64607	0.000253071	315.777
ieu-b-4879	telomere length || id:ieu-b-4879	finn-b-N14_ENDOMETRIOSIS_FALLOPIAN_TUBE	Endometriosis of fallopian tube || id:finn-b-N14_ENDOMETRIOSIS_FALLOPIAN_TUBE	rs41269079	A	T	A	T	1	45252015	0.0153617	-0.1404	0.188991	0.2092	0.1624	0.0025499	0.3871	1.7e-09	1.75216	2.36e-05	36.2938
ieu-b-4879	telomere length || id:ieu-b-4879	finn-b-N14_ENDOMETRIOSIS_FALLOPIAN_TUBE	Endometriosis of fallopian tube || id:finn-b-N14_ENDOMETRIOSIS_FALLOPIAN_TUBE	rs41304832	A	G	A	G	20	62375508	0.0611702	0.0362	0.012378	0.03754	0.348	0.0093095	0.9171	5e-11	6.39702	2.24e-06	43.1745
ieu-b-4879	telomere length || id:ieu-b-4879	finn-b-N14_ENDOMETRIOSIS_FALLOPIAN_TUBE	Endometriosis of fallopian tube || id:finn-b-N14_ENDOMETRIOSIS_FALLOPIAN_TUBE	rs429358	C	T	C	T	19	45411941	0.0173498	0.2657	0.153969	0.1838	0.1705	0.00277091	0.1191	3.8e-10	1.90403	2.16e-05	39.2052
ieu-b-4879	telomere length || id:ieu-b-4879	finn-b-N14_ENDOMETRIOSIS_FALLOPIAN_TUBE	Endometriosis of fallopian tube || id:finn-b-N14_ENDOMETRIOSIS_FALLOPIAN_TUBE	rs4498805	T	G	T	G	1	110910397	0.0150601	0.0995	0.546632	0.5033	0.1314	0.00200376	0.4491	5.7e-14	1.37688	5.93e-05	56.4891
ieu-b-4879	telomere length || id:ieu-b-4879	finn-b-N14_ENDOMETRIOSIS_FALLOPIAN_TUBE	Endometriosis of fallopian tube || id:finn-b-N14_ENDOMETRIOSIS_FALLOPIAN_TUBE	rs4530278	T	G	T	G	19	33752994	0.0138793	-0.1375	0.59815	0.6016	0.1348	0.0020567	0.3078	1.5e-11	1.41326	4.64e-05	45.54
ieu-b-4879	telomere length || id:ieu-b-4879	finn-b-N14_ENDOMETRIOSIS_FALLOPIAN_TUBE	Endometriosis of fallopian tube || id:finn-b-N14_ENDOMETRIOSIS_FALLOPIAN_TUBE	rs45604339	T	C	T	C	14	65543102	-0.020433	0.0073	0.34242	0.3846	0.135	0.00211433	0.9571	4.3e-22	1.45286	8.91e-05	93.3939
ieu-b-4879	telomere length || id:ieu-b-4879	finn-b-N14_ENDOMETRIOSIS_FALLOPIAN_TUBE	Endometriosis of fallopian tube || id:finn-b-N14_ENDOMETRIOSIS_FALLOPIAN_TUBE	rs4616688	T	G	T	G	3	160042459	-0.0173476	0.0449	0.525394	0.606	0.1349	0.00200198	0.7392	4.5e-18	1.37566	7.93e-05	75.0861
ieu-b-4879	telomere length || id:ieu-b-4879	finn-b-N14_ENDOMETRIOSIS_FALLOPIAN_TUBE	Endometriosis of fallopian tube || id:finn-b-N14_ENDOMETRIOSIS_FALLOPIAN_TUBE	rs4695407	G	A	G	A	4	48843372	0.0141511	0.0897	0.507843	0.4695	0.132	0.00199925	0.4968	1.5e-12	1.37378	5.3e-05	50.101
ieu-b-4879	telomere length || id:ieu-b-4879	finn-b-N14_ENDOMETRIOSIS_FALLOPIAN_TUBE	Endometriosis of fallopian tube || id:finn-b-N14_ENDOMETRIOSIS_FALLOPIAN_TUBE	rs4724	A	G	A	G	17	7760397	-0.0547446	0.1223	0.116598	0.107	0.214	0.00312441	0.567599	9.8e-69	2.14694	0.000133944	307.006
ieu-b-4879	telomere length || id:ieu-b-4879	finn-b-N14_ENDOMETRIOSIS_FALLOPIAN_TUBE	Endometriosis of fallopian tube || id:finn-b-N14_ENDOMETRIOSIS_FALLOPIAN_TUBE	rs4731541	G	C	G	C	7	128678236	-0.0206119	0.1769	0.624901	0.635	0.1375	0.00205962	0.1982	1.4e-23	1.41527	9.94e-05	100.153
ieu-b-4879	telomere length || id:ieu-b-4879	finn-b-N14_ENDOMETRIOSIS_FALLOPIAN_TUBE	Endometriosis of fallopian tube || id:finn-b-N14_ENDOMETRIOSIS_FALLOPIAN_TUBE	rs4743037	T	C	T	C	9	109639970	0.0147971	-0.1456	0.230874	0.2156	0.1608	0.00238094	0.3653	5.1e-10	1.63606	2.91e-05	38.6239
ieu-b-4879	telomere length || id:ieu-b-4879	finn-b-N14_ENDOMETRIOSIS_FALLOPIAN_TUBE	Endometriosis of fallopian tube || id:finn-b-N14_ENDOMETRIOSIS_FALLOPIAN_TUBE	rs55747751	A	G	A	G	5	132397351	-0.0211612	-0.126	0.077375	0.05529	0.2925	0.00375164	0.666699	1.7e-08	2.57794	9.62e-06	31.8155
ieu-b-4879	telomere length || id:ieu-b-4879	finn-b-N14_ENDOMETRIOSIS_FALLOPIAN_TUBE	Endometriosis of fallopian tube || id:finn-b-N14_ENDOMETRIOSIS_FALLOPIAN_TUBE	rs56799554	G	A	G	A	17	41456413	-0.0259793	-0.3301	0.170183	0.2335	0.156	0.00267858	0.03434	3e-22	1.84058	5.63e-05	94.0688
ieu-b-4879	telomere length || id:ieu-b-4879	finn-b-N14_ENDOMETRIOSIS_FALLOPIAN_TUBE	Endometriosis of fallopian tube || id:finn-b-N14_ENDOMETRIOSIS_FALLOPIAN_TUBE	rs5742915	C	T	C	T	15	74336633	0.0193377	-0.0192	0.445829	0.4077	0.1342	0.00202886	0.8861	1.6e-21	1.39413	9.51e-05	90.8459
ieu-b-4879	telomere length || id:ieu-b-4879	finn-b-N14_ENDOMETRIOSIS_FALLOPIAN_TUBE	Endometriosis of fallopian tube || id:finn-b-N14_ENDOMETRIOSIS_FALLOPIAN_TUBE	rs59409453	G	A	G	A	17	1666218	0.0202133	0.0169	0.730602	0.7914	0.1626	0.00230175	0.9173	1.6e-18	1.58165	6.43e-05	77.1184
ieu-b-4879	telomere length || id:ieu-b-4879	finn-b-N14_ENDOMETRIOSIS_FALLOPIAN_TUBE	Endometriosis of fallopian tube || id:finn-b-N14_ENDOMETRIOSIS_FALLOPIAN_TUBE	rs6007020	C	T	C	T	22	45790132	0.0144904	-0.0488	0.367823	0.3575	0.1375	0.00209637	0.7228	4.8e-12	1.44052	4.71e-05	47.7777
ieu-b-4879	telomere length || id:ieu-b-4879	finn-b-N14_ENDOMETRIOSIS_FALLOPIAN_TUBE	Endometriosis of fallopian tube || id:finn-b-N14_ENDOMETRIOSIS_FALLOPIAN_TUBE	rs6054257	A	G	A	G	20	66370	-0.0141684	-0.0221	0.793522	0.7993	0.1642	0.00247729	0.8931	1.1e-08	1.70227	2.27e-05	32.7106
ieu-b-4879	telomere length || id:ieu-b-4879	finn-b-N14_ENDOMETRIOSIS_FALLOPIAN_TUBE	Endometriosis of fallopian tube || id:finn-b-N14_ENDOMETRIOSIS_FALLOPIAN_TUBE	rs611646	A	T	A	T	11	108177097	-0.0368309	0.274	0.408685	0.3945	0.1349	0.00203547	0.0422902	3.5e-73	1.39867	0.000335143	327.412
ieu-b-4879	telomere length || id:ieu-b-4879	finn-b-N14_ENDOMETRIOSIS_FALLOPIAN_TUBE	Endometriosis of fallopian tube || id:finn-b-N14_ENDOMETRIOSIS_FALLOPIAN_TUBE	rs61405042	T	C	T	C	7	67200	-0.0501874	-0.8892	0.029288	0.0173	0.6395	0.00602955	0.1644	8.5e-17	4.1432	8.34e-06	69.2819
ieu-b-4879	telomere length || id:ieu-b-4879	finn-b-N14_ENDOMETRIOSIS_FALLOPIAN_TUBE	Endometriosis of fallopian tube || id:finn-b-N14_ENDOMETRIOSIS_FALLOPIAN_TUBE	rs61748181	T	C	T	C	5	1294166	-0.059181	0.1891	0.028928	0.05406	0.2901	0.00595394	0.5145	2.8e-23	4.09125	1.18e-05	98.7997
ieu-b-4879	telomere length || id:ieu-b-4879	finn-b-N14_ENDOMETRIOSIS_FALLOPIAN_TUBE	Endometriosis of fallopian tube || id:finn-b-N14_ENDOMETRIOSIS_FALLOPIAN_TUBE	rs6536702	A	G	A	G	4	164028105	0.0534148	0.0857	0.774647	0.8144	0.1698	0.00238875	0.6137	9.4e-111	1.64143	0.000369723	500.014
ieu-b-4879	telomere length || id:ieu-b-4879	finn-b-N14_ENDOMETRIOSIS_FALLOPIAN_TUBE	Endometriosis of fallopian tube || id:finn-b-N14_ENDOMETRIOSIS_FALLOPIAN_TUBE	rs6584579	G	A	G	A	10	105645725	0.0114923	-0.0784	0.398876	0.3229	0.1414	0.00204674	0.579201	2e-08	1.40642	3.2e-05	31.5274
ieu-b-4879	telomere length || id:ieu-b-4879	finn-b-N14_ENDOMETRIOSIS_FALLOPIAN_TUBE	Endometriosis of fallopian tube || id:finn-b-N14_ENDOMETRIOSIS_FALLOPIAN_TUBE	rs6587577	G	A	G	A	1	151402045	-0.0182148	0.2115	0.826346	0.8425	0.1806	0.0026359	0.2417	4.8e-12	1.81126	2.9e-05	47.7519
ieu-b-4879	telomere length || id:ieu-b-4879	finn-b-N14_ENDOMETRIOSIS_FALLOPIAN_TUBE	Endometriosis of fallopian tube || id:finn-b-N14_ENDOMETRIOSIS_FALLOPIAN_TUBE	rs6659669	T	C	T	C	1	185315067	-0.0117091	0.1118	0.605095	0.5804	0.1328	0.00205167	0.3995	1.1e-08	1.4098	3.3e-05	32.5711
ieu-b-4879	telomere length || id:ieu-b-4879	finn-b-N14_ENDOMETRIOSIS_FALLOPIAN_TUBE	Endometriosis of fallopian tube || id:finn-b-N14_ENDOMETRIOSIS_FALLOPIAN_TUBE	rs6669563	A	G	A	G	1	32279629	0.0182358	0.0281	0.437768	0.4681	0.1328	0.00202476	0.8322	2.1e-19	1.39131	8.46e-05	81.1153
ieu-b-4879	telomere length || id:ieu-b-4879	finn-b-N14_ENDOMETRIOSIS_FALLOPIAN_TUBE	Endometriosis of fallopian tube || id:finn-b-N14_ENDOMETRIOSIS_FALLOPIAN_TUBE	rs66731853	A	G	A	G	1	20916238	-0.0177791	0.2214	0.317304	0.195	0.1661	0.00215421	0.1824	1.5e-16	1.48026	6.25e-05	68.1151
ieu-b-4879	telomere length || id:ieu-b-4879	finn-b-N14_ENDOMETRIOSIS_FALLOPIAN_TUBE	Endometriosis of fallopian tube || id:finn-b-N14_ENDOMETRIOSIS_FALLOPIAN_TUBE	rs6751209	C	T	C	T	2	43588302	-0.0140465	0.0768	0.204231	0.1843	0.1711	0.00248465	0.6536	1.6e-08	1.70733	2.2e-05	31.9599
ieu-b-4879	telomere length || id:ieu-b-4879	finn-b-N14_ENDOMETRIOSIS_FALLOPIAN_TUBE	Endometriosis of fallopian tube || id:finn-b-N14_ENDOMETRIOSIS_FALLOPIAN_TUBE	rs6776756	A	G	A	G	3	128215821	-0.0174439	-0.0424	0.597562	0.5337	0.1331	0.00203747	0.749899	1.1e-17	1.40005	7.47e-05	73.3001
ieu-b-4879	telomere length || id:ieu-b-4879	finn-b-N14_ENDOMETRIOSIS_FALLOPIAN_TUBE	Endometriosis of fallopian tube || id:finn-b-N14_ENDOMETRIOSIS_FALLOPIAN_TUBE	rs6790988	G	A	G	A	3	170263320	0.0145728	0.0335	0.741902	0.7699	0.1563	0.00228428	0.8305	1.8e-10	1.56964	3.3e-05	40.6993
ieu-b-4879	telomere length || id:ieu-b-4879	finn-b-N14_ENDOMETRIOSIS_FALLOPIAN_TUBE	Endometriosis of fallopian tube || id:finn-b-N14_ENDOMETRIOSIS_FALLOPIAN_TUBE	rs6881568	A	C	A	C	5	1670265	0.0169256	-0.006	0.36258	0.2739	0.1487	0.00207735	0.9676	3.7e-16	1.42745	6.5e-05	66.3848
ieu-b-4879	telomere length || id:ieu-b-4879	finn-b-N14_ENDOMETRIOSIS_FALLOPIAN_TUBE	Endometriosis of fallopian tube || id:finn-b-N14_ENDOMETRIOSIS_FALLOPIAN_TUBE	rs7099229	A	G	A	G	10	96134685	-0.0153288	0.3375	0.273301	0.1796	0.1746	0.00224403	0.0532402	8.4e-12	1.54198	3.93e-05	46.6615
ieu-b-4879	telomere length || id:ieu-b-4879	finn-b-N14_ENDOMETRIOSIS_FALLOPIAN_TUBE	Endometriosis of fallopian tube || id:finn-b-N14_ENDOMETRIOSIS_FALLOPIAN_TUBE	rs7164950	G	A	G	A	15	56775385	0.0129362	0.2292	0.405979	0.4234	0.1337	0.00204001	0.0865307	2.3e-10	1.40179	4.11e-05	40.2114
ieu-b-4879	telomere length || id:ieu-b-4879	finn-b-N14_ENDOMETRIOSIS_FALLOPIAN_TUBE	Endometriosis of fallopian tube || id:finn-b-N14_ENDOMETRIOSIS_FALLOPIAN_TUBE	rs7209057	A	G	A	G	17	65705530	0.011819	-0.1057	0.561044	0.5533	0.1327	0.00202865	0.4257	5.7e-09	1.39399	3.54e-05	33.9428
ieu-b-4879	telomere length || id:ieu-b-4879	finn-b-N14_ENDOMETRIOSIS_FALLOPIAN_TUBE	Endometriosis of fallopian tube || id:finn-b-N14_ENDOMETRIOSIS_FALLOPIAN_TUBE	rs7221585	T	C	T	C	17	76195153	0.0143271	0.2145	0.22401	0.2848	0.1463	0.00247042	0.1428	6.7e-09	1.69755	2.48e-05	33.6337
ieu-b-4879	telomere length || id:ieu-b-4879	finn-b-N14_ENDOMETRIOSIS_FALLOPIAN_TUBE	Endometriosis of fallopian tube || id:finn-b-N14_ENDOMETRIOSIS_FALLOPIAN_TUBE	rs73581419	T	C	T	C	14	21941148	0.0229838	-0.2133	0.106605	0.08055	0.2432	0.00324156	0.3804	1.3e-12	2.22744	2.03e-05	50.2731
ieu-b-4879	telomere length || id:ieu-b-4879	finn-b-N14_ENDOMETRIOSIS_FALLOPIAN_TUBE	Endometriosis of fallopian tube || id:finn-b-N14_ENDOMETRIOSIS_FALLOPIAN_TUBE	rs73730598	A	G	A	G	5	77973	0.0273632	-0.0795	0.054793	0.06695	0.2685	0.00439272	0.767201	4.7e-10	3.01845	8.51e-06	38.8031
ieu-b-4879	telomere length || id:ieu-b-4879	finn-b-N14_ENDOMETRIOSIS_FALLOPIAN_TUBE	Endometriosis of fallopian tube || id:finn-b-N14_ENDOMETRIOSIS_FALLOPIAN_TUBE	rs75664430	G	C	G	C	17	8064779	-0.0235179	-0.0521	0.248028	0.191	0.1687	0.0023186	0.757399	3.6e-24	1.59322	8.13e-05	102.883
ieu-b-4879	telomere length || id:ieu-b-4879	finn-b-N14_ENDOMETRIOSIS_FALLOPIAN_TUBE	Endometriosis of fallopian tube || id:finn-b-N14_ENDOMETRIOSIS_FALLOPIAN_TUBE	rs76065543	T	C	T	C	16	74678063	0.0342843	0.0285	0.137527	0.1835	0.1708	0.00290708	0.8673	4.2e-32	1.9976	6.99e-05	139.084
ieu-b-4879	telomere length || id:ieu-b-4879	finn-b-N14_ENDOMETRIOSIS_FALLOPIAN_TUBE	Endometriosis of fallopian tube || id:finn-b-N14_ENDOMETRIOSIS_FALLOPIAN_TUBE	rs76219171	A	G	A	G	16	50188929	0.0359839	0.1318	0.058433	0.03519	0.3614	0.00431741	0.7153	7.8e-17	2.9667	1.62e-05	69.4656
ieu-b-4879	telomere length || id:ieu-b-4879	finn-b-N14_ENDOMETRIOSIS_FALLOPIAN_TUBE	Endometriosis of fallopian tube || id:finn-b-N14_ENDOMETRIOSIS_FALLOPIAN_TUBE	rs762679	A	T	A	T	8	48885436	0.0310104	-0.1333	0.856501	0.8297	0.1768	0.00285024	0.451	1.4e-27	1.95854	6.16e-05	118.373
ieu-b-4879	telomere length || id:ieu-b-4879	finn-b-N14_ENDOMETRIOSIS_FALLOPIAN_TUBE	Endometriosis of fallopian tube || id:finn-b-N14_ENDOMETRIOSIS_FALLOPIAN_TUBE	rs76666449	C	T	C	T	12	120904895	0.0295125	-0.0344	0.100625	0.1353	0.1938	0.00333186	0.8592	8.2e-19	2.28948	3.01e-05	78.4582
ieu-b-4879	telomere length || id:ieu-b-4879	finn-b-N14_ENDOMETRIOSIS_FALLOPIAN_TUBE	Endometriosis of fallopian tube || id:finn-b-N14_ENDOMETRIOSIS_FALLOPIAN_TUBE	rs7705526	A	C	A	C	5	1285974	0.0776022	0.1644	0.326578	0.32	0.1419	0.00216124	0.2468	1e-200	1.48509	0.001201	1289.26
ieu-b-4879	telomere length || id:ieu-b-4879	finn-b-N14_ENDOMETRIOSIS_FALLOPIAN_TUBE	Endometriosis of fallopian tube || id:finn-b-N14_ENDOMETRIOSIS_FALLOPIAN_TUBE	rs77231040	C	G	C	G	10	106280527	0.0989303	-0.3236	0.005742	0.02537	0.4228	0.0134649	0.444	2e-13	9.2524	1.31e-06	53.9824
ieu-b-4879	telomere length || id:ieu-b-4879	finn-b-N14_ENDOMETRIOSIS_FALLOPIAN_TUBE	Endometriosis of fallopian tube || id:finn-b-N14_ENDOMETRIOSIS_FALLOPIAN_TUBE	rs7772289	T	G	T	G	6	28674322	0.017549	0.0716	0.503081	0.6164	0.1376	0.00200003	0.6026	1.7e-18	1.37432	8.15e-05	76.9895
ieu-b-4879	telomere length || id:ieu-b-4879	finn-b-N14_ENDOMETRIOSIS_FALLOPIAN_TUBE	Endometriosis of fallopian tube || id:finn-b-N14_ENDOMETRIOSIS_FALLOPIAN_TUBE	rs77732866	A	G	A	G	2	58979879	0.0177942	0.0034	0.137597	0.1417	0.1897	0.00290595	0.9859	9.2e-10	1.99682	1.88e-05	37.4956
ieu-b-4879	telomere length || id:ieu-b-4879	finn-b-N14_ENDOMETRIOSIS_FALLOPIAN_TUBE	Endometriosis of fallopian tube || id:finn-b-N14_ENDOMETRIOSIS_FALLOPIAN_TUBE	rs7790856	T	C	T	C	7	124459852	-0.0437199	-0.2952	0.289139	0.2249	0.158	0.00220526	0.0618002	1.8e-87	1.51534	0.000342183	393.042
ieu-b-4879	telomere length || id:ieu-b-4879	finn-b-N14_ENDOMETRIOSIS_FALLOPIAN_TUBE	Endometriosis of fallopian tube || id:finn-b-N14_ENDOMETRIOSIS_FALLOPIAN_TUBE	rs78491606	C	A	C	A	3	72891547	-0.0756311	0.3623	0.018433	0.02808	0.4018	0.00741168	0.3672	1.9e-24	5.09293	7.98e-06	104.128
ieu-b-4879	telomere length || id:ieu-b-4879	finn-b-N14_ENDOMETRIOSIS_FALLOPIAN_TUBE	Endometriosis of fallopian tube || id:finn-b-N14_ENDOMETRIOSIS_FALLOPIAN_TUBE	rs79977579	A	C	A	C	12	54694560	0.0281517	-0.0797	0.09555	0.09436	0.2283	0.00343182	0.726999	2.3e-16	2.35817	2.46e-05	67.2915
ieu-b-4879	telomere length || id:ieu-b-4879	finn-b-N14_ENDOMETRIOSIS_FALLOPIAN_TUBE	Endometriosis of fallopian tube || id:finn-b-N14_ENDOMETRIOSIS_FALLOPIAN_TUBE	rs80116508	A	G	A	G	16	3650970	-0.0352672	-0.4354	0.062356	0.07874	0.2445	0.00415151	0.0748893	2e-17	2.85271	1.79e-05	72.1655
ieu-b-4879	telomere length || id:ieu-b-4879	finn-b-N14_ENDOMETRIOSIS_FALLOPIAN_TUBE	Endometriosis of fallopian tube || id:finn-b-N14_ENDOMETRIOSIS_FALLOPIAN_TUBE	rs80324517	A	G	A	G	6	204031	0.0396515	0.1866	0.048259	0.06328	0.2736	0.00466286	0.4953	1.8e-17	3.20408	1.41e-05	72.3127
ieu-b-4879	telomere length || id:ieu-b-4879	finn-b-N14_ENDOMETRIOSIS_FALLOPIAN_TUBE	Endometriosis of fallopian tube || id:finn-b-N14_ENDOMETRIOSIS_FALLOPIAN_TUBE	rs8102497	A	G	A	G	19	57370055	-0.0149654	-0.0098	0.431828	0.4515	0.1325	0.0020233	0.941	1.4e-13	1.39031	5.69e-05	54.7087
ieu-b-4879	telomere length || id:ieu-b-4879	finn-b-N14_ENDOMETRIOSIS_FALLOPIAN_TUBE	Endometriosis of fallopian tube || id:finn-b-N14_ENDOMETRIOSIS_FALLOPIAN_TUBE	rs8105767	G	A	G	A	19	22215441	0.0328384	-0.0393	0.29467	0.3174	0.1418	0.00220117	0.7819	2.5e-50	1.51253	0.000195935	222.565
ieu-b-4879	telomere length || id:ieu-b-4879	finn-b-N14_ENDOMETRIOSIS_FALLOPIAN_TUBE	Endometriosis of fallopian tube || id:finn-b-N14_ENDOMETRIOSIS_FALLOPIAN_TUBE	rs869785	C	T	C	T	3	24347800	-0.0147303	0.1347	0.672471	0.6601	0.1397	0.00212801	0.335	4.4e-12	1.46226	4.47e-05	47.9155
ieu-b-4879	telomere length || id:ieu-b-4879	finn-b-N14_ENDOMETRIOSIS_FALLOPIAN_TUBE	Endometriosis of fallopian tube || id:finn-b-N14_ENDOMETRIOSIS_FALLOPIAN_TUBE	rs871134	T	C	T	C	4	7044380	-0.0182986	0.2048	0.569032	0.5578	0.1328	0.0020263	0.1232	1.7e-19	1.39237	8.47e-05	81.5508
ieu-b-4879	telomere length || id:ieu-b-4879	finn-b-N14_ENDOMETRIOSIS_FALLOPIAN_TUBE	Endometriosis of fallopian tube || id:finn-b-N14_ENDOMETRIOSIS_FALLOPIAN_TUBE	rs932002	T	C	T	C	1	226577306	-0.0402052	-0.0035	0.150843	0.2367	0.1547	0.00279667	0.9819	7.3e-47	1.92173	0.00011213	206.672
ieu-b-4879	telomere length || id:ieu-b-4879	finn-b-N14_ENDOMETRIOSIS_FALLOPIAN_TUBE	Endometriosis of fallopian tube || id:finn-b-N14_ENDOMETRIOSIS_FALLOPIAN_TUBE	rs9398196	G	A	G	A	6	109601554	-0.0143586	0.172	0.52005	0.6239	0.1366	0.00201175	0.2077	9.5e-13	1.38237	5.39e-05	50.942
ieu-b-4879	telomere length || id:ieu-b-4879	finn-b-N14_ENDOMETRIOSIS_FALLOPIAN_TUBE	Endometriosis of fallopian tube || id:finn-b-N14_ENDOMETRIOSIS_FALLOPIAN_TUBE	rs939916	A	G	A	G	11	202253	0.0241795	0.1256	0.669967	0.7363	0.1507	0.00216724	0.4049	6.6e-29	1.48922	0.000116579	124.475
ieu-b-4879	telomere length || id:ieu-b-4879	finn-b-N14_ENDOMETRIOSIS_FALLOPIAN_TUBE	Endometriosis of fallopian tube || id:finn-b-N14_ENDOMETRIOSIS_FALLOPIAN_TUBE	rs9419958	C	T	C	T	10	105675946	-0.0810098	0.0214	0.86139	0.8849	0.2063	0.00293847	0.9173	2.6e-167	2.01917	0.000384375	760.033
ieu-b-4879	telomere length || id:ieu-b-4879	finn-b-N14_ENDOMETRIOSIS_FALLOPIAN_TUBE	Endometriosis of fallopian tube || id:finn-b-N14_ENDOMETRIOSIS_FALLOPIAN_TUBE	rs9600019	T	C	T	C	13	73317585	0.0127134	0.1416	0.335579	0.3785	0.1364	0.00213096	0.299	2.4e-09	1.46429	3.36e-05	35.5937
ieu-b-4879	telomere length || id:ieu-b-4879	finn-b-N14_ENDOMETRIOSIS_FALLOPIAN_TUBE	Endometriosis of fallopian tube || id:finn-b-N14_ENDOMETRIOSIS_FALLOPIAN_TUBE	rs9878436	T	C	T	C	3	138244400	-0.0143407	0.1278	0.434393	0.3541	0.1374	0.00201819	0.3523	1.2e-12	1.3868	5.25e-05	50.4913
ieu-b-4879	telomere length || id:ieu-b-4879	finn-b-N14_ENDOMETRIOSIS_FALLOPIAN_TUBE	Endometriosis of fallopian tube || id:finn-b-N14_ENDOMETRIOSIS_FALLOPIAN_TUBE	rs9940099	T	G	T	G	16	3613207	-0.033609	-0.4381	0.062718	0.07897	0.2444	0.00411613	0.0730399	3.2e-16	2.8284	1.66e-05	66.6704
ieu-b-4879	telomere length || id:ieu-b-4879	finn-b-N14_ENDOMETRIOSIS_FALLOPIAN_TUBE	Endometriosis of fallopian tube || id:finn-b-N14_ENDOMETRIOSIS_FALLOPIAN_TUBE	rs9955360	A	C	A	C	18	78008334	-0.0190311	0.334	0.869288	0.8545	0.1877	0.00299791	0.07519	2.2e-10	2.06001	1.94e-05	40.2987
ieu-b-4879	telomere length || id:ieu-b-4879	finn-b-N14_ENDOMETRIOSIS_INTESTINE	Endometriosis of intestine || id:finn-b-N14_ENDOMETRIOSIS_INTESTINE	rs1003322	A	C	A	C	22	51072289	0.0141734	-0.1962	0.213742	0.1471	0.1528	0.00247546	0.1991	1e-08	1.70101	2.33e-05	32.7821
ieu-b-4879	telomere length || id:ieu-b-4879	finn-b-N14_ENDOMETRIOSIS_INTESTINE	Endometriosis of intestine || id:finn-b-N14_ENDOMETRIOSIS_INTESTINE	rs10112752	A	G	A	G	8	73958718	-0.0287522	0.0263	0.430369	0.4511	0.1077	0.00202518	0.8071	9.5e-46	1.3916	0.000209304	201.565
ieu-b-4879	telomere length || id:ieu-b-4879	finn-b-N14_ENDOMETRIOSIS_INTESTINE	Endometriosis of intestine || id:finn-b-N14_ENDOMETRIOSIS_INTESTINE	rs1023767	A	G	A	G	8	95530969	-0.0183732	-0.0016	0.237595	0.3728	0.1103	0.00234772	0.9881	5e-15	1.61323	4.7e-05	61.2459
ieu-b-4879	telomere length || id:ieu-b-4879	finn-b-N14_ENDOMETRIOSIS_INTESTINE	Endometriosis of intestine || id:finn-b-N14_ENDOMETRIOSIS_INTESTINE	rs10768683	G	C	G	C	11	5247791	0.0469922	0.1426	0.841033	0.7937	0.1335	0.00277015	0.2854	1.5e-64	1.90351	0.000162964	287.77
ieu-b-4879	telomere length || id:ieu-b-4879	finn-b-N14_ENDOMETRIOSIS_INTESTINE	Endometriosis of intestine || id:finn-b-N14_ENDOMETRIOSIS_INTESTINE	rs10773176	G	A	G	A	12	122944713	-0.0172009	0.1578	0.741214	0.8085	0.1358	0.00228534	0.2453	5.2e-14	1.57037	4.6e-05	56.6501
ieu-b-4879	telomere length || id:ieu-b-4879	finn-b-N14_ENDOMETRIOSIS_INTESTINE	Endometriosis of intestine || id:finn-b-N14_ENDOMETRIOSIS_INTESTINE	rs10774624	A	G	A	G	12	111833788	0.0149944	0.3683	0.53276	0.5947	0.1094	0.00205494	0.000764892	2.9e-13	1.41205	5.61e-05	53.2427
ieu-b-4879	telomere length || id:ieu-b-4879	finn-b-N14_ENDOMETRIOSIS_INTESTINE	Endometriosis of intestine || id:finn-b-N14_ENDOMETRIOSIS_INTESTINE	rs10805346	C	T	C	T	4	9920347	0.0117072	-0.1132	0.439339	0.4533	0.1075	0.00202147	0.2925	7e-09	1.38905	3.5e-05	33.5406
ieu-b-4879	telomere length || id:ieu-b-4879	finn-b-N14_ENDOMETRIOSIS_INTESTINE	Endometriosis of intestine || id:finn-b-N14_ENDOMETRIOSIS_INTESTINE	rs10840270	G	C	G	C	11	9629553	0.014383	0.052	0.655684	0.6654	0.1138	0.00212494	0.6481	1.3e-11	1.46015	4.38e-05	45.8148
ieu-b-4879	telomere length || id:ieu-b-4879	finn-b-N14_ENDOMETRIOSIS_INTESTINE	Endometriosis of intestine || id:finn-b-N14_ENDOMETRIOSIS_INTESTINE	rs10845387	A	G	A	G	12	11757743	-0.0141214	-0.1275	0.352666	0.3437	0.116	0.00209396	0.2718	1.5e-11	1.43886	4.4e-05	45.4798
ieu-b-4879	telomere length || id:ieu-b-4879	finn-b-N14_ENDOMETRIOSIS_INTESTINE	Endometriosis of intestine || id:finn-b-N14_ENDOMETRIOSIS_INTESTINE	rs10905255	T	G	T	G	10	5870267	-0.0182493	0.0607	0.57919	0.5608	0.108	0.00203099	0.5737	2.6e-19	1.39559	8.34e-05	80.7378
ieu-b-4879	telomere length || id:ieu-b-4879	finn-b-N14_ENDOMETRIOSIS_INTESTINE	Endometriosis of intestine || id:finn-b-N14_ENDOMETRIOSIS_INTESTINE	rs11085072	T	C	T	C	19	4368142	-0.0131806	0.057	0.236909	0.1611	0.1456	0.00236713	0.6952	2.6e-08	1.62657	2.37e-05	31.0046
ieu-b-4879	telomere length || id:ieu-b-4879	finn-b-N14_ENDOMETRIOSIS_INTESTINE	Endometriosis of intestine || id:finn-b-N14_ENDOMETRIOSIS_INTESTINE	rs11117354	C	T	C	T	16	88092092	0.0232506	0.0069	0.696513	0.5788	0.1084	0.00219601	0.949	3.4e-26	1.50899	0.000100368	112.098
ieu-b-4879	telomere length || id:ieu-b-4879	finn-b-N14_ENDOMETRIOSIS_INTESTINE	Endometriosis of intestine || id:finn-b-N14_ENDOMETRIOSIS_INTESTINE	rs111527438	C	T	C	T	17	29252703	0.0125	0.1337	0.351251	0.32	0.1145	0.00211016	0.2427	3.1e-09	1.44999	3.39e-05	35.0905
ieu-b-4879	telomere length || id:ieu-b-4879	finn-b-N14_ENDOMETRIOSIS_INTESTINE	Endometriosis of intestine || id:finn-b-N14_ENDOMETRIOSIS_INTESTINE	rs111950327	C	G	C	G	16	48283993	0.0238271	-0.1548	0.063628	0.05304	0.2377	0.00409406	0.515	5.9e-09	2.81323	8.55e-06	33.8715
ieu-b-4879	telomere length || id:ieu-b-4879	finn-b-N14_ENDOMETRIOSIS_INTESTINE	Endometriosis of intestine || id:finn-b-N14_ENDOMETRIOSIS_INTESTINE	rs112394943	C	T	C	T	3	197842892	-0.0198961	-0.1336	0.162741	0.2382	0.1278	0.00281641	0.2957	1.6e-12	1.93529	2.88e-05	49.905
ieu-b-4879	telomere length || id:ieu-b-4879	finn-b-N14_ENDOMETRIOSIS_INTESTINE	Endometriosis of intestine || id:finn-b-N14_ENDOMETRIOSIS_INTESTINE	rs113525195	A	C	A	C	14	23499321	-0.0124075	-0.1205	0.290254	0.303	0.1164	0.00224132	0.3006	3.1e-08	1.54012	2.67e-05	30.6451
ieu-b-4879	telomere length || id:ieu-b-4879	finn-b-N14_ENDOMETRIOSIS_INTESTINE	Endometriosis of intestine || id:finn-b-N14_ENDOMETRIOSIS_INTESTINE	rs11412296	T	TA	T	TA	15	50366116	0.0332259	0.0551	0.759384	0.7626	0.1248	0.00234478	0.658999	1.4e-45	1.61121	0.000155404	200.793
ieu-b-4879	telomere length || id:ieu-b-4879	finn-b-N14_ENDOMETRIOSIS_INTESTINE	Endometriosis of intestine || id:finn-b-N14_ENDOMETRIOSIS_INTESTINE	rs11557154	T	C	T	C	9	34107505	-0.0343719	-0.1206	0.13003	0.1319	0.1579	0.00298538	0.4448	1.1e-30	2.0514	6.35e-05	132.559
ieu-b-4879	telomere length || id:ieu-b-4879	finn-b-N14_ENDOMETRIOSIS_INTESTINE	Endometriosis of intestine || id:finn-b-N14_ENDOMETRIOSIS_INTESTINE	rs11579626	C	A	C	A	1	146741960	0.0265113	0.106	0.084882	0.1228	0.1653	0.00357752	0.5212	1.3e-13	2.45829	1.81e-05	54.9159
ieu-b-4879	telomere length || id:ieu-b-4879	finn-b-N14_ENDOMETRIOSIS_INTESTINE	Endometriosis of intestine || id:finn-b-N14_ENDOMETRIOSIS_INTESTINE	rs11584821	T	C	T	C	1	114419489	-0.0306517	0.1868	0.176208	0.1797	0.1397	0.00263623	0.1812	3e-31	1.81148	8.31e-05	135.189
ieu-b-4879	telomere length || id:ieu-b-4879	finn-b-N14_ENDOMETRIOSIS_INTESTINE	Endometriosis of intestine || id:finn-b-N14_ENDOMETRIOSIS_INTESTINE	rs116863223	A	G	A	G	18	709396	-0.0817874	-0.4894	0.011763	0.01621	0.4254	0.00937157	0.25	2.6e-18	6.43967	3.75e-06	76.1637
ieu-b-4879	telomere length || id:ieu-b-4879	finn-b-N14_ENDOMETRIOSIS_INTESTINE	Endometriosis of intestine || id:finn-b-N14_ENDOMETRIOSIS_INTESTINE	rs11699829	A	G	A	G	20	62157200	0.0641957	-0.6785	0.034146	0.01641	0.4337	0.00602028	0.1177	1.5e-26	4.13683	1.59e-05	113.705
ieu-b-4879	telomere length || id:ieu-b-4879	finn-b-N14_ENDOMETRIOSIS_INTESTINE	Endometriosis of intestine || id:finn-b-N14_ENDOMETRIOSIS_INTESTINE	rs117407747	T	C	T	C	7	159117178	0.0450533	-0.4414	0.027571	0.009538	0.5296	0.00611706	0.4046	1.8e-13	4.20333	6.16e-06	54.246
ieu-b-4879	telomere length || id:ieu-b-4879	finn-b-N14_ENDOMETRIOSIS_INTESTINE	Endometriosis of intestine || id:finn-b-N14_ENDOMETRIOSIS_INTESTINE	rs117512405	A	G	A	G	20	62574274	-0.0790134	-0.3263	0.017043	0.05569	0.2403	0.00824611	0.1746	9.5e-22	5.66631	6.51e-06	91.8128
ieu-b-4879	telomere length || id:ieu-b-4879	finn-b-N14_ENDOMETRIOSIS_INTESTINE	Endometriosis of intestine || id:finn-b-N14_ENDOMETRIOSIS_INTESTINE	rs117630647	A	G	A	G	7	124779510	0.059565	-0.1381	0.021346	0.01742	0.4103	0.00720413	0.7363	1.4e-16	4.95031	6.05e-06	68.3627
ieu-b-4879	telomere length || id:ieu-b-4879	finn-b-N14_ENDOMETRIOSIS_INTESTINE	Endometriosis of intestine || id:finn-b-N14_ENDOMETRIOSIS_INTESTINE	rs11769630	A	T	A	T	7	50257703	-0.0256807	0.32	0.072227	0.1029	0.176	0.00389475	0.0690303	4.3e-11	2.67627	1.23e-05	43.4765
ieu-b-4879	telomere length || id:ieu-b-4879	finn-b-N14_ENDOMETRIOSIS_INTESTINE	Endometriosis of intestine || id:finn-b-N14_ENDOMETRIOSIS_INTESTINE	rs11991877	A	T	A	T	8	56664524	-0.030138	0.2641	0.889309	0.8598	0.1537	0.00318686	0.0857808	3.2e-21	2.18985	3.73e-05	89.434
ieu-b-4879	telomere length || id:ieu-b-4879	finn-b-N14_ENDOMETRIOSIS_INTESTINE	Endometriosis of intestine || id:finn-b-N14_ENDOMETRIOSIS_INTESTINE	rs12369950	C	T	C	T	12	24762109	-0.0178308	0.1672	0.140675	0.151	0.1514	0.00290205	0.2696	8e-10	1.99414	1.93e-05	37.7513
ieu-b-4879	telomere length || id:ieu-b-4879	finn-b-N14_ENDOMETRIOSIS_INTESTINE	Endometriosis of intestine || id:finn-b-N14_ENDOMETRIOSIS_INTESTINE	rs12412214	A	G	A	G	10	101276256	-0.0245174	-0.1571	0.279765	0.3948	0.1095	0.00222685	0.1512	3.4e-28	1.53018	0.000103458	121.218
ieu-b-4879	telomere length || id:ieu-b-4879	finn-b-N14_ENDOMETRIOSIS_INTESTINE	Endometriosis of intestine || id:finn-b-N14_ENDOMETRIOSIS_INTESTINE	rs12451892	C	T	C	T	17	2247982	-0.0116145	-0.0814	0.380511	0.4351	0.1086	0.00207578	0.4537	2.2e-08	1.42637	3.13e-05	31.3068
ieu-b-4879	telomere length || id:ieu-b-4879	finn-b-N14_ENDOMETRIOSIS_INTESTINE	Endometriosis of intestine || id:finn-b-N14_ENDOMETRIOSIS_INTESTINE	rs1291143	C	A	C	A	20	35525640	0.0493145	-0.1382	0.849026	0.7775	0.1288	0.0027991	0.2834	1.8e-69	1.9234	0.000168525	310.393
ieu-b-4879	telomere length || id:ieu-b-4879	finn-b-N14_ENDOMETRIOSIS_INTESTINE	Endometriosis of intestine || id:finn-b-N14_ENDOMETRIOSIS_INTESTINE	rs12925933	C	A	C	A	16	90141355	-0.0146622	0.0166	0.66221	0.5393	0.1079	0.00213796	0.8778	7e-12	1.4691	4.46e-05	47.0326
ieu-b-4879	telomere length || id:ieu-b-4879	finn-b-N14_ENDOMETRIOSIS_INTESTINE	Endometriosis of intestine || id:finn-b-N14_ENDOMETRIOSIS_INTESTINE	rs12932179	G	A	G	A	16	9072085	-0.0136257	-0.0179	0.561399	0.6186	0.11	0.0020276	0.8708	1.8e-11	1.39326	4.71e-05	45.1599
ieu-b-4879	telomere length || id:ieu-b-4879	finn-b-N14_ENDOMETRIOSIS_INTESTINE	Endometriosis of intestine || id:finn-b-N14_ENDOMETRIOSIS_INTESTINE	rs13062095	C	T	C	T	3	101267385	0.0138552	-0.2257	0.327843	0.3746	0.1101	0.00214113	0.0403999	9.7e-11	1.47128	3.91e-05	41.8735
ieu-b-4879	telomere length || id:ieu-b-4879	finn-b-N14_ENDOMETRIOSIS_INTESTINE	Endometriosis of intestine || id:finn-b-N14_ENDOMETRIOSIS_INTESTINE	rs13230646	C	T	C	T	7	23930316	-0.0173277	-0.3977	0.248945	0.1746	0.1398	0.00232377	0.00444601	8.9e-14	1.59678	4.4e-05	55.6027
ieu-b-4879	telomere length || id:ieu-b-4879	finn-b-N14_ENDOMETRIOSIS_INTESTINE	Endometriosis of intestine || id:finn-b-N14_ENDOMETRIOSIS_INTESTINE	rs1332941	G	A	G	A	13	41695100	0.0256552	0.0003	0.820466	0.7918	0.1316	0.00273159	0.9983	5.9e-21	1.87701	5.5e-05	88.2104
ieu-b-4879	telomere length || id:ieu-b-4879	finn-b-N14_ENDOMETRIOSIS_INTESTINE	Endometriosis of intestine || id:finn-b-N14_ENDOMETRIOSIS_INTESTINE	rs137901416	A	G	A	G	14	73418095	0.04572	-0.1972	0.100311	0.06498	0.2161	0.00332355	0.3615	4.7e-43	2.28377	7.23e-05	189.238
ieu-b-4879	telomere length || id:ieu-b-4879	finn-b-N14_ENDOMETRIOSIS_INTESTINE	Endometriosis of intestine || id:finn-b-N14_ENDOMETRIOSIS_INTESTINE	rs139669835	T	C	T	C	18	729871	-0.0612563	-1.0751	0.009365	0.00148	1.4047	0.0105346	0.4441	6.1e-09	7.23884	1.33e-06	33.8116
ieu-b-4879	telomere length || id:ieu-b-4879	finn-b-N14_ENDOMETRIOSIS_INTESTINE	Endometriosis of intestine || id:finn-b-N14_ENDOMETRIOSIS_INTESTINE	rs139795227	C	A	C	A	1	92842367	0.0599379	-0.1384	0.014021	0.02773	0.3355	0.00873247	0.6801	6.7e-12	6.00051	2.76e-06	47.1117
ieu-b-4879	telomere length || id:ieu-b-4879	finn-b-N14_ENDOMETRIOSIS_INTESTINE	Endometriosis of intestine || id:finn-b-N14_ENDOMETRIOSIS_INTESTINE	rs141214782	TTATC	T	TTATC	T	5	78954683	-0.0246687	-0.3559	0.101206	0.1048	0.1725	0.00335723	0.0390796	2e-13	2.30692	2.08e-05	53.9921
ieu-b-4879	telomere length || id:ieu-b-4879	finn-b-N14_ENDOMETRIOSIS_INTESTINE	Endometriosis of intestine || id:finn-b-N14_ENDOMETRIOSIS_INTESTINE	rs142426306	T	C	T	C	20	62488152	-0.0504903	0.0033	0.039544	0.04081	0.2669	0.00539933	0.9901	8.7e-21	3.71015	1.41e-05	87.4452
ieu-b-4879	telomere length || id:ieu-b-4879	finn-b-N14_ENDOMETRIOSIS_INTESTINE	Endometriosis of intestine || id:finn-b-N14_ENDOMETRIOSIS_INTESTINE	rs143190905	T	G	T	G	20	62291767	-0.0723995	-0.1491	0.080404	0.07672	0.2005	0.00369421	0.4573	1.6e-85	2.53847	0.00012029	384.086
ieu-b-4879	telomere length || id:ieu-b-4879	finn-b-N14_ENDOMETRIOSIS_INTESTINE	Endometriosis of intestine || id:finn-b-N14_ENDOMETRIOSIS_INTESTINE	rs144204502	T	C	T	C	17	76183233	-0.100574	-0.064	0.012562	0.03766	0.2865	0.00913369	0.8233	3.4e-28	6.27621	6.37e-06	121.249
ieu-b-4879	telomere length || id:ieu-b-4879	finn-b-N14_ENDOMETRIOSIS_INTESTINE	Endometriosis of intestine || id:finn-b-N14_ENDOMETRIOSIS_INTESTINE	rs145114957	G	C	G	C	1	94322469	0.0272605	0.0788	0.042648	0.03863	0.2739	0.00498872	0.773599	4.6e-08	3.42799	5.16e-06	29.86
ieu-b-4879	telomere length || id:ieu-b-4879	finn-b-N14_ENDOMETRIOSIS_INTESTINE	Endometriosis of intestine || id:finn-b-N14_ENDOMETRIOSIS_INTESTINE	rs150150565	T	C	T	C	18	708207	0.063762	0.5598	0.021455	0.01823	0.3987	0.00739877	0.1604	6.8e-18	5.08406	6.6e-06	74.2685
ieu-b-4879	telomere length || id:ieu-b-4879	finn-b-N14_ENDOMETRIOSIS_INTESTINE	Endometriosis of intestine || id:finn-b-N14_ENDOMETRIOSIS_INTESTINE	rs1611236	A	G	A	G	6	29748690	-0.0160135	-0.0633	0.32687	0.225	0.1296	0.00213359	0.6252	6.1e-14	1.46609	5.25e-05	56.3314
ieu-b-4879	telomere length || id:ieu-b-4879	finn-b-N14_ENDOMETRIOSIS_INTESTINE	Endometriosis of intestine || id:finn-b-N14_ENDOMETRIOSIS_INTESTINE	rs16978028	T	A	T	A	18	42070981	-0.029945	-0.1231	0.143727	0.08108	0.1929	0.00285068	0.5235	8.2e-26	1.95884	5.75e-05	110.345
ieu-b-4879	telomere length || id:ieu-b-4879	finn-b-N14_ENDOMETRIOSIS_INTESTINE	Endometriosis of intestine || id:finn-b-N14_ENDOMETRIOSIS_INTESTINE	rs17445108	A	G	A	G	12	57082058	-0.0168922	0.037	0.12695	0.1261	0.1637	0.00300983	0.8214	2e-08	2.0682	1.48e-05	31.4984
ieu-b-4879	telomere length || id:ieu-b-4879	finn-b-N14_ENDOMETRIOSIS_INTESTINE	Endometriosis of intestine || id:finn-b-N14_ENDOMETRIOSIS_INTESTINE	rs17677991	G	C	G	C	15	42032383	0.0222664	0.0198	0.342123	0.3976	0.1088	0.00210806	0.8559	4.4e-26	1.44855	0.000106363	111.567
ieu-b-4879	telomere length || id:ieu-b-4879	finn-b-N14_ENDOMETRIOSIS_INTESTINE	Endometriosis of intestine || id:finn-b-N14_ENDOMETRIOSIS_INTESTINE	rs182059586	C	T	C	T	16	14652220	-0.0571159	-0.649	0.02511	0.007443	0.6273	0.00680853	0.3009	4.9e-17	4.67848	7.3e-06	70.3732
ieu-b-4879	telomere length || id:ieu-b-4879	finn-b-N14_ENDOMETRIOSIS_INTESTINE	Endometriosis of intestine || id:finn-b-N14_ENDOMETRIOSIS_INTESTINE	rs185174247	A	G	A	G	5	138914024	0.0372806	0.54	0.05609	0.02994	0.305	0.00435145	0.0766196	1.1e-17	2.9901	1.65e-05	73.4003
ieu-b-4879	telomere length || id:ieu-b-4879	finn-b-N14_ENDOMETRIOSIS_INTESTINE	Endometriosis of intestine || id:finn-b-N14_ENDOMETRIOSIS_INTESTINE	rs188918174	T	C	T	C	2	54473646	0.0403062	0.0685	0.036106	0.04777	0.254	0.00543604	0.787501	1.2e-13	3.73537	8.1e-06	54.9767
ieu-b-4879	telomere length || id:ieu-b-4879	finn-b-N14_ENDOMETRIOSIS_INTESTINE	Endometriosis of intestine || id:finn-b-N14_ENDOMETRIOSIS_INTESTINE	rs1907702	A	G	A	G	12	88955469	0.0150247	0.0367	0.766771	0.7984	0.1339	0.00242651	0.7837	5.9e-10	1.66737	2.9e-05	38.3396
ieu-b-4879	telomere length || id:ieu-b-4879	finn-b-N14_ENDOMETRIOSIS_INTESTINE	Endometriosis of intestine || id:finn-b-N14_ENDOMETRIOSIS_INTESTINE	rs1957937	T	A	T	A	14	96181360	0.0209365	0.0198	0.16018	0.1828	0.1381	0.00273361	0.8861	1.9e-14	1.8784	3.34e-05	58.6591
ieu-b-4879	telomere length || id:ieu-b-4879	finn-b-N14_ENDOMETRIOSIS_INTESTINE	Endometriosis of intestine || id:finn-b-N14_ENDOMETRIOSIS_INTESTINE	rs1985369	G	A	G	A	7	159119220	-0.0311893	0.0248	0.868178	0.8901	0.1686	0.00300952	0.8829	3.6e-25	2.06799	5.21e-05	107.403
ieu-b-4879	telomere length || id:ieu-b-4879	finn-b-N14_ENDOMETRIOSIS_INTESTINE	Endometriosis of intestine || id:finn-b-N14_ENDOMETRIOSIS_INTESTINE	rs2056726	A	G	A	G	7	99780283	-0.0228078	-0.0896	0.214376	0.2254	0.1281	0.00243638	0.4842	7.9e-21	1.67416	6.25e-05	87.6348
ieu-b-4879	telomere length || id:ieu-b-4879	finn-b-N14_ENDOMETRIOSIS_INTESTINE	Endometriosis of intestine || id:finn-b-N14_ENDOMETRIOSIS_INTESTINE	rs2230590	C	T	C	T	3	49936102	-0.0158022	0.0161	0.510897	0.395	0.1086	0.00200806	0.8821	3.6e-15	1.37984	6.55e-05	61.9272
ieu-b-4879	telomere length || id:ieu-b-4879	finn-b-N14_ENDOMETRIOSIS_INTESTINE	Endometriosis of intestine || id:finn-b-N14_ENDOMETRIOSIS_INTESTINE	rs2282764	G	A	G	A	4	2255063	-0.0224234	-0.1367	0.142384	0.1425	0.1521	0.00289392	0.3688	9.3e-15	1.98855	3.11e-05	60.0385
ieu-b-4879	telomere length || id:ieu-b-4879	finn-b-N14_ENDOMETRIOSIS_INTESTINE	Endometriosis of intestine || id:finn-b-N14_ENDOMETRIOSIS_INTESTINE	rs2293579	A	G	A	G	11	47440758	-0.012915	0.0709	0.386274	0.2974	0.1178	0.00205481	0.5471	3.3e-10	1.41196	3.97e-05	39.5044
ieu-b-4879	telomere length || id:ieu-b-4879	finn-b-N14_ENDOMETRIOSIS_INTESTINE	Endometriosis of intestine || id:finn-b-N14_ENDOMETRIOSIS_INTESTINE	rs2538745	C	T	C	T	7	76310784	-0.012942	-0.1706	0.602841	0.5288	0.107	0.002056	0.1108	3.1e-10	1.41278	4.02e-05	39.6238
ieu-b-4879	telomere length || id:ieu-b-4879	finn-b-N14_ENDOMETRIOSIS_INTESTINE	Endometriosis of intestine || id:finn-b-N14_ENDOMETRIOSIS_INTESTINE	rs2555104	C	A	C	A	2	17841243	-0.0139717	-0.0989	0.434255	0.4807	0.1066	0.00203498	0.3532	6.6e-12	1.39833	4.91e-05	47.1388
ieu-b-4879	telomere length || id:ieu-b-4879	finn-b-N14_ENDOMETRIOSIS_INTESTINE	Endometriosis of intestine || id:finn-b-N14_ENDOMETRIOSIS_INTESTINE	rs2763979	T	C	T	C	6	31794592	-0.0277713	0.0704	0.359721	0.4392	0.1097	0.00208092	0.5211	1.3e-40	1.4299	0.000173758	178.107
ieu-b-4879	telomere length || id:ieu-b-4879	finn-b-N14_ENDOMETRIOSIS_INTESTINE	Endometriosis of intestine || id:finn-b-N14_ENDOMETRIOSIS_INTESTINE	rs28363070	A	G	A	G	5	1415068	0.0755557	0.9881	0.013389	0.002363	1.1489	0.00959987	0.3897	3.5e-15	6.59654	3.47e-06	61.9446
ieu-b-4879	telomere length || id:ieu-b-4879	finn-b-N14_ENDOMETRIOSIS_INTESTINE	Endometriosis of intestine || id:finn-b-N14_ENDOMETRIOSIS_INTESTINE	rs28502153	A	C	A	C	22	17469049	-0.0215916	-0.1035	0.377958	0.3726	0.1102	0.00206208	0.3476	1.2e-25	1.41696	0.000109182	109.637
ieu-b-4879	telomere length || id:ieu-b-4879	finn-b-N14_ENDOMETRIOSIS_INTESTINE	Endometriosis of intestine || id:finn-b-N14_ENDOMETRIOSIS_INTESTINE	rs28577594	C	G	C	G	12	123895906	0.0187657	0.0511	0.709829	0.7054	0.1174	0.00224024	0.6635	5.4e-17	1.53938	6.12e-05	70.1682
ieu-b-4879	telomere length || id:ieu-b-4879	finn-b-N14_ENDOMETRIOSIS_INTESTINE	Endometriosis of intestine || id:finn-b-N14_ENDOMETRIOSIS_INTESTINE	rs2967355	C	A	C	A	16	82200103	-0.0461595	-0.088	0.774276	0.8257	0.1394	0.00238972	0.5278	4e-83	1.64209	0.000276204	373.102
ieu-b-4879	telomere length || id:ieu-b-4879	finn-b-N14_ENDOMETRIOSIS_INTESTINE	Endometriosis of intestine || id:finn-b-N14_ENDOMETRIOSIS_INTESTINE	rs2977608	C	A	C	A	1	768253	0.0129483	0.0186	0.743949	0.6901	0.1162	0.00233716	0.873	3e-08	1.60598	2.48e-05	30.6937
ieu-b-4879	telomere length || id:ieu-b-4879	finn-b-N14_ENDOMETRIOSIS_INTESTINE	Endometriosis of intestine || id:finn-b-N14_ENDOMETRIOSIS_INTESTINE	rs3093888	A	G	A	G	14	20812951	-0.028973	0.0153	0.05131	0.08975	0.1864	0.00452459	0.9344	1.5e-10	3.10907	8.45e-06	41.0042
ieu-b-4879	telomere length || id:ieu-b-4879	finn-b-N14_ENDOMETRIOSIS_INTESTINE	Endometriosis of intestine || id:finn-b-N14_ENDOMETRIOSIS_INTESTINE	rs35446936	A	G	A	G	3	169486508	-0.0940025	-0.1055	0.243674	0.2741	0.1196	0.00232918	0.3778	1e-200	1.60049	0.00127151	1628.82
ieu-b-4879	telomere length || id:ieu-b-4879	finn-b-N14_ENDOMETRIOSIS_INTESTINE	Endometriosis of intestine || id:finn-b-N14_ENDOMETRIOSIS_INTESTINE	rs35640778	A	G	A	G	20	62321128	-0.209011	-0.0714	0.020757	0.01302	0.4884	0.00702087	0.8838	9.59e-195	4.82439	7.63e-05	886.25
ieu-b-4879	telomere length || id:ieu-b-4879	finn-b-N14_ENDOMETRIOSIS_INTESTINE	Endometriosis of intestine || id:finn-b-N14_ENDOMETRIOSIS_INTESTINE	rs3767952	A	G	A	G	1	41231032	0.0134472	0.0453	0.226709	0.2229	0.1273	0.00238826	0.722099	1.8e-08	1.64109	2.35e-05	31.703
ieu-b-4879	telomere length || id:ieu-b-4879	finn-b-N14_ENDOMETRIOSIS_INTESTINE	Endometriosis of intestine || id:finn-b-N14_ENDOMETRIOSIS_INTESTINE	rs3785074	G	A	G	A	16	69406986	0.023863	0.1446	0.289672	0.2079	0.1309	0.00220455	0.2692	2.6e-27	1.51485	0.000102118	117.168
ieu-b-4879	telomere length || id:ieu-b-4879	finn-b-N14_ENDOMETRIOSIS_INTESTINE	Endometriosis of intestine || id:finn-b-N14_ENDOMETRIOSIS_INTESTINE	rs3891167	G	A	G	A	18	658423	-0.0425685	0.0448	0.253435	0.25	0.1244	0.00239551	0.7185	1.2e-70	1.64607	0.000253071	315.777
ieu-b-4879	telomere length || id:ieu-b-4879	finn-b-N14_ENDOMETRIOSIS_INTESTINE	Endometriosis of intestine || id:finn-b-N14_ENDOMETRIOSIS_INTESTINE	rs41269079	A	T	A	T	1	45252015	0.0153617	0.013	0.188991	0.2093	0.1313	0.0025499	0.9212	1.7e-09	1.75216	2.36e-05	36.2938
ieu-b-4879	telomere length || id:ieu-b-4879	finn-b-N14_ENDOMETRIOSIS_INTESTINE	Endometriosis of intestine || id:finn-b-N14_ENDOMETRIOSIS_INTESTINE	rs41304832	A	G	A	G	20	62375508	0.0611702	0.0769	0.012378	0.03754	0.2891	0.0093095	0.7901	5e-11	6.39702	2.24e-06	43.1745
ieu-b-4879	telomere length || id:ieu-b-4879	finn-b-N14_ENDOMETRIOSIS_INTESTINE	Endometriosis of intestine || id:finn-b-N14_ENDOMETRIOSIS_INTESTINE	rs429358	C	T	C	T	19	45411941	0.0173498	-0.0143	0.153969	0.1837	0.1382	0.00277091	0.9174	3.8e-10	1.90403	2.16e-05	39.2052
ieu-b-4879	telomere length || id:ieu-b-4879	finn-b-N14_ENDOMETRIOSIS_INTESTINE	Endometriosis of intestine || id:finn-b-N14_ENDOMETRIOSIS_INTESTINE	rs4498805	T	G	T	G	1	110910397	0.0150601	-0.1096	0.546632	0.5032	0.1062	0.00200376	0.3023	5.7e-14	1.37688	5.93e-05	56.4891
ieu-b-4879	telomere length || id:ieu-b-4879	finn-b-N14_ENDOMETRIOSIS_INTESTINE	Endometriosis of intestine || id:finn-b-N14_ENDOMETRIOSIS_INTESTINE	rs4530278	T	G	T	G	19	33752994	0.0138793	0.0226	0.59815	0.6017	0.109	0.0020567	0.8356	1.5e-11	1.41326	4.64e-05	45.54
ieu-b-4879	telomere length || id:ieu-b-4879	finn-b-N14_ENDOMETRIOSIS_INTESTINE	Endometriosis of intestine || id:finn-b-N14_ENDOMETRIOSIS_INTESTINE	rs45604339	T	C	T	C	14	65543102	-0.020433	-0.0619	0.34242	0.3845	0.1091	0.00211433	0.5703	4.3e-22	1.45286	8.91e-05	93.3939
ieu-b-4879	telomere length || id:ieu-b-4879	finn-b-N14_ENDOMETRIOSIS_INTESTINE	Endometriosis of intestine || id:finn-b-N14_ENDOMETRIOSIS_INTESTINE	rs4616688	T	G	T	G	3	160042459	-0.0173476	-0.0801	0.525394	0.6059	0.1094	0.00200198	0.4641	4.5e-18	1.37566	7.93e-05	75.0861
ieu-b-4879	telomere length || id:ieu-b-4879	finn-b-N14_ENDOMETRIOSIS_INTESTINE	Endometriosis of intestine || id:finn-b-N14_ENDOMETRIOSIS_INTESTINE	rs4695407	G	A	G	A	4	48843372	0.0141511	-0.0066	0.507843	0.4695	0.1066	0.00199925	0.9508	1.5e-12	1.37378	5.3e-05	50.101
ieu-b-4879	telomere length || id:ieu-b-4879	finn-b-N14_ENDOMETRIOSIS_INTESTINE	Endometriosis of intestine || id:finn-b-N14_ENDOMETRIOSIS_INTESTINE	rs4724	A	G	A	G	17	7760397	-0.0547446	-0.0927	0.116598	0.107	0.172	0.00312441	0.59	9.8e-69	2.14694	0.000133944	307.006
ieu-b-4879	telomere length || id:ieu-b-4879	finn-b-N14_ENDOMETRIOSIS_INTESTINE	Endometriosis of intestine || id:finn-b-N14_ENDOMETRIOSIS_INTESTINE	rs4731541	G	C	G	C	7	128678236	-0.0206119	-0.1022	0.624901	0.6349	0.1114	0.00205962	0.3587	1.4e-23	1.41527	9.94e-05	100.153
ieu-b-4879	telomere length || id:ieu-b-4879	finn-b-N14_ENDOMETRIOSIS_INTESTINE	Endometriosis of intestine || id:finn-b-N14_ENDOMETRIOSIS_INTESTINE	rs4743037	T	C	T	C	9	109639970	0.0147971	0.0376	0.230874	0.2157	0.1295	0.00238094	0.771699	5.1e-10	1.63606	2.91e-05	38.6239
ieu-b-4879	telomere length || id:ieu-b-4879	finn-b-N14_ENDOMETRIOSIS_INTESTINE	Endometriosis of intestine || id:finn-b-N14_ENDOMETRIOSIS_INTESTINE	rs55747751	A	G	A	G	5	132397351	-0.0211612	0.0903	0.077375	0.05532	0.2298	0.00375164	0.6944	1.7e-08	2.57794	9.62e-06	31.8155
ieu-b-4879	telomere length || id:ieu-b-4879	finn-b-N14_ENDOMETRIOSIS_INTESTINE	Endometriosis of intestine || id:finn-b-N14_ENDOMETRIOSIS_INTESTINE	rs56799554	G	A	G	A	17	41456413	-0.0259793	-0.1333	0.170183	0.2335	0.1278	0.00267858	0.2969	3e-22	1.84058	5.63e-05	94.0688
ieu-b-4879	telomere length || id:ieu-b-4879	finn-b-N14_ENDOMETRIOSIS_INTESTINE	Endometriosis of intestine || id:finn-b-N14_ENDOMETRIOSIS_INTESTINE	rs5742915	C	T	C	T	15	74336633	0.0193377	-0.0818	0.445829	0.4077	0.1089	0.00202886	0.4524	1.6e-21	1.39413	9.51e-05	90.8459
ieu-b-4879	telomere length || id:ieu-b-4879	finn-b-N14_ENDOMETRIOSIS_INTESTINE	Endometriosis of intestine || id:finn-b-N14_ENDOMETRIOSIS_INTESTINE	rs59409453	G	A	G	A	17	1666218	0.0202133	0.1737	0.730602	0.7915	0.1314	0.00230175	0.1863	1.6e-18	1.58165	6.43e-05	77.1184
ieu-b-4879	telomere length || id:ieu-b-4879	finn-b-N14_ENDOMETRIOSIS_INTESTINE	Endometriosis of intestine || id:finn-b-N14_ENDOMETRIOSIS_INTESTINE	rs6007020	C	T	C	T	22	45790132	0.0144904	0.2042	0.367823	0.3576	0.1115	0.00209637	0.0669993	4.8e-12	1.44052	4.71e-05	47.7777
ieu-b-4879	telomere length || id:ieu-b-4879	finn-b-N14_ENDOMETRIOSIS_INTESTINE	Endometriosis of intestine || id:finn-b-N14_ENDOMETRIOSIS_INTESTINE	rs6054257	A	G	A	G	20	66370	-0.0141684	0.0531	0.793522	0.7993	0.134	0.00247729	0.692201	1.1e-08	1.70227	2.27e-05	32.7106
ieu-b-4879	telomere length || id:ieu-b-4879	finn-b-N14_ENDOMETRIOSIS_INTESTINE	Endometriosis of intestine || id:finn-b-N14_ENDOMETRIOSIS_INTESTINE	rs611646	A	T	A	T	11	108177097	-0.0368309	0.1598	0.408685	0.3945	0.109	0.00203547	0.1427	3.5e-73	1.39867	0.000335143	327.412
ieu-b-4879	telomere length || id:ieu-b-4879	finn-b-N14_ENDOMETRIOSIS_INTESTINE	Endometriosis of intestine || id:finn-b-N14_ENDOMETRIOSIS_INTESTINE	rs61405042	T	C	T	C	7	67200	-0.0501874	-0.4843	0.029288	0.0173	0.5114	0.00602955	0.3436	8.5e-17	4.1432	8.34e-06	69.2819
ieu-b-4879	telomere length || id:ieu-b-4879	finn-b-N14_ENDOMETRIOSIS_INTESTINE	Endometriosis of intestine || id:finn-b-N14_ENDOMETRIOSIS_INTESTINE	rs61748181	T	C	T	C	5	1294166	-0.059181	-0.1456	0.028928	0.05402	0.2403	0.00595394	0.5445	2.8e-23	4.09125	1.18e-05	98.7997
ieu-b-4879	telomere length || id:ieu-b-4879	finn-b-N14_ENDOMETRIOSIS_INTESTINE	Endometriosis of intestine || id:finn-b-N14_ENDOMETRIOSIS_INTESTINE	rs6536702	A	G	A	G	4	164028105	0.0534148	0.0663	0.774647	0.8144	0.1375	0.00238875	0.6297	9.4e-111	1.64143	0.000369723	500.014
ieu-b-4879	telomere length || id:ieu-b-4879	finn-b-N14_ENDOMETRIOSIS_INTESTINE	Endometriosis of intestine || id:finn-b-N14_ENDOMETRIOSIS_INTESTINE	rs6584579	G	A	G	A	10	105645725	0.0114923	-0.0992	0.398876	0.3229	0.1137	0.00204674	0.3829	2e-08	1.40642	3.2e-05	31.5274
ieu-b-4879	telomere length || id:ieu-b-4879	finn-b-N14_ENDOMETRIOSIS_INTESTINE	Endometriosis of intestine || id:finn-b-N14_ENDOMETRIOSIS_INTESTINE	rs6587577	G	A	G	A	1	151402045	-0.0182148	-0.0015	0.826346	0.8425	0.146	0.0026359	0.9918	4.8e-12	1.81126	2.9e-05	47.7519
ieu-b-4879	telomere length || id:ieu-b-4879	finn-b-N14_ENDOMETRIOSIS_INTESTINE	Endometriosis of intestine || id:finn-b-N14_ENDOMETRIOSIS_INTESTINE	rs6659669	T	C	T	C	1	185315067	-0.0117091	0.0154	0.605095	0.5804	0.1078	0.00205167	0.8866	1.1e-08	1.4098	3.3e-05	32.5711
ieu-b-4879	telomere length || id:ieu-b-4879	finn-b-N14_ENDOMETRIOSIS_INTESTINE	Endometriosis of intestine || id:finn-b-N14_ENDOMETRIOSIS_INTESTINE	rs6669563	A	G	A	G	1	32279629	0.0182358	0.0011	0.437768	0.4681	0.1075	0.00202476	0.9919	2.1e-19	1.39131	8.46e-05	81.1153
ieu-b-4879	telomere length || id:ieu-b-4879	finn-b-N14_ENDOMETRIOSIS_INTESTINE	Endometriosis of intestine || id:finn-b-N14_ENDOMETRIOSIS_INTESTINE	rs66731853	A	G	A	G	1	20916238	-0.0177791	-0.0327	0.317304	0.1949	0.1338	0.00215421	0.8067	1.5e-16	1.48026	6.25e-05	68.1151
ieu-b-4879	telomere length || id:ieu-b-4879	finn-b-N14_ENDOMETRIOSIS_INTESTINE	Endometriosis of intestine || id:finn-b-N14_ENDOMETRIOSIS_INTESTINE	rs6751209	C	T	C	T	2	43588302	-0.0140465	-0.0786	0.204231	0.1843	0.1394	0.00248465	0.572499	1.6e-08	1.70733	2.2e-05	31.9599
ieu-b-4879	telomere length || id:ieu-b-4879	finn-b-N14_ENDOMETRIOSIS_INTESTINE	Endometriosis of intestine || id:finn-b-N14_ENDOMETRIOSIS_INTESTINE	rs6776756	A	G	A	G	3	128215821	-0.0174439	-0.1219	0.597562	0.5337	0.1078	0.00203747	0.258	1.1e-17	1.40005	7.47e-05	73.3001
ieu-b-4879	telomere length || id:ieu-b-4879	finn-b-N14_ENDOMETRIOSIS_INTESTINE	Endometriosis of intestine || id:finn-b-N14_ENDOMETRIOSIS_INTESTINE	rs6790988	G	A	G	A	3	170263320	0.0145728	-0.0048	0.741902	0.7698	0.1267	0.00228428	0.9697	1.8e-10	1.56964	3.3e-05	40.6993
ieu-b-4879	telomere length || id:ieu-b-4879	finn-b-N14_ENDOMETRIOSIS_INTESTINE	Endometriosis of intestine || id:finn-b-N14_ENDOMETRIOSIS_INTESTINE	rs6881568	A	C	A	C	5	1670265	0.0169256	-0.0185	0.36258	0.2739	0.1192	0.00207735	0.8765	3.7e-16	1.42745	6.5e-05	66.3848
ieu-b-4879	telomere length || id:ieu-b-4879	finn-b-N14_ENDOMETRIOSIS_INTESTINE	Endometriosis of intestine || id:finn-b-N14_ENDOMETRIOSIS_INTESTINE	rs7099229	A	G	A	G	10	96134685	-0.0153288	-0.1245	0.273301	0.1795	0.1392	0.00224403	0.3712	8.4e-12	1.54198	3.93e-05	46.6615
ieu-b-4879	telomere length || id:ieu-b-4879	finn-b-N14_ENDOMETRIOSIS_INTESTINE	Endometriosis of intestine || id:finn-b-N14_ENDOMETRIOSIS_INTESTINE	rs7164950	G	A	G	A	15	56775385	0.0129362	-0.0403	0.405979	0.4233	0.1086	0.00204001	0.7103	2.3e-10	1.40179	4.11e-05	40.2114
ieu-b-4879	telomere length || id:ieu-b-4879	finn-b-N14_ENDOMETRIOSIS_INTESTINE	Endometriosis of intestine || id:finn-b-N14_ENDOMETRIOSIS_INTESTINE	rs7209057	A	G	A	G	17	65705530	0.011819	-0.0027	0.561044	0.5534	0.1071	0.00202865	0.98	5.7e-09	1.39399	3.54e-05	33.9428
ieu-b-4879	telomere length || id:ieu-b-4879	finn-b-N14_ENDOMETRIOSIS_INTESTINE	Endometriosis of intestine || id:finn-b-N14_ENDOMETRIOSIS_INTESTINE	rs7221585	T	C	T	C	17	76195153	0.0143271	-0.0079	0.22401	0.2847	0.1182	0.00247042	0.9464	6.7e-09	1.69755	2.48e-05	33.6337
ieu-b-4879	telomere length || id:ieu-b-4879	finn-b-N14_ENDOMETRIOSIS_INTESTINE	Endometriosis of intestine || id:finn-b-N14_ENDOMETRIOSIS_INTESTINE	rs73581419	T	C	T	C	14	21941148	0.0229838	0.3134	0.106605	0.08064	0.1959	0.00324156	0.1096	1.3e-12	2.22744	2.03e-05	50.2731
ieu-b-4879	telomere length || id:ieu-b-4879	finn-b-N14_ENDOMETRIOSIS_INTESTINE	Endometriosis of intestine || id:finn-b-N14_ENDOMETRIOSIS_INTESTINE	rs73730598	A	G	A	G	5	77973	0.0273632	0.0555	0.054793	0.06697	0.2172	0.00439272	0.7983	4.7e-10	3.01845	8.51e-06	38.8031
ieu-b-4879	telomere length || id:ieu-b-4879	finn-b-N14_ENDOMETRIOSIS_INTESTINE	Endometriosis of intestine || id:finn-b-N14_ENDOMETRIOSIS_INTESTINE	rs75664430	G	C	G	C	17	8064779	-0.0235179	0.0914	0.248028	0.1911	0.1361	0.0023186	0.5019	3.6e-24	1.59322	8.13e-05	102.883
ieu-b-4879	telomere length || id:ieu-b-4879	finn-b-N14_ENDOMETRIOSIS_INTESTINE	Endometriosis of intestine || id:finn-b-N14_ENDOMETRIOSIS_INTESTINE	rs76065543	T	C	T	C	16	74678063	0.0342843	-0.2458	0.137527	0.1834	0.1373	0.00290708	0.0734007	4.2e-32	1.9976	6.99e-05	139.084
ieu-b-4879	telomere length || id:ieu-b-4879	finn-b-N14_ENDOMETRIOSIS_INTESTINE	Endometriosis of intestine || id:finn-b-N14_ENDOMETRIOSIS_INTESTINE	rs76219171	A	G	A	G	16	50188929	0.0359839	0.227	0.058433	0.0352	0.2908	0.00431741	0.435	7.8e-17	2.9667	1.62e-05	69.4656
ieu-b-4879	telomere length || id:ieu-b-4879	finn-b-N14_ENDOMETRIOSIS_INTESTINE	Endometriosis of intestine || id:finn-b-N14_ENDOMETRIOSIS_INTESTINE	rs762679	A	T	A	T	8	48885436	0.0310104	0.2139	0.856501	0.8298	0.1421	0.00285024	0.1323	1.4e-27	1.95854	6.16e-05	118.373
ieu-b-4879	telomere length || id:ieu-b-4879	finn-b-N14_ENDOMETRIOSIS_INTESTINE	Endometriosis of intestine || id:finn-b-N14_ENDOMETRIOSIS_INTESTINE	rs76666449	C	T	C	T	12	120904895	0.0295125	0.2166	0.100625	0.1354	0.1542	0.00333186	0.1601	8.2e-19	2.28948	3.01e-05	78.4582
ieu-b-4879	telomere length || id:ieu-b-4879	finn-b-N14_ENDOMETRIOSIS_INTESTINE	Endometriosis of intestine || id:finn-b-N14_ENDOMETRIOSIS_INTESTINE	rs7705526	A	C	A	C	5	1285974	0.0776022	0.1628	0.326578	0.3201	0.1142	0.00216124	0.1541	1e-200	1.48509	0.001201	1289.26
ieu-b-4879	telomere length || id:ieu-b-4879	finn-b-N14_ENDOMETRIOSIS_INTESTINE	Endometriosis of intestine || id:finn-b-N14_ENDOMETRIOSIS_INTESTINE	rs77231040	C	G	C	G	10	106280527	0.0989303	0.2988	0.005742	0.0254	0.3325	0.0134649	0.3689	2e-13	9.2524	1.31e-06	53.9824
ieu-b-4879	telomere length || id:ieu-b-4879	finn-b-N14_ENDOMETRIOSIS_INTESTINE	Endometriosis of intestine || id:finn-b-N14_ENDOMETRIOSIS_INTESTINE	rs7772289	T	G	T	G	6	28674322	0.017549	0.0223	0.503081	0.6164	0.1118	0.00200003	0.842	1.7e-18	1.37432	8.15e-05	76.9895
ieu-b-4879	telomere length || id:ieu-b-4879	finn-b-N14_ENDOMETRIOSIS_INTESTINE	Endometriosis of intestine || id:finn-b-N14_ENDOMETRIOSIS_INTESTINE	rs77732866	A	G	A	G	2	58979879	0.0177942	0.0762	0.137597	0.1417	0.153	0.00290595	0.6186	9.2e-10	1.99682	1.88e-05	37.4956
ieu-b-4879	telomere length || id:ieu-b-4879	finn-b-N14_ENDOMETRIOSIS_INTESTINE	Endometriosis of intestine || id:finn-b-N14_ENDOMETRIOSIS_INTESTINE	rs7790856	T	C	T	C	7	124459852	-0.0437199	0.0135	0.289139	0.225	0.1269	0.00220526	0.915	1.8e-87	1.51534	0.000342183	393.042
ieu-b-4879	telomere length || id:ieu-b-4879	finn-b-N14_ENDOMETRIOSIS_INTESTINE	Endometriosis of intestine || id:finn-b-N14_ENDOMETRIOSIS_INTESTINE	rs78491606	C	A	C	A	3	72891547	-0.0756311	-0.0135	0.018433	0.02806	0.3318	0.00741168	0.9675	1.9e-24	5.09293	7.98e-06	104.128
ieu-b-4879	telomere length || id:ieu-b-4879	finn-b-N14_ENDOMETRIOSIS_INTESTINE	Endometriosis of intestine || id:finn-b-N14_ENDOMETRIOSIS_INTESTINE	rs79977579	A	C	A	C	12	54694560	0.0281517	0.1098	0.09555	0.0944	0.1826	0.00343182	0.5477	2.3e-16	2.35817	2.46e-05	67.2915
ieu-b-4879	telomere length || id:ieu-b-4879	finn-b-N14_ENDOMETRIOSIS_INTESTINE	Endometriosis of intestine || id:finn-b-N14_ENDOMETRIOSIS_INTESTINE	rs80116508	A	G	A	G	16	3650970	-0.0352672	-0.0327	0.062356	0.07878	0.2018	0.00415151	0.8714	2e-17	2.85271	1.79e-05	72.1655
ieu-b-4879	telomere length || id:ieu-b-4879	finn-b-N14_ENDOMETRIOSIS_INTESTINE	Endometriosis of intestine || id:finn-b-N14_ENDOMETRIOSIS_INTESTINE	rs80324517	A	G	A	G	6	204031	0.0396515	-0.1005	0.048259	0.06325	0.2223	0.00466286	0.6514	1.8e-17	3.20408	1.41e-05	72.3127
ieu-b-4879	telomere length || id:ieu-b-4879	finn-b-N14_ENDOMETRIOSIS_INTESTINE	Endometriosis of intestine || id:finn-b-N14_ENDOMETRIOSIS_INTESTINE	rs8102497	A	G	A	G	19	57370055	-0.0149654	-0.0925	0.431828	0.4515	0.1074	0.0020233	0.3891	1.4e-13	1.39031	5.69e-05	54.7087
ieu-b-4879	telomere length || id:ieu-b-4879	finn-b-N14_ENDOMETRIOSIS_INTESTINE	Endometriosis of intestine || id:finn-b-N14_ENDOMETRIOSIS_INTESTINE	rs8105767	G	A	G	A	19	22215441	0.0328384	0.1233	0.29467	0.3175	0.1146	0.00220117	0.2821	2.5e-50	1.51253	0.000195935	222.565
ieu-b-4879	telomere length || id:ieu-b-4879	finn-b-N14_ENDOMETRIOSIS_INTESTINE	Endometriosis of intestine || id:finn-b-N14_ENDOMETRIOSIS_INTESTINE	rs869785	C	T	C	T	3	24347800	-0.0147303	-0.3168	0.672471	0.6599	0.1136	0.00212801	0.00528202	4.4e-12	1.46226	4.47e-05	47.9155
ieu-b-4879	telomere length || id:ieu-b-4879	finn-b-N14_ENDOMETRIOSIS_INTESTINE	Endometriosis of intestine || id:finn-b-N14_ENDOMETRIOSIS_INTESTINE	rs871134	T	C	T	C	4	7044380	-0.0182986	-0.0191	0.569032	0.5577	0.1075	0.0020263	0.8587	1.7e-19	1.39237	8.47e-05	81.5508
ieu-b-4879	telomere length || id:ieu-b-4879	finn-b-N14_ENDOMETRIOSIS_INTESTINE	Endometriosis of intestine || id:finn-b-N14_ENDOMETRIOSIS_INTESTINE	rs932002	T	C	T	C	1	226577306	-0.0402052	0.041	0.150843	0.2367	0.1258	0.00279667	0.7443	7.3e-47	1.92173	0.00011213	206.672
ieu-b-4879	telomere length || id:ieu-b-4879	finn-b-N14_ENDOMETRIOSIS_INTESTINE	Endometriosis of intestine || id:finn-b-N14_ENDOMETRIOSIS_INTESTINE	rs9398196	G	A	G	A	6	109601554	-0.0143586	0.0143	0.52005	0.6238	0.1099	0.00201175	0.8968	9.5e-13	1.38237	5.39e-05	50.942
ieu-b-4879	telomere length || id:ieu-b-4879	finn-b-N14_ENDOMETRIOSIS_INTESTINE	Endometriosis of intestine || id:finn-b-N14_ENDOMETRIOSIS_INTESTINE	rs939916	A	G	A	G	11	202253	0.0241795	0.156	0.669967	0.7364	0.1212	0.00216724	0.1982	6.6e-29	1.48922	0.000116579	124.475
ieu-b-4879	telomere length || id:ieu-b-4879	finn-b-N14_ENDOMETRIOSIS_INTESTINE	Endometriosis of intestine || id:finn-b-N14_ENDOMETRIOSIS_INTESTINE	rs9419958	C	T	C	T	10	105675946	-0.0810098	0.0109	0.86139	0.8849	0.1662	0.00293847	0.9478	2.6e-167	2.01917	0.000384375	760.033
ieu-b-4879	telomere length || id:ieu-b-4879	finn-b-N14_ENDOMETRIOSIS_INTESTINE	Endometriosis of intestine || id:finn-b-N14_ENDOMETRIOSIS_INTESTINE	rs9600019	T	C	T	C	13	73317585	0.0127134	0.0202	0.335579	0.3784	0.1111	0.00213096	0.8555	2.4e-09	1.46429	3.36e-05	35.5937
ieu-b-4879	telomere length || id:ieu-b-4879	finn-b-N14_ENDOMETRIOSIS_INTESTINE	Endometriosis of intestine || id:finn-b-N14_ENDOMETRIOSIS_INTESTINE	rs9878436	T	C	T	C	3	138244400	-0.0143407	-0.1196	0.434393	0.354	0.1113	0.00201819	0.2826	1.2e-12	1.3868	5.25e-05	50.4913
ieu-b-4879	telomere length || id:ieu-b-4879	finn-b-N14_ENDOMETRIOSIS_INTESTINE	Endometriosis of intestine || id:finn-b-N14_ENDOMETRIOSIS_INTESTINE	rs9940099	T	G	T	G	16	3613207	-0.033609	-0.0363	0.062718	0.079	0.2018	0.00411613	0.8574	3.2e-16	2.8284	1.66e-05	66.6704
ieu-b-4879	telomere length || id:ieu-b-4879	finn-b-N14_ENDOMETRIOSIS_INTESTINE	Endometriosis of intestine || id:finn-b-N14_ENDOMETRIOSIS_INTESTINE	rs9955360	A	C	A	C	18	78008334	-0.0190311	-0.1895	0.869288	0.8544	0.1527	0.00299791	0.2147	2.2e-10	2.06001	1.94e-05	40.2987
ieu-b-4879	telomere length || id:ieu-b-4879	finn-b-N14_ENDOMETRIOSIS_OVARY	Endometriosis of ovary || id:finn-b-N14_ENDOMETRIOSIS_OVARY	rs1003322	A	C	A	C	22	51072289	0.0141734	-0.0327	0.213742	0.1469	0.0373	0.00247546	0.3819	1e-08	1.70101	2.33e-05	32.7821
ieu-b-4879	telomere length || id:ieu-b-4879	finn-b-N14_ENDOMETRIOSIS_OVARY	Endometriosis of ovary || id:finn-b-N14_ENDOMETRIOSIS_OVARY	rs10112752	A	G	A	G	8	73958718	-0.0287522	0.0043	0.430369	0.4511	0.0265	0.00202518	0.8716	9.5e-46	1.3916	0.000209304	201.565
ieu-b-4879	telomere length || id:ieu-b-4879	finn-b-N14_ENDOMETRIOSIS_OVARY	Endometriosis of ovary || id:finn-b-N14_ENDOMETRIOSIS_OVARY	rs1023767	A	G	A	G	8	95530969	-0.0183732	0.0323	0.237595	0.3731	0.0272	0.00234772	0.2337	5e-15	1.61323	4.7e-05	61.2459
ieu-b-4879	telomere length || id:ieu-b-4879	finn-b-N14_ENDOMETRIOSIS_OVARY	Endometriosis of ovary || id:finn-b-N14_ENDOMETRIOSIS_OVARY	rs10768683	G	C	G	C	11	5247791	0.0469922	-0.0313	0.841033	0.7934	0.0327	0.00277015	0.3393	1.5e-64	1.90351	0.000162964	287.77
ieu-b-4879	telomere length || id:ieu-b-4879	finn-b-N14_ENDOMETRIOSIS_OVARY	Endometriosis of ovary || id:finn-b-N14_ENDOMETRIOSIS_OVARY	rs10773176	G	A	G	A	12	122944713	-0.0172009	0.0134	0.741214	0.8085	0.0335	0.00228534	0.6894	5.2e-14	1.57037	4.6e-05	56.6501
ieu-b-4879	telomere length || id:ieu-b-4879	finn-b-N14_ENDOMETRIOSIS_OVARY	Endometriosis of ovary || id:finn-b-N14_ENDOMETRIOSIS_OVARY	rs10805346	C	T	C	T	4	9920347	0.0117072	-0.0322	0.439339	0.4531	0.0265	0.00202147	0.2242	7e-09	1.38905	3.5e-05	33.5406
ieu-b-4879	telomere length || id:ieu-b-4879	finn-b-N14_ENDOMETRIOSIS_OVARY	Endometriosis of ovary || id:finn-b-N14_ENDOMETRIOSIS_OVARY	rs10840270	G	C	G	C	11	9629553	0.014383	-0.0361	0.655684	0.665	0.028	0.00212494	0.1964	1.3e-11	1.46015	4.38e-05	45.8148
ieu-b-4879	telomere length || id:ieu-b-4879	finn-b-N14_ENDOMETRIOSIS_OVARY	Endometriosis of ovary || id:finn-b-N14_ENDOMETRIOSIS_OVARY	rs10845387	A	G	A	G	12	11757743	-0.0141214	-0.0116	0.352666	0.3437	0.0284	0.00209396	0.6821	1.5e-11	1.43886	4.4e-05	45.4798
ieu-b-4879	telomere length || id:ieu-b-4879	finn-b-N14_ENDOMETRIOSIS_OVARY	Endometriosis of ovary || id:finn-b-N14_ENDOMETRIOSIS_OVARY	rs10905255	T	G	T	G	10	5870267	-0.0182493	-0.0077	0.57919	0.5607	0.0266	0.00203099	0.772999	2.6e-19	1.39559	8.34e-05	80.7378
ieu-b-4879	telomere length || id:ieu-b-4879	finn-b-N14_ENDOMETRIOSIS_OVARY	Endometriosis of ovary || id:finn-b-N14_ENDOMETRIOSIS_OVARY	rs11085072	T	C	T	C	19	4368142	-0.0131806	0.052	0.236909	0.1614	0.036	0.00236713	0.149	2.6e-08	1.62657	2.37e-05	31.0046
ieu-b-4879	telomere length || id:ieu-b-4879	finn-b-N14_ENDOMETRIOSIS_OVARY	Endometriosis of ovary || id:finn-b-N14_ENDOMETRIOSIS_OVARY	rs11117354	C	T	C	T	16	88092092	0.0232506	0.0267	0.696513	0.5791	0.0266	0.00219601	0.3158	3.4e-26	1.50899	0.000100368	112.098
ieu-b-4879	telomere length || id:ieu-b-4879	finn-b-N14_ENDOMETRIOSIS_OVARY	Endometriosis of ovary || id:finn-b-N14_ENDOMETRIOSIS_OVARY	rs111527438	C	T	C	T	17	29252703	0.0125	-0.0261	0.351251	0.3198	0.0282	0.00211016	0.3553	3.1e-09	1.44999	3.39e-05	35.0905
ieu-b-4879	telomere length || id:ieu-b-4879	finn-b-N14_ENDOMETRIOSIS_OVARY	Endometriosis of ovary || id:finn-b-N14_ENDOMETRIOSIS_OVARY	rs111950327	C	G	C	G	16	48283993	0.0238271	0.0636	0.063628	0.0532	0.0584	0.00409406	0.2766	5.9e-09	2.81323	8.55e-06	33.8715
ieu-b-4879	telomere length || id:ieu-b-4879	finn-b-N14_ENDOMETRIOSIS_OVARY	Endometriosis of ovary || id:finn-b-N14_ENDOMETRIOSIS_OVARY	rs112394943	C	T	C	T	3	197842892	-0.0198961	-0.0218	0.162741	0.2381	0.0313	0.00281641	0.4873	1.6e-12	1.93529	2.88e-05	49.905
ieu-b-4879	telomere length || id:ieu-b-4879	finn-b-N14_ENDOMETRIOSIS_OVARY	Endometriosis of ovary || id:finn-b-N14_ENDOMETRIOSIS_OVARY	rs113525195	A	C	A	C	14	23499321	-0.0124075	-0.0126	0.290254	0.3029	0.0288	0.00224132	0.661601	3.1e-08	1.54012	2.67e-05	30.6451
ieu-b-4879	telomere length || id:ieu-b-4879	finn-b-N14_ENDOMETRIOSIS_OVARY	Endometriosis of ovary || id:finn-b-N14_ENDOMETRIOSIS_OVARY	rs11412296	T	TA	T	TA	15	50366116	0.0332259	0.046	0.759384	0.763	0.031	0.00234478	0.1378	1.4e-45	1.61121	0.000155404	200.793
ieu-b-4879	telomere length || id:ieu-b-4879	finn-b-N14_ENDOMETRIOSIS_OVARY	Endometriosis of ovary || id:finn-b-N14_ENDOMETRIOSIS_OVARY	rs11557154	T	C	T	C	9	34107505	-0.0343719	-0.0669	0.13003	0.1316	0.0388	0.00298538	0.0843704	1.1e-30	2.0514	6.35e-05	132.559
ieu-b-4879	telomere length || id:ieu-b-4879	finn-b-N14_ENDOMETRIOSIS_OVARY	Endometriosis of ovary || id:finn-b-N14_ENDOMETRIOSIS_OVARY	rs11579626	C	A	C	A	1	146741960	0.0265113	-0.022	0.084882	0.1226	0.0404	0.00357752	0.585	1.3e-13	2.45829	1.81e-05	54.9159
ieu-b-4879	telomere length || id:ieu-b-4879	finn-b-N14_ENDOMETRIOSIS_OVARY	Endometriosis of ovary || id:finn-b-N14_ENDOMETRIOSIS_OVARY	rs11584821	T	C	T	C	1	114419489	-0.0306517	0.0275	0.176208	0.1798	0.0343	0.00263623	0.4235	3e-31	1.81148	8.31e-05	135.189
ieu-b-4879	telomere length || id:ieu-b-4879	finn-b-N14_ENDOMETRIOSIS_OVARY	Endometriosis of ovary || id:finn-b-N14_ENDOMETRIOSIS_OVARY	rs116863223	A	G	A	G	18	709396	-0.0817874	0.1106	0.011763	0.01631	0.1042	0.00937157	0.2887	2.6e-18	6.43967	3.75e-06	76.1637
ieu-b-4879	telomere length || id:ieu-b-4879	finn-b-N14_ENDOMETRIOSIS_OVARY	Endometriosis of ovary || id:finn-b-N14_ENDOMETRIOSIS_OVARY	rs11699829	A	G	A	G	20	62157200	0.0641957	0.0929	0.034146	0.0165	0.1061	0.00602028	0.3813	1.5e-26	4.13683	1.59e-05	113.705
ieu-b-4879	telomere length || id:ieu-b-4879	finn-b-N14_ENDOMETRIOSIS_OVARY	Endometriosis of ovary || id:finn-b-N14_ENDOMETRIOSIS_OVARY	rs117407747	T	C	T	C	7	159117178	0.0450533	-0.0307	0.027571	0.009546	0.1368	0.00611706	0.8227	1.8e-13	4.20333	6.16e-06	54.246
ieu-b-4879	telomere length || id:ieu-b-4879	finn-b-N14_ENDOMETRIOSIS_OVARY	Endometriosis of ovary || id:finn-b-N14_ENDOMETRIOSIS_OVARY	rs117512405	A	G	A	G	20	62574274	-0.0790134	-0.0136	0.017043	0.0557	0.0585	0.00824611	0.8167	9.5e-22	5.66631	6.51e-06	91.8128
ieu-b-4879	telomere length || id:ieu-b-4879	finn-b-N14_ENDOMETRIOSIS_OVARY	Endometriosis of ovary || id:finn-b-N14_ENDOMETRIOSIS_OVARY	rs117630647	A	G	A	G	7	124779510	0.059565	-0.0934	0.021346	0.01734	0.1035	0.00720413	0.3671	1.4e-16	4.95031	6.05e-06	68.3627
ieu-b-4879	telomere length || id:ieu-b-4879	finn-b-N14_ENDOMETRIOSIS_OVARY	Endometriosis of ovary || id:finn-b-N14_ENDOMETRIOSIS_OVARY	rs11769630	A	T	A	T	7	50257703	-0.0256807	0.0098	0.072227	0.1029	0.0435	0.00389475	0.8215	4.3e-11	2.67627	1.23e-05	43.4765
ieu-b-4879	telomere length || id:ieu-b-4879	finn-b-N14_ENDOMETRIOSIS_OVARY	Endometriosis of ovary || id:finn-b-N14_ENDOMETRIOSIS_OVARY	rs11991877	A	T	A	T	8	56664524	-0.030138	-0.0536	0.889309	0.8595	0.0379	0.00318686	0.1568	3.2e-21	2.18985	3.73e-05	89.434
ieu-b-4879	telomere length || id:ieu-b-4879	finn-b-N14_ENDOMETRIOSIS_OVARY	Endometriosis of ovary || id:finn-b-N14_ENDOMETRIOSIS_OVARY	rs12369950	C	T	C	T	12	24762109	-0.0178308	0.0735	0.140675	0.1514	0.037	0.00290205	0.0469202	8e-10	1.99414	1.93e-05	37.7513
ieu-b-4879	telomere length || id:ieu-b-4879	finn-b-N14_ENDOMETRIOSIS_OVARY	Endometriosis of ovary || id:finn-b-N14_ENDOMETRIOSIS_OVARY	rs12412214	A	G	A	G	10	101276256	-0.0245174	0.0022	0.279765	0.3949	0.027	0.00222685	0.9353	3.4e-28	1.53018	0.000103458	121.218
ieu-b-4879	telomere length || id:ieu-b-4879	finn-b-N14_ENDOMETRIOSIS_OVARY	Endometriosis of ovary || id:finn-b-N14_ENDOMETRIOSIS_OVARY	rs12451892	C	T	C	T	17	2247982	-0.0116145	0.0168	0.380511	0.4353	0.0267	0.00207578	0.5299	2.2e-08	1.42637	3.13e-05	31.3068
ieu-b-4879	telomere length || id:ieu-b-4879	finn-b-N14_ENDOMETRIOSIS_OVARY	Endometriosis of ovary || id:finn-b-N14_ENDOMETRIOSIS_OVARY	rs1291143	C	A	C	A	20	35525640	0.0493145	-0.0265	0.849026	0.7774	0.0316	0.0027991	0.4018	1.8e-69	1.9234	0.000168525	310.393
ieu-b-4879	telomere length || id:ieu-b-4879	finn-b-N14_ENDOMETRIOSIS_OVARY	Endometriosis of ovary || id:finn-b-N14_ENDOMETRIOSIS_OVARY	rs12925933	C	A	C	A	16	90141355	-0.0146622	0.0455	0.66221	0.5399	0.0265	0.00213796	0.086139	7e-12	1.4691	4.46e-05	47.0326
ieu-b-4879	telomere length || id:ieu-b-4879	finn-b-N14_ENDOMETRIOSIS_OVARY	Endometriosis of ovary || id:finn-b-N14_ENDOMETRIOSIS_OVARY	rs12932179	G	A	G	A	16	9072085	-0.0136257	0.0099	0.561399	0.6188	0.0271	0.0020276	0.716101	1.8e-11	1.39326	4.71e-05	45.1599
ieu-b-4879	telomere length || id:ieu-b-4879	finn-b-N14_ENDOMETRIOSIS_OVARY	Endometriosis of ovary || id:finn-b-N14_ENDOMETRIOSIS_OVARY	rs13062095	C	T	C	T	3	101267385	0.0138552	-0.0104	0.327843	0.3747	0.0271	0.00214113	0.702	9.7e-11	1.47128	3.91e-05	41.8735
ieu-b-4879	telomere length || id:ieu-b-4879	finn-b-N14_ENDOMETRIOSIS_OVARY	Endometriosis of ovary || id:finn-b-N14_ENDOMETRIOSIS_OVARY	rs13230646	C	T	C	T	7	23930316	-0.0173277	-0.0362	0.248945	0.1746	0.0348	0.00232377	0.2977	8.9e-14	1.59678	4.4e-05	55.6027
ieu-b-4879	telomere length || id:ieu-b-4879	finn-b-N14_ENDOMETRIOSIS_OVARY	Endometriosis of ovary || id:finn-b-N14_ENDOMETRIOSIS_OVARY	rs1332941	G	A	G	A	13	41695100	0.0256552	0.0433	0.820466	0.7922	0.0324	0.00273159	0.182	5.9e-21	1.87701	5.5e-05	88.2104
ieu-b-4879	telomere length || id:ieu-b-4879	finn-b-N14_ENDOMETRIOSIS_OVARY	Endometriosis of ovary || id:finn-b-N14_ENDOMETRIOSIS_OVARY	rs137901416	A	G	A	G	14	73418095	0.04572	-0.0049	0.100311	0.065	0.0535	0.00332355	0.9266	4.7e-43	2.28377	7.23e-05	189.238
ieu-b-4879	telomere length || id:ieu-b-4879	finn-b-N14_ENDOMETRIOSIS_OVARY	Endometriosis of ovary || id:finn-b-N14_ENDOMETRIOSIS_OVARY	rs139669835	T	C	T	C	18	729871	-0.0612563	-0.4465	0.009365	0.001455	0.3646	0.0105346	0.2208	6.1e-09	7.23884	1.33e-06	33.8116
ieu-b-4879	telomere length || id:ieu-b-4879	finn-b-N14_ENDOMETRIOSIS_OVARY	Endometriosis of ovary || id:finn-b-N14_ENDOMETRIOSIS_OVARY	rs139795227	C	A	C	A	1	92842367	0.0599379	-0.1241	0.014021	0.02759	0.0811	0.00873247	0.1262	6.7e-12	6.00051	2.76e-06	47.1117
ieu-b-4879	telomere length || id:ieu-b-4879	finn-b-N14_ENDOMETRIOSIS_OVARY	Endometriosis of ovary || id:finn-b-N14_ENDOMETRIOSIS_OVARY	rs141214782	TTATC	T	TTATC	T	5	78954683	-0.0246687	-0.0539	0.101206	0.1047	0.0429	0.00335723	0.209	2e-13	2.30692	2.08e-05	53.9921
[truncated: 626 more rows]
