# Supplementary material for: Unraveling the causal association between leukocyte telomere length and infertility: A two-sample Mendelian randomization study
Source: PLoS One. 2024 Mar 21;19(3):e0298997. doi: 10.1371/journal.pone.0298997 (PMC10956861; doi:10.1371/journal.pone.0298997)
Supplement: S3 Table — (XLSX) [file pone.0298997.s004.xlsx]

## Sheet: S3 Table
Supplementary Table3 Summary of Instrument Variables
id.exposure	exposure	id.outcome	outcome	NSNP	R2_SUM	MeanF
ieu-b-4879	telomere length	finn-b-N14_FEMALEINFERT	Female infertility	135	0.01	120.99
ieu-b-4879	telomere length	finn-b-N14_MALEINFERT	Male infertility	135	0.01	120.99
ieu-b-4879	telomere length	finn-b-R18_ABNORMAL_SPERMATOZ	Abnormal spermatozoa	135	0.01	120.99
ieu-b-4879	telomere length	finn-b-N14_FIANOV	Female infertility, associated with anovulation	135	0.01	120.99
ieu-b-4879	telomere length	finn-b-N14_FIOTHNAS	Female infertility, cervigal, vaginal, other or unspecified origin	135	0.01	120.99
ieu-b-4879	telomere length	finn-b-N14_FITUB	Female infertility, tubal origin	135	0.01	120.99
ieu-b-4879	telomere length	finn-b-N14_ENDOMETRIOSIS	Endometriosis	131	0.01	120.8
ieu-b-4879	telomere length	finn-b-N14_ENDOMET_INFERT	Endometriosis diagnosis and infertility diagnosis occurring together	135	0.01	120.99
ieu-b-4879	telomere length	finn-b-N14_ENDOMETRIOSIS_FALLOPIAN_TUBE	Endometriosis of fallopian tube	135	0.01	120.99
ieu-b-4879	telomere length	finn-b-N14_ENDOMETRIOSIS_INTESTINE	Endometriosis of intestine	135	0.01	120.99
ieu-b-4879	telomere length	finn-b-N14_ENDOMETRIOSIS_NOS	Unspecified/other endometriosis	135	0.01	120.99
ieu-b-4879	telomere length	finn-b-N14_ENDOMETRIOSIS_OVARY	Endometriosis of ovary	129	0.01	121.24
ieu-b-4879	telomere length	finn-b-N14_ENDOMETRIOSIS_PELVICPERITONEUM	Endometriosis of pelvic peritoneum	131	0.01	121.17
ieu-b-4879	telomere length	finn-b-N14_ENDOMETRIOSIS_RECTPVAGSEPT_VAGINA	Endometriosis of rectovaginal septum and vagina	135	0.01	120.99
ieu-b-4879	telomere length	finn-b-N14_ENDOMETRIOSIS_UTERUS	Endometriosis of uterus	135	0.01	120.99
ieu-b-4879	telomere length	ukb-b-10903	Non-cancer illness code, self-reported: endometriosis	99	0.01	128.99
ieu-b-4879	telomere length	ukb-b-9668	Diagnoses - secondary ICD10: N80.0 Endometriosis of uterus	46	0.004	101.01
