# Supplementary material for: Unraveling the causal association between leukocyte telomere length and infertility: A two-sample Mendelian randomization study
Source: PLoS One. 2024 Mar 21;19(3):e0298997. doi: 10.1371/journal.pone.0298997 (PMC10956861; doi:10.1371/journal.pone.0298997)
Supplement: S4 Table — (XLSX) [file pone.0298997.s005.xlsx]

## Sheet: S4 Table
Supplementary Table4 Odds ratios
id.exposure	id.outcome	outcome	exposure	method	nsnp	b	se	pval	lo_ci	up_ci	or	or_lci95	or_uci95
ieu-b-4879	finn-b-N14_FEMALEINFERT	Female infertility || id:finn-b-N14_FEMALEINFERT	telomere length || id:ieu-b-4879	Inverse variance weighted	135	0.102801	0.0723198	0.155176	-0.0389454	0.244548	1.10827	0.961803	1.27704
ieu-b-4879	finn-b-R18_ABNORMAL_SPERMATOZ	Abnormal spermatozoa || id:finn-b-R18_ABNORMAL_SPERMATOZ	telomere length || id:ieu-b-4879	Inverse variance weighted	135	-0.085243	0.184089	0.643326	-0.446057	0.275571	0.918289	0.640147	1.31728
ieu-b-4879	finn-b-N14_MALEINFERT	Male infertility || id:finn-b-N14_MALEINFERT	telomere length || id:ieu-b-4879	Inverse variance weighted	135	0.23808	0.211618	0.260569	-0.176691	0.65285	1.26881	0.838039	1.92101
ieu-b-4879	finn-b-N14_FIANOV	Female infertility, associated with anovulation || id:finn-b-N14_FIANOV	telomere length || id:ieu-b-4879	Inverse variance weighted	135	-0.0700012	0.170708	0.68176	-0.40459	0.264587	0.932393	0.667251	1.30289
ieu-b-4879	finn-b-N14_FIOTHNAS	Female infertility, cervigal, vaginal, other or unspecified origin || id:finn-b-N14_FIOTHNAS	telomere length || id:ieu-b-4879	Inverse variance weighted	135	0.0826596	0.0753931	0.272912	-0.0651109	0.23043	1.08617	0.936964	1.25914
ieu-b-4879	finn-b-N14_FITUB	Female infertility, tubal origin || id:finn-b-N14_FITUB	telomere length || id:ieu-b-4879	Inverse variance weighted	135	0.143221	0.213302	0.501937	-0.274852	0.561294	1.15398	0.759685	1.75294
ieu-b-4879	ukb-b-9668	Diagnoses - secondary ICD10: N80.0 Endometriosis of uterus || id:ukb-b-9668	telomere length || id:ieu-b-4879	Inverse variance weighted	46	0.00155952	0.000791104	0.0486875	8.95e-06	0.00311008	1.00156	1.00001	1.00311
ieu-b-4879	ukb-b-10903	Non-cancer illness code, self-reported: endometriosis || id:ukb-b-10903	telomere length || id:ieu-b-4879	Inverse variance weighted	99	0.00371605	0.000884382	2.65e-05	0.00198266	0.00544944	1.00372	1.00198	1.00546
ieu-b-4879	finn-b-N14_ENDOMET_INFERT	Endometriosis diagnosis and infertility diagnosis occurring together || id:finn-b-N14_ENDOMET_INFERT	telomere length || id:ieu-b-4879	Inverse variance weighted	135	0.160313	0.140778	0.254801	-0.115611	0.436237	1.17388	0.890821	1.54688
ieu-b-4879	finn-b-N14_ENDOMETRIOSIS_FALLOPIAN_TUBE	Endometriosis of fallopian tube || id:finn-b-N14_ENDOMETRIOSIS_FALLOPIAN_TUBE	telomere length || id:ieu-b-4879	Inverse variance weighted	135	-0.200285	0.507542	0.693125	-1.19507	0.794498	0.818498	0.302684	2.21333
ieu-b-4879	finn-b-N14_ENDOMETRIOSIS_INTESTINE	Endometriosis of intestine || id:finn-b-N14_ENDOMETRIOSIS_INTESTINE	telomere length || id:ieu-b-4879	Inverse variance weighted	135	1.27558	0.411316	0.00192734	0.469397	2.08176	3.58076	1.59903	8.01854
ieu-b-4879	finn-b-N14_ENDOMETRIOSIS_OVARY	Endometriosis of ovary || id:finn-b-N14_ENDOMETRIOSIS_OVARY	telomere length || id:ieu-b-4879	Inverse variance weighted	129	0.312753	0.109808	0.00439687	0.09753	0.527976	1.36718	1.10244	1.6955
ieu-b-4879	finn-b-N14_ENDOMETRIOSIS_PELVICPERITONEUM	Endometriosis of pelvic peritoneum || id:finn-b-N14_ENDOMETRIOSIS_PELVICPERITONEUM	telomere length || id:ieu-b-4879	Inverse variance weighted	131	0.104663	0.112645	0.352813	-0.11612	0.325447	1.11034	0.890368	1.38465
ieu-b-4879	finn-b-N14_ENDOMETRIOSIS_RECTPVAGSEPT_VAGINA	Endometriosis of rectovaginal septum and vagina || id:finn-b-N14_ENDOMETRIOSIS_RECTPVAGSEPT_VAGINA	telomere length || id:ieu-b-4879	Inverse variance weighted	135	0.297471	0.156596	0.0574853	-0.00945809	0.6044	1.34645	0.990586	1.83015
ieu-b-4879	finn-b-N14_ENDOMETRIOSIS_UTERUS	Endometriosis of uterus || id:finn-b-N14_ENDOMETRIOSIS_UTERUS	telomere length || id:ieu-b-4879	Inverse variance weighted	135	0.085379	0.124312	0.4922	-0.158272	0.32903	1.08913	0.853618	1.38962
ieu-b-4879	finn-b-N14_ENDOMETRIOSIS_NOS	Unspecified/other endometriosis || id:finn-b-N14_ENDOMETRIOSIS_NOS	telomere length || id:ieu-b-4879	Inverse variance weighted	135	0.16789	0.155038	0.278853	-0.135984	0.471764	1.18281	0.872857	1.60282
ieu-b-4879	finn-b-N14_ENDOMETRIOSIS	Endometriosis || id:finn-b-N14_ENDOMETRIOSIS	telomere length || id:ieu-b-4879	Inverse variance weighted (multiplicative random effects)	131	0.265812	0.0770599	0.00056179	0.114775	0.416849	1.30449	1.12162	1.51717
ieu-b-4879	finn-b-N14_FEMALEINFERT	Female infertility || id:finn-b-N14_FEMALEINFERT	telomere length || id:ieu-b-4879	MR Egger	135	0.239638	0.128259	0.0639075	-0.0117496	0.491027	1.27079	0.988319	1.63399
ieu-b-4879	finn-b-R18_ABNORMAL_SPERMATOZ	Abnormal spermatozoa || id:finn-b-R18_ABNORMAL_SPERMATOZ	telomere length || id:ieu-b-4879	MR Egger	135	-0.139183	0.326478	0.670566	-0.77908	0.500714	0.870069	0.458828	1.6499
ieu-b-4879	finn-b-N14_MALEINFERT	Male infertility || id:finn-b-N14_MALEINFERT	telomere length || id:ieu-b-4879	MR Egger	135	0.306366	0.374123	0.414313	-0.426915	1.03965	1.35848	0.652519	2.82822
ieu-b-4879	finn-b-N14_FIANOV	Female infertility, associated with anovulation || id:finn-b-N14_FIANOV	telomere length || id:ieu-b-4879	MR Egger	135	0.283079	0.302228	0.350641	-0.309288	0.875447	1.32721	0.733969	2.39995
ieu-b-4879	finn-b-N14_FIOTHNAS	Female infertility, cervigal, vaginal, other or unspecified origin || id:finn-b-N14_FIOTHNAS	telomere length || id:ieu-b-4879	MR Egger	135	0.236902	0.133616	0.0785165	-0.0249851	0.498788	1.26732	0.975324	1.64672
ieu-b-4879	finn-b-N14_FITUB	Female infertility, tubal origin || id:finn-b-N14_FITUB	telomere length || id:ieu-b-4879	MR Egger	135	0.23328	0.379527	0.53983	-0.510593	0.977153	1.26273	0.600139	2.65688
ieu-b-4879	ukb-b-9668	Diagnoses - secondary ICD10: N80.0 Endometriosis of uterus || id:ukb-b-9668	telomere length || id:ieu-b-4879	MR Egger	46	0.00139738	0.00166122	0.404796	-0.00185861	0.00465337	1.0014	0.998143	1.00466
ieu-b-4879	ukb-b-10903	Non-cancer illness code, self-reported: endometriosis || id:ukb-b-10903	telomere length || id:ieu-b-4879	MR Egger	99	0.00394697	0.00166279	0.0195807	0.00068791	0.00720603	1.00395	1.00069	1.00723
ieu-b-4879	finn-b-N14_ENDOMETRIOSIS	Endometriosis || id:finn-b-N14_ENDOMETRIOSIS	telomere length || id:ieu-b-4879	MR Egger	131	0.280505	0.136135	0.041362	0.0136798	0.54733	1.3238	1.01377	1.72863
ieu-b-4879	finn-b-N14_ENDOMET_INFERT	Endometriosis diagnosis and infertility diagnosis occurring together || id:finn-b-N14_ENDOMET_INFERT	telomere length || id:ieu-b-4879	MR Egger	135	0.335881	0.249561	0.180627	-0.153257	0.82502	1.39917	0.857909	2.28193
ieu-b-4879	finn-b-N14_ENDOMETRIOSIS_FALLOPIAN_TUBE	Endometriosis of fallopian tube || id:finn-b-N14_ENDOMETRIOSIS_FALLOPIAN_TUBE	telomere length || id:ieu-b-4879	MR Egger	135	1.05249	0.899088	0.243846	-0.709725	2.8147	2.86477	0.491779	16.6882
ieu-b-4879	finn-b-N14_ENDOMETRIOSIS_INTESTINE	Endometriosis of intestine || id:finn-b-N14_ENDOMETRIOSIS_INTESTINE	telomere length || id:ieu-b-4879	MR Egger	135	0.601756	0.730412	0.411496	-0.829852	2.03336	1.82532	0.436114	7.63974
ieu-b-4879	finn-b-N14_ENDOMETRIOSIS_OVARY	Endometriosis of ovary || id:finn-b-N14_ENDOMETRIOSIS_OVARY	telomere length || id:ieu-b-4879	MR Egger	129	0.496971	0.192571	0.0109961	0.119532	0.87441	1.64373	1.12697	2.39746
ieu-b-4879	finn-b-N14_ENDOMETRIOSIS_PELVICPERITONEUM	Endometriosis of pelvic peritoneum || id:finn-b-N14_ENDOMETRIOSIS_PELVICPERITONEUM	telomere length || id:ieu-b-4879	MR Egger	131	0.280923	0.198418	0.15924	-0.107976	0.669821	1.32435	0.897649	1.95389
ieu-b-4879	finn-b-N14_ENDOMETRIOSIS_RECTPVAGSEPT_VAGINA	Endometriosis of rectovaginal septum and vagina || id:finn-b-N14_ENDOMETRIOSIS_RECTPVAGSEPT_VAGINA	telomere length || id:ieu-b-4879	MR Egger	135	0.442055	0.278243	0.114494	-0.103301	0.987411	1.5559	0.901855	2.68427
ieu-b-4879	finn-b-N14_ENDOMETRIOSIS_UTERUS	Endometriosis of uterus || id:finn-b-N14_ENDOMETRIOSIS_UTERUS	telomere length || id:ieu-b-4879	MR Egger	135	-0.0461673	0.220891	0.834764	-0.479113	0.386779	0.954882	0.619332	1.47223
ieu-b-4879	finn-b-N14_ENDOMETRIOSIS_NOS	Unspecified/other endometriosis || id:finn-b-N14_ENDOMETRIOSIS_NOS	telomere length || id:ieu-b-4879	MR Egger	135	0.0763265	0.27554	0.782205	-0.463732	0.616385	1.07931	0.628932	1.85222
ieu-b-4879	finn-b-N14_FEMALEINFERT	Female infertility || id:finn-b-N14_FEMALEINFERT	telomere length || id:ieu-b-4879	Simple mode	135	-0.0998532	0.249459	0.689588	-0.588792	0.389086	0.90497	0.554997	1.47563
ieu-b-4879	finn-b-R18_ABNORMAL_SPERMATOZ	Abnormal spermatozoa || id:finn-b-R18_ABNORMAL_SPERMATOZ	telomere length || id:ieu-b-4879	Simple mode	135	0.0960355	0.607643	0.874658	-1.09494	1.28701	1.1008	0.334558	3.62196
ieu-b-4879	finn-b-N14_MALEINFERT	Male infertility || id:finn-b-N14_MALEINFERT	telomere length || id:ieu-b-4879	Simple mode	135	-0.864098	0.695811	0.216458	-2.22789	0.499691	0.421431	0.107756	1.64821
ieu-b-4879	finn-b-N14_FIANOV	Female infertility, associated with anovulation || id:finn-b-N14_FIANOV	telomere length || id:ieu-b-4879	Simple mode	135	-0.738369	0.575083	0.20138	-1.86553	0.388793	0.477893	0.154814	1.4752
ieu-b-4879	finn-b-N14_FIOTHNAS	Female infertility, cervigal, vaginal, other or unspecified origin || id:finn-b-N14_FIOTHNAS	telomere length || id:ieu-b-4879	Simple mode	135	-0.270262	0.238424	0.259014	-0.737574	0.19705	0.763179	0.478273	1.2178
ieu-b-4879	finn-b-N14_FITUB	Female infertility, tubal origin || id:finn-b-N14_FITUB	telomere length || id:ieu-b-4879	Simple mode	135	0.854261	0.771001	0.269851	-0.6569	2.36542	2.34964	0.518456	10.6485
ieu-b-4879	ukb-b-9668	Diagnoses - secondary ICD10: N80.0 Endometriosis of uterus || id:ukb-b-9668	telomere length || id:ieu-b-4879	Simple mode	46	0.00230426	0.00266824	0.392393	-0.00292548	0.00753401	1.00231	0.997079	1.00756
ieu-b-4879	ukb-b-10903	Non-cancer illness code, self-reported: endometriosis || id:ukb-b-10903	telomere length || id:ieu-b-4879	Simple mode	99	0.00538122	0.00264539	0.0446344	0.000196262	0.0105662	1.0054	1.0002	1.01062
ieu-b-4879	finn-b-N14_ENDOMETRIOSIS	Endometriosis || id:finn-b-N14_ENDOMETRIOSIS	telomere length || id:ieu-b-4879	Simple mode	131	0.315693	0.262475	0.231257	-0.198758	0.830145	1.37121	0.819748	2.29365
ieu-b-4879	finn-b-N14_ENDOMET_INFERT	Endometriosis diagnosis and infertility diagnosis occurring together || id:finn-b-N14_ENDOMET_INFERT	telomere length || id:ieu-b-4879	Simple mode	135	0.154018	0.522279	0.76853	-0.869648	1.17768	1.16651	0.419099	3.24685
ieu-b-4879	finn-b-N14_ENDOMETRIOSIS_FALLOPIAN_TUBE	Endometriosis of fallopian tube || id:finn-b-N14_ENDOMETRIOSIS_FALLOPIAN_TUBE	telomere length || id:ieu-b-4879	Simple mode	135	-0.134076	1.78287	0.940166	-3.6285	3.36035	0.874524	0.0265559	28.7994
ieu-b-4879	finn-b-N14_ENDOMETRIOSIS_INTESTINE	Endometriosis of intestine || id:finn-b-N14_ENDOMETRIOSIS_INTESTINE	telomere length || id:ieu-b-4879	Simple mode	135	0.930811	1.24115	0.454596	-1.50185	3.36347	2.53656	0.222718	28.8893
ieu-b-4879	finn-b-N14_ENDOMETRIOSIS_OVARY	Endometriosis of ovary || id:finn-b-N14_ENDOMETRIOSIS_OVARY	telomere length || id:ieu-b-4879	Simple mode	129	0.695938	0.385014	0.0730225	-0.0586894	1.45057	2.00559	0.943	4.26553
ieu-b-4879	finn-b-N14_ENDOMETRIOSIS_PELVICPERITONEUM	Endometriosis of pelvic peritoneum || id:finn-b-N14_ENDOMETRIOSIS_PELVICPERITONEUM	telomere length || id:ieu-b-4879	Simple mode	131	-0.256127	0.381438	0.503107	-1.00375	0.491491	0.774043	0.366504	1.63475
ieu-b-4879	finn-b-N14_ENDOMETRIOSIS_RECTPVAGSEPT_VAGINA	Endometriosis of rectovaginal septum and vagina || id:finn-b-N14_ENDOMETRIOSIS_RECTPVAGSEPT_VAGINA	telomere length || id:ieu-b-4879	Simple mode	135	0.495712	0.513444	0.336051	-0.510638	1.50206	1.64167	0.600113	4.49094
ieu-b-4879	finn-b-N14_ENDOMETRIOSIS_UTERUS	Endometriosis of uterus || id:finn-b-N14_ENDOMETRIOSIS_UTERUS	telomere length || id:ieu-b-4879	Simple mode	135	-0.295177	0.402726	0.46487	-1.08452	0.494165	0.7444	0.338064	1.63913
ieu-b-4879	finn-b-N14_ENDOMETRIOSIS_NOS	Unspecified/other endometriosis || id:finn-b-N14_ENDOMETRIOSIS_NOS	telomere length || id:ieu-b-4879	Simple mode	135	0.763146	0.514715	0.140514	-0.245696	1.77199	2.14501	0.78216	5.88254
ieu-b-4879	finn-b-N14_FEMALEINFERT	Female infertility || id:finn-b-N14_FEMALEINFERT	telomere length || id:ieu-b-4879	Weighted median	135	0.19659	0.117615	0.094628	-0.0339349	0.427116	1.21725	0.966634	1.53283
ieu-b-4879	finn-b-R18_ABNORMAL_SPERMATOZ	Abnormal spermatozoa || id:finn-b-R18_ABNORMAL_SPERMATOZ	telomere length || id:ieu-b-4879	Weighted median	135	-0.190257	0.301889	0.528549	-0.78196	0.401445	0.826746	0.457508	1.49398
ieu-b-4879	finn-b-N14_MALEINFERT	Male infertility || id:finn-b-N14_MALEINFERT	telomere length || id:ieu-b-4879	Weighted median	135	0.0805699	0.347722	0.816765	-0.600965	0.762105	1.0839	0.548282	2.14278
ieu-b-4879	finn-b-N14_FIANOV	Female infertility, associated with anovulation || id:finn-b-N14_FIANOV	telomere length || id:ieu-b-4879	Weighted median	135	0.0303387	0.280028	0.913725	-0.518517	0.579194	1.0308	0.595403	1.7846
ieu-b-4879	finn-b-N14_FIOTHNAS	Female infertility, cervigal, vaginal, other or unspecified origin || id:finn-b-N14_FIOTHNAS	telomere length || id:ieu-b-4879	Weighted median	135	0.110818	0.120918	0.359419	-0.126181	0.347817	1.11719	0.881455	1.41597
ieu-b-4879	finn-b-N14_FITUB	Female infertility, tubal origin || id:finn-b-N14_FITUB	telomere length || id:ieu-b-4879	Weighted median	135	0.50393	0.318061	0.113107	-0.11947	1.12733	1.65521	0.887391	3.0874
ieu-b-4879	ukb-b-9668	Diagnoses - secondary ICD10: N80.0 Endometriosis of uterus || id:ukb-b-9668	telomere length || id:ieu-b-4879	Weighted median	46	0.00150591	0.00125372	0.229691	-0.000951378	0.0039632	1.00151	0.999049	1.00397
ieu-b-4879	ukb-b-10903	Non-cancer illness code, self-reported: endometriosis || id:ukb-b-10903	telomere length || id:ieu-b-4879	Weighted median	99	0.00494025	0.00131476	0.000171603	0.00236332	0.00751718	1.00495	1.00237	1.00755
ieu-b-4879	finn-b-N14_ENDOMETRIOSIS	Endometriosis || id:finn-b-N14_ENDOMETRIOSIS	telomere length || id:ieu-b-4879	Weighted median	131	0.168369	0.119593	0.159176	-0.0660335	0.402771	1.18337	0.936099	1.49596
ieu-b-4879	finn-b-N14_ENDOMET_INFERT	Endometriosis diagnosis and infertility diagnosis occurring together || id:finn-b-N14_ENDOMET_INFERT	telomere length || id:ieu-b-4879	Weighted median	135	0.275575	0.245008	0.26069	-0.20464	0.755791	1.31729	0.814941	2.12929
ieu-b-4879	finn-b-N14_ENDOMETRIOSIS_FALLOPIAN_TUBE	Endometriosis of fallopian tube || id:finn-b-N14_ENDOMETRIOSIS_FALLOPIAN_TUBE	telomere length || id:ieu-b-4879	Weighted median	135	-0.372025	0.86424	0.666858	-2.06594	1.32189	0.689337	0.1267	3.75049
ieu-b-4879	finn-b-N14_ENDOMETRIOSIS_INTESTINE	Endometriosis of intestine || id:finn-b-N14_ENDOMETRIOSIS_INTESTINE	telomere length || id:ieu-b-4879	Weighted median	135	1.1652	0.641415	0.0692781	-0.0919775	2.42237	3.20655	0.912126	11.2725
ieu-b-4879	finn-b-N14_ENDOMETRIOSIS_OVARY	Endometriosis of ovary || id:finn-b-N14_ENDOMETRIOSIS_OVARY	telomere length || id:ieu-b-4879	Weighted median	129	0.171047	0.175523	0.329807	-0.172977	0.515071	1.18655	0.841157	1.67376
ieu-b-4879	finn-b-N14_ENDOMETRIOSIS_PELVICPERITONEUM	Endometriosis of pelvic peritoneum || id:finn-b-N14_ENDOMETRIOSIS_PELVICPERITONEUM	telomere length || id:ieu-b-4879	Weighted median	131	0.103987	0.182931	0.56973	-0.254557	0.462531	1.10959	0.77526	1.58809
ieu-b-4879	finn-b-N14_ENDOMETRIOSIS_RECTPVAGSEPT_VAGINA	Endometriosis of rectovaginal septum and vagina || id:finn-b-N14_ENDOMETRIOSIS_RECTPVAGSEPT_VAGINA	telomere length || id:ieu-b-4879	Weighted median	135	0.35894	0.261959	0.17062	-0.1545	0.87238	1.43181	0.856843	2.3926
ieu-b-4879	finn-b-N14_ENDOMETRIOSIS_UTERUS	Endometriosis of uterus || id:finn-b-N14_ENDOMETRIOSIS_UTERUS	telomere length || id:ieu-b-4879	Weighted median	135	0.0250394	0.192794	0.896664	-0.352836	0.402915	1.02536	0.702692	1.49618
ieu-b-4879	finn-b-N14_ENDOMETRIOSIS_NOS	Unspecified/other endometriosis || id:finn-b-N14_ENDOMETRIOSIS_NOS	telomere length || id:ieu-b-4879	Weighted median	135	0.345133	0.259353	0.183272	-0.163199	0.853465	1.41218	0.849422	2.34777
ieu-b-4879	finn-b-N14_FEMALEINFERT	Female infertility || id:finn-b-N14_FEMALEINFERT	telomere length || id:ieu-b-4879	Weighted mode	135	0.192179	0.135579	0.158668	-0.0735564	0.457915	1.21189	0.929084	1.58077
ieu-b-4879	finn-b-R18_ABNORMAL_SPERMATOZ	Abnormal spermatozoa || id:finn-b-R18_ABNORMAL_SPERMATOZ	telomere length || id:ieu-b-4879	Weighted mode	135	-0.078712	0.345016	0.819885	-0.754943	0.597519	0.924306	0.470037	1.8176
ieu-b-4879	finn-b-N14_MALEINFERT	Male infertility || id:finn-b-N14_MALEINFERT	telomere length || id:ieu-b-4879	Weighted mode	135	0.383824	0.399894	0.338877	-0.399968	1.16762	1.46789	0.670341	3.21432
ieu-b-4879	finn-b-N14_FIANOV	Female infertility, associated with anovulation || id:finn-b-N14_FIANOV	telomere length || id:ieu-b-4879	Weighted mode	135	0.0658973	0.329084	0.841593	-0.579108	0.710903	1.06812	0.560398	2.03583
ieu-b-4879	finn-b-N14_FIOTHNAS	Female infertility, cervigal, vaginal, other or unspecified origin || id:finn-b-N14_FIOTHNAS	telomere length || id:ieu-b-4879	Weighted mode	135	0.0761339	0.136799	0.578773	-0.191993	0.344261	1.07911	0.825313	1.41095
ieu-b-4879	finn-b-N14_FITUB	Female infertility, tubal origin || id:finn-b-N14_FITUB	telomere length || id:ieu-b-4879	Weighted mode	135	0.621955	0.392576	0.115484	-0.147494	1.3914	1.86257	0.862868	4.02049
ieu-b-4879	ukb-b-9668	Diagnoses - secondary ICD10: N80.0 Endometriosis of uterus || id:ukb-b-9668	telomere length || id:ieu-b-4879	Weighted mode	46	0.00171964	0.00137687	0.218143	-0.00097903	0.00441831	1.00172	0.999021	1.00443
ieu-b-4879	ukb-b-10903	Non-cancer illness code, self-reported: endometriosis || id:ukb-b-10903	telomere length || id:ieu-b-4879	Weighted mode	99	0.00484165	0.00147217	0.00139829	0.0019562	0.00772711	1.00485	1.00196	1.00776
ieu-b-4879	finn-b-N14_ENDOMETRIOSIS	Endometriosis || id:finn-b-N14_ENDOMETRIOSIS	telomere length || id:ieu-b-4879	Weighted mode	131	0.248561	0.145679	0.0903548	-0.0369703	0.534091	1.28218	0.963705	1.7059
ieu-b-4879	finn-b-N14_ENDOMET_INFERT	Endometriosis diagnosis and infertility diagnosis occurring together || id:finn-b-N14_ENDOMET_INFERT	telomere length || id:ieu-b-4879	Weighted mode	135	0.194286	0.273237	0.478287	-0.341258	0.729829	1.21444	0.710875	2.07473
ieu-b-4879	finn-b-N14_ENDOMETRIOSIS_FALLOPIAN_TUBE	Endometriosis of fallopian tube || id:finn-b-N14_ENDOMETRIOSIS_FALLOPIAN_TUBE	telomere length || id:ieu-b-4879	Weighted mode	135	-0.0181693	0.87371	0.98344	-1.73064	1.6943	0.981995	0.177171	5.44284
ieu-b-4879	finn-b-N14_ENDOMETRIOSIS_INTESTINE	Endometriosis of intestine || id:finn-b-N14_ENDOMETRIOSIS_INTESTINE	telomere length || id:ieu-b-4879	Weighted mode	135	1.12807	0.755007	0.137495	-0.351743	2.60789	3.08969	0.703461	13.5703
ieu-b-4879	finn-b-N14_ENDOMETRIOSIS_OVARY	Endometriosis of ovary || id:finn-b-N14_ENDOMETRIOSIS_OVARY	telomere length || id:ieu-b-4879	Weighted mode	129	0.288541	0.199623	0.150781	-0.10272	0.679802	1.33448	0.90238	1.97349
ieu-b-4879	finn-b-N14_ENDOMETRIOSIS_PELVICPERITONEUM	Endometriosis of pelvic peritoneum || id:finn-b-N14_ENDOMETRIOSIS_PELVICPERITONEUM	telomere length || id:ieu-b-4879	Weighted mode	131	0.0832462	0.190864	0.663448	-0.290847	0.45734	1.08681	0.74763	1.57987
ieu-b-4879	finn-b-N14_ENDOMETRIOSIS_RECTPVAGSEPT_VAGINA	Endometriosis of rectovaginal septum and vagina || id:finn-b-N14_ENDOMETRIOSIS_RECTPVAGSEPT_VAGINA	telomere length || id:ieu-b-4879	Weighted mode	135	0.405105	0.291152	0.166414	-0.165553	0.975764	1.49946	0.847425	2.65319
ieu-b-4879	finn-b-N14_ENDOMETRIOSIS_UTERUS	Endometriosis of uterus || id:finn-b-N14_ENDOMETRIOSIS_UTERUS	telomere length || id:ieu-b-4879	Weighted mode	135	-0.0325327	0.21492	0.879911	-0.453776	0.388711	0.967991	0.635225	1.47508
ieu-b-4879	finn-b-N14_ENDOMETRIOSIS_NOS	Unspecified/other endometriosis || id:finn-b-N14_ENDOMETRIOSIS_NOS	telomere length || id:ieu-b-4879	Weighted mode	135	0.38642	0.297663	0.196456	-0.196999	0.969839	1.4717	0.821191	2.63752
