# Supplementary material for: Unraveling the causal association between leukocyte telomere length and infertility: A two-sample Mendelian randomization study
Source: PLoS One. 2024 Mar 21;19(3):e0298997. doi: 10.1371/journal.pone.0298997 (PMC10956861; doi:10.1371/journal.pone.0298997)
Supplement: S5 Table — (XLSX) [file pone.0298997.s006.xlsx]

## Sheet: S5 Table
Supplementary table5 pleiotropy test
id.exposure	id.outcome	outcome	exposure	egger_intercept	se	pval	presso_pval
ieu-b-4879	finn-b-R18_ABNORMAL_SPERMATOZ	Abnormal spermatozoa || id:finn-b-R18_ABNORMAL_SPERMATOZ	telomere length || id:ieu-b-4879	0.0018726	0.00936051	0.841744	0.781
ieu-b-4879	finn-b-N14_MALEINFERT	Male infertility || id:finn-b-N14_MALEINFERT	telomere length || id:ieu-b-4879	-0.00237658	0.0107376	0.825172	0.974
ieu-b-4879	finn-b-N14_FEMALEINFERT	Female infertility || id:finn-b-N14_FEMALEINFERT	telomere length || id:ieu-b-4879	-0.0047473	0.00367489	0.19866	0.557
ieu-b-4879	finn-b-N14_FIANOV	Female infertility, associated with anovulation || id:finn-b-N14_FIANOV	telomere length || id:ieu-b-4879	-0.0122785	0.00867301	0.159196	0.63
ieu-b-4879	finn-b-N14_FIOTHNAS	Female infertility, cervigal, vaginal, other or unspecified origin || id:finn-b-N14_FIOTHNAS	telomere length || id:ieu-b-4879	-0.00535759	0.00383173	0.164375	0.667
ieu-b-4879	finn-b-N14_FITUB	Female infertility, tubal origin || id:finn-b-N14_FITUB	telomere length || id:ieu-b-4879	-0.00312673	0.0108814	0.774294	0.086
ieu-b-4879	ukb-b-9668	Diagnoses - secondary ICD10: N80.0 Endometriosis of uterus || id:ukb-b-9668	telomere length || id:ieu-b-4879	3.83e-06	3.44e-05	0.911836	0.27
ieu-b-4879	ukb-b-10903	Non-cancer illness code, self-reported: endometriosis || id:ukb-b-10903	telomere length || id:ieu-b-4879	-7.09e-06	4.31e-05	0.86982	0.155
ieu-b-4879	finn-b-N14_ENDOMETRIOSIS	Endometriosis || id:finn-b-N14_ENDOMETRIOSIS	telomere length || id:ieu-b-4879	-0.000513726	0.00391676	0.895852	0.019
ieu-b-4879	finn-b-N14_ENDOMET_INFERT	Endometriosis diagnosis and infertility diagnosis occurring together || id:finn-b-N14_ENDOMET_INFERT	telomere length || id:ieu-b-4879	-0.00609511	0.00715378	0.395739	0.529
ieu-b-4879	finn-b-N14_ENDOMETRIOSIS_FALLOPIAN_TUBE	Endometriosis of fallopian tube || id:finn-b-N14_ENDOMETRIOSIS_FALLOPIAN_TUBE	telomere length || id:ieu-b-4879	-0.043508	0.0257738	0.093741	0.802
ieu-b-4879	finn-b-N14_ENDOMETRIOSIS_INTESTINE	Endometriosis of intestine || id:finn-b-N14_ENDOMETRIOSIS_INTESTINE	telomere length || id:ieu-b-4879	0.0233495	0.0209158	0.266283	0.872
ieu-b-4879	finn-b-N14_ENDOMETRIOSIS_OVARY	Endometriosis of ovary || id:finn-b-N14_ENDOMETRIOSIS_OVARY	telomere length || id:ieu-b-4879	-0.0064976	0.00558347	0.246719	0.152
ieu-b-4879	finn-b-N14_ENDOMETRIOSIS_PELVICPERITONEUM	Endometriosis of pelvic peritoneum || id:finn-b-N14_ENDOMETRIOSIS_PELVICPERITONEUM	telomere length || id:ieu-b-4879	-0.00610703	0.00566118	0.28271	0.234
ieu-b-4879	finn-b-N14_ENDOMETRIOSIS_RECTPVAGSEPT_VAGINA	Endometriosis of rectovaginal septum and vagina || id:finn-b-N14_ENDOMETRIOSIS_RECTPVAGSEPT_VAGINA	telomere length || id:ieu-b-4879	-0.00502046	0.00797777	0.530229	0.34
ieu-b-4879	finn-b-N14_ENDOMETRIOSIS_UTERUS	Endometriosis of uterus || id:finn-b-N14_ENDOMETRIOSIS_UTERUS	telomere length || id:ieu-b-4879	0.00456307	0.00632841	0.472147	0.214
ieu-b-4879	finn-b-N14_ENDOMETRIOSIS_NOS	Unspecified/other endometriosis || id:finn-b-N14_ENDOMETRIOSIS_NOS	telomere length || id:ieu-b-4879	0.00318134	0.0079027	0.687916	0.189
