# Supplementary material for: Unraveling the causal association between leukocyte telomere length and infertility: A two-sample Mendelian randomization study
Source: PLoS One. 2024 Mar 21;19(3):e0298997. doi: 10.1371/journal.pone.0298997 (PMC10956861; doi:10.1371/journal.pone.0298997)
Supplement: S6 Table — (XLSX) [file pone.0298997.s007.xlsx]

## Sheet: S6 Table
Supplementary table6 heterogeneity test
id.exposure	id.outcome	outcome	exposure	method	Q	Q_df	Q_pval	I2	H	HSE	CI_LOW	CI_HIGH
ieu-b-4879	finn-b-R18_ABNORMAL_SPERMATOZ	Abnormal spermatozoa || id:finn-b-R18_ABNORMAL_SPERMATOZ	telomere length || id:ieu-b-4879	Inverse variance weighted	121.603	134	0.770624	0	0.95262	8.15468	1.09e-07	8.32378e+06
ieu-b-4879	finn-b-N14_MALEINFERT	Male infertility || id:finn-b-N14_MALEINFERT	telomere length || id:ieu-b-4879	Inverse variance weighted	104.899	134	0.97022	0	0.884776	8.15468	1.01e-07	7.73097e+06
ieu-b-4879	finn-b-N14_FEMALEINFERT	Female infertility || id:finn-b-N14_FEMALEINFERT	telomere length || id:ieu-b-4879	Inverse variance weighted	131.433	134	0.54657	0	0.990376	8.15468	1.13e-07	8.65368e+06
ieu-b-4879	finn-b-N14_FIANOV	Female infertility, associated with anovulation || id:finn-b-N14_FIANOV	telomere length || id:ieu-b-4879	Inverse variance weighted	128.284	134	0.622988	0	0.978441	8.15468	1.12e-07	8.54939e+06
ieu-b-4879	finn-b-N14_FIOTHNAS	Female infertility, cervigal, vaginal, other or unspecified origin || id:finn-b-N14_FIOTHNAS	telomere length || id:ieu-b-4879	Inverse variance weighted	127.25	134	0.647492	0	0.974487	8.15468	1.12e-07	8.51485e+06
ieu-b-4879	finn-b-N14_FITUB	Female infertility, tubal origin || id:finn-b-N14_FITUB	telomere length || id:ieu-b-4879	Inverse variance weighted	155.402	134	0.0996086	0.137719	1.0769	0.0574547	0.962208	1.20526
ieu-b-4879	ukb-b-9668	Diagnoses - secondary ICD10: N80.0 Endometriosis of uterus || id:ukb-b-9668	telomere length || id:ieu-b-4879	Inverse variance weighted	50.3855	45	0.268892	0.106885	1.05815	0.0935003	0.880962	1.27097
ieu-b-4879	ukb-b-10903	Non-cancer illness code, self-reported: endometriosis || id:ukb-b-10903	telomere length || id:ieu-b-4879	Inverse variance weighted	111.627	98	0.163857	0.12208	1.06727	0.0665998	0.936659	1.21608
ieu-b-4879	finn-b-N14_ENDOMETRIOSIS	Endometriosis || id:finn-b-N14_ENDOMETRIOSIS	telomere length || id:ieu-b-4879	Inverse variance weighted	163.962	130	0.0234579	0.207134	1.12305	0.0575875	1.00318	1.25724
ieu-b-4879	finn-b-N14_ENDOMET_INFERT	Endometriosis diagnosis and infertility diagnosis occurring together || id:finn-b-N14_ENDOMET_INFERT	telomere length || id:ieu-b-4879	Inverse variance weighted	131.882	134	0.535575	0	0.992064	8.15468	1.14e-07	8.66843e+06
ieu-b-4879	finn-b-N14_ENDOMETRIOSIS_FALLOPIAN_TUBE	Endometriosis of fallopian tube || id:finn-b-N14_ENDOMETRIOSIS_FALLOPIAN_TUBE	telomere length || id:ieu-b-4879	Inverse variance weighted	121.47	134	0.773236	0	0.952101	8.15468	1.09e-07	8.31924e+06
ieu-b-4879	finn-b-N14_ENDOMETRIOSIS_INTESTINE	Endometriosis of intestine || id:finn-b-N14_ENDOMETRIOSIS_INTESTINE	telomere length || id:ieu-b-4879	Inverse variance weighted	116.013	134	0.866707	0	0.930465	8.15468	1.06e-07	8.13019e+06
ieu-b-4879	finn-b-N14_ENDOMETRIOSIS_OVARY	Endometriosis of ovary || id:finn-b-N14_ENDOMETRIOSIS_OVARY	telomere length || id:ieu-b-4879	Inverse variance weighted	144.057	128	0.157285	0.111462	1.06087	0.0587836	0.945419	1.19042
ieu-b-4879	finn-b-N14_ENDOMETRIOSIS_PELVICPERITONEUM	Endometriosis of pelvic peritoneum || id:finn-b-N14_ENDOMETRIOSIS_PELVICPERITONEUM	telomere length || id:ieu-b-4879	Inverse variance weighted	141.803	130	0.226023	0.0832365	1.04441	0.0581589	0.931892	1.17052
ieu-b-4879	finn-b-N14_ENDOMETRIOSIS_RECTPVAGSEPT_VAGINA	Endometriosis of rectovaginal septum and vagina || id:finn-b-N14_ENDOMETRIOSIS_RECTPVAGSEPT_VAGINA	telomere length || id:ieu-b-4879	Inverse variance weighted	140.223	134	0.339085	0.044377	1.02296	0.0558507	0.916887	1.14129
ieu-b-4879	finn-b-N14_ENDOMETRIOSIS_UTERUS	Endometriosis of uterus || id:finn-b-N14_ENDOMETRIOSIS_UTERUS	telomere length || id:ieu-b-4879	Inverse variance weighted	148.626	134	0.1832	0.0984097	1.05316	0.0574967	0.940921	1.17879
ieu-b-4879	finn-b-N14_ENDOMETRIOSIS_NOS	Unspecified/other endometriosis || id:finn-b-N14_ENDOMETRIOSIS_NOS	telomere length || id:ieu-b-4879	Inverse variance weighted	147.737	134	0.196981	0.0929835	1.05001	0.0574607	0.938169	1.17518
