# Supplementary material for: Unraveling the causal association between leukocyte telomere length and infertility: A two-sample Mendelian randomization study
Source: PLoS One. 2024 Mar 21;19(3):e0298997. doi: 10.1371/journal.pone.0298997 (PMC10956861; doi:10.1371/journal.pone.0298997)
Supplement: S7 Table — (XLSX) [file pone.0298997.s008.xlsx]

## Sheet: S7 Table
Supplementary Table7 Multiple Variants Mendelian Randomizaiton Result
id.exposure	exposure	id.outcome	outcome	nsnp	b	se	pval
ieu-b-4877	smoking initiation || id:ieu-b-4877	finn-b-N14_FEMALEINFERT	Female infertility || id:finn-b-N14_FEMALEINFERT	28	-0.0238355	0.111987	0.831451
ieu-b-4879	telomere length || id:ieu-b-4879	finn-b-N14_FEMALEINFERT	Female infertility || id:finn-b-N14_FEMALEINFERT	94	0.117634	0.0781055	0.132044
ukb-b-19953	Body mass index (BMI) || id:ukb-b-19953	finn-b-N14_FEMALEINFERT	Female infertility || id:finn-b-N14_FEMALEINFERT	327	0.0317882	0.0714095	0.656208
ieu-b-4877	smoking initiation || id:ieu-b-4877	finn-b-N14_MALEINFERT	Male infertility || id:finn-b-N14_MALEINFERT	28	-0.192311	0.305328	0.528793
ieu-b-4879	telomere length || id:ieu-b-4879	finn-b-N14_MALEINFERT	Male infertility || id:finn-b-N14_MALEINFERT	94	0.226441	0.212453	0.286496
ukb-b-19953	Body mass index (BMI) || id:ukb-b-19953	finn-b-N14_MALEINFERT	Male infertility || id:finn-b-N14_MALEINFERT	326	0.1428	0.194648	0.463173
ieu-b-4877	smoking initiation || id:ieu-b-4877	finn-b-R18_ABNORMAL_SPERMATOZ	Abnormal spermatozoa || id:finn-b-R18_ABNORMAL_SPERMATOZ	28	0.320098	0.284412	0.260389
ieu-b-4879	telomere length || id:ieu-b-4879	finn-b-R18_ABNORMAL_SPERMATOZ	Abnormal spermatozoa || id:finn-b-R18_ABNORMAL_SPERMATOZ	94	-0.17373	0.198319	0.381024
ukb-b-19953	Body mass index (BMI) || id:ukb-b-19953	finn-b-R18_ABNORMAL_SPERMATOZ	Abnormal spermatozoa || id:finn-b-R18_ABNORMAL_SPERMATOZ	326	-0.236127	0.181243	0.192635
ieu-b-4877	smoking initiation || id:ieu-b-4877	finn-b-N14_FIANOV	Female infertility, associated with anovulation || id:finn-b-N14_FIANOV	28	0.0616601	0.266441	0.816988
ieu-b-4879	telomere length || id:ieu-b-4879	finn-b-N14_FIANOV	Female infertility, associated with anovulation || id:finn-b-N14_FIANOV	94	-0.0766418	0.185447	0.6794
ukb-b-19953	Body mass index (BMI) || id:ukb-b-19953	finn-b-N14_FIANOV	Female infertility, associated with anovulation || id:finn-b-N14_FIANOV	327	0.209959	0.169907	0.216561
ieu-b-4877	smoking initiation || id:ieu-b-4877	finn-b-N14_FIOTHNAS	Female infertility, cervigal, vaginal, other or unspecified origin || id:finn-b-N14_FIOTHNAS	28	-0.0954556	0.113885	0.401932
ieu-b-4879	telomere length || id:ieu-b-4879	finn-b-N14_FIOTHNAS	Female infertility, cervigal, vaginal, other or unspecified origin || id:finn-b-N14_FIOTHNAS	94	0.107541	0.0793387	0.175269
ukb-b-19953	Body mass index (BMI) || id:ukb-b-19953	finn-b-N14_FIOTHNAS	Female infertility, cervigal, vaginal, other or unspecified origin || id:finn-b-N14_FIOTHNAS	327	0.0040677	0.0726326	0.955339
ieu-b-4877	smoking initiation || id:ieu-b-4877	finn-b-N14_FITUB	Female infertility, tubal origin || id:finn-b-N14_FITUB	28	0.0449496	0.292327	0.877795
ieu-b-4879	telomere length || id:ieu-b-4879	finn-b-N14_FITUB	Female infertility, tubal origin || id:finn-b-N14_FITUB	94	0.0937105	0.203753	0.645572
ukb-b-19953	Body mass index (BMI) || id:ukb-b-19953	finn-b-N14_FITUB	Female infertility, tubal origin || id:finn-b-N14_FITUB	327	-0.0127332	0.186448	0.945552
ieu-b-4877	smoking initiation || id:ieu-b-4877	finn-b-N14_ENDOMETRIOSIS	Endometriosis || id:finn-b-N14_ENDOMETRIOSIS	28	-0.0276005	0.115021	0.81036
ieu-b-4879	telomere length || id:ieu-b-4879	finn-b-N14_ENDOMETRIOSIS	Endometriosis || id:finn-b-N14_ENDOMETRIOSIS	94	0.182941	0.0802085	0.0225594
ukb-b-19953	Body mass index (BMI) || id:ukb-b-19953	finn-b-N14_ENDOMETRIOSIS	Endometriosis || id:finn-b-N14_ENDOMETRIOSIS	327	0.016188	0.0733588	0.825351
ieu-b-4877	smoking initiation || id:ieu-b-4877	finn-b-N14_ENDOMET_INFERT	Endometriosis diagnosis and infertility diagnosis occurring together || id:finn-b-N14_ENDOMET_INFERT	28	-0.277139	0.207812	0.182335
ieu-b-4879	telomere length || id:ieu-b-4879	finn-b-N14_ENDOMET_INFERT	Endometriosis diagnosis and infertility diagnosis occurring together || id:finn-b-N14_ENDOMET_INFERT	94	0.0677261	0.144887	0.640183
ukb-b-19953	Body mass index (BMI) || id:ukb-b-19953	finn-b-N14_ENDOMET_INFERT	Endometriosis diagnosis and infertility diagnosis occurring together || id:finn-b-N14_ENDOMET_INFERT	327	-0.246057	0.132538	0.0633828
ieu-b-4877	smoking initiation || id:ieu-b-4877	finn-b-N14_ENDOMETRIOSIS_FALLOPIAN_TUBE	Endometriosis of fallopian tube || id:finn-b-N14_ENDOMETRIOSIS_FALLOPIAN_TUBE	28	0.533706	0.77979	0.493708
ieu-b-4879	telomere length || id:ieu-b-4879	finn-b-N14_ENDOMETRIOSIS_FALLOPIAN_TUBE	Endometriosis of fallopian tube || id:finn-b-N14_ENDOMETRIOSIS_FALLOPIAN_TUBE	94	-0.201253	0.542718	0.710769
ukb-b-19953	Body mass index (BMI) || id:ukb-b-19953	finn-b-N14_ENDOMETRIOSIS_FALLOPIAN_TUBE	Endometriosis of fallopian tube || id:finn-b-N14_ENDOMETRIOSIS_FALLOPIAN_TUBE	326	-0.311781	0.49766	0.530991
ieu-b-4877	smoking initiation || id:ieu-b-4877	finn-b-N14_ENDOMETRIOSIS_INTESTINE	Endometriosis of intestine || id:finn-b-N14_ENDOMETRIOSIS_INTESTINE	28	-0.888306	0.60564	0.142452
ieu-b-4879	telomere length || id:ieu-b-4879	finn-b-N14_ENDOMETRIOSIS_INTESTINE	Endometriosis of intestine || id:finn-b-N14_ENDOMETRIOSIS_INTESTINE	94	0.787535	0.422518	0.0623343
ukb-b-19953	Body mass index (BMI) || id:ukb-b-19953	finn-b-N14_ENDOMETRIOSIS_INTESTINE	Endometriosis of intestine || id:finn-b-N14_ENDOMETRIOSIS_INTESTINE	326	-0.307473	0.38611	0.425837
ieu-b-4877	smoking initiation || id:ieu-b-4877	finn-b-N14_ENDOMETRIOSIS_NOS	Unspecified/other endometriosis || id:finn-b-N14_ENDOMETRIOSIS_NOS	28	-0.0912579	0.227572	0.688415
ieu-b-4879	telomere length || id:ieu-b-4879	finn-b-N14_ENDOMETRIOSIS_NOS	Unspecified/other endometriosis || id:finn-b-N14_ENDOMETRIOSIS_NOS	94	0.0281413	0.158593	0.85916
ukb-b-19953	Body mass index (BMI) || id:ukb-b-19953	finn-b-N14_ENDOMETRIOSIS_NOS	Unspecified/other endometriosis || id:finn-b-N14_ENDOMETRIOSIS_NOS	327	-0.0709869	0.145153	0.624808
ieu-b-4877	smoking initiation || id:ieu-b-4877	finn-b-N14_ENDOMETRIOSIS_OVARY	Endometriosis of ovary || id:finn-b-N14_ENDOMETRIOSIS_OVARY	28	-0.134336	0.163824	0.412215
ieu-b-4879	telomere length || id:ieu-b-4879	finn-b-N14_ENDOMETRIOSIS_OVARY	Endometriosis of ovary || id:finn-b-N14_ENDOMETRIOSIS_OVARY	94	0.18223	0.114214	0.110595
ukb-b-19953	Body mass index (BMI) || id:ukb-b-19953	finn-b-N14_ENDOMETRIOSIS_OVARY	Endometriosis of ovary || id:finn-b-N14_ENDOMETRIOSIS_OVARY	327	0.0819818	0.104497	0.432725
ieu-b-4877	smoking initiation || id:ieu-b-4877	finn-b-N14_ENDOMETRIOSIS_PELVICPERITONEUM	Endometriosis of pelvic peritoneum || id:finn-b-N14_ENDOMETRIOSIS_PELVICPERITONEUM	28	-0.0243185	0.171375	0.887157
ieu-b-4879	telomere length || id:ieu-b-4879	finn-b-N14_ENDOMETRIOSIS_PELVICPERITONEUM	Endometriosis of pelvic peritoneum || id:finn-b-N14_ENDOMETRIOSIS_PELVICPERITONEUM	94	0.0542538	0.119426	0.649622
ukb-b-19953	Body mass index (BMI) || id:ukb-b-19953	finn-b-N14_ENDOMETRIOSIS_PELVICPERITONEUM	Endometriosis of pelvic peritoneum || id:finn-b-N14_ENDOMETRIOSIS_PELVICPERITONEUM	327	0.024926	0.109316	0.819632
ieu-b-4877	smoking initiation || id:ieu-b-4877	finn-b-N14_ENDOMETRIOSIS_RECTPVAGSEPT_VAGINA	Endometriosis of rectovaginal septum and vagina || id:finn-b-N14_ENDOMETRIOSIS_RECTPVAGSEPT_VAGINA	28	-0.183584	0.235321	0.435305
ieu-b-4879	telomere length || id:ieu-b-4879	finn-b-N14_ENDOMETRIOSIS_RECTPVAGSEPT_VAGINA	Endometriosis of rectovaginal septum and vagina || id:finn-b-N14_ENDOMETRIOSIS_RECTPVAGSEPT_VAGINA	94	0.250494	0.163894	0.126416
ukb-b-19953	Body mass index (BMI) || id:ukb-b-19953	finn-b-N14_ENDOMETRIOSIS_RECTPVAGSEPT_VAGINA	Endometriosis of rectovaginal septum and vagina || id:finn-b-N14_ENDOMETRIOSIS_RECTPVAGSEPT_VAGINA	326	-0.381951	0.150116	0.0109472
ieu-b-4877	smoking initiation || id:ieu-b-4877	finn-b-N14_ENDOMETRIOSIS_UTERUS	Endometriosis of uterus || id:finn-b-N14_ENDOMETRIOSIS_UTERUS	28	0.142608	0.182946	0.435679
ieu-b-4879	telomere length || id:ieu-b-4879	finn-b-N14_ENDOMETRIOSIS_UTERUS	Endometriosis of uterus || id:finn-b-N14_ENDOMETRIOSIS_UTERUS	94	0.118616	0.127587	0.352533
ukb-b-19953	Body mass index (BMI) || id:ukb-b-19953	finn-b-N14_ENDOMETRIOSIS_UTERUS	Endometriosis of uterus || id:finn-b-N14_ENDOMETRIOSIS_UTERUS	326	0.205375	0.116712	0.0784645
ieu-b-4877	smoking initiation || id:ieu-b-4877	ukb-b-9668	Diagnoses - secondary ICD10: N80.0 Endometriosis of uterus || id:ukb-b-9668	19	0.000334724	0.000743044	0.652366
ieu-b-4879	telomere length || id:ieu-b-4879	ukb-b-9668	Diagnoses - secondary ICD10: N80.0 Endometriosis of uterus || id:ukb-b-9668	31	0.00126676	0.000823988	0.124208
ukb-b-19953	Body mass index (BMI) || id:ukb-b-19953	ukb-b-9668	Diagnoses - secondary ICD10: N80.0 Endometriosis of uterus || id:ukb-b-9668	175	0.000594913	0.000517068	0.249917
ieu-b-4877	smoking initiation || id:ieu-b-4877	ukb-b-10903	Non-cancer illness code, self-reported: endometriosis || id:ukb-b-10903	29	0.000429706	0.00124697	0.730396
ieu-b-4879	telomere length || id:ieu-b-4879	ukb-b-10903	Non-cancer illness code, self-reported: endometriosis || id:ukb-b-10903	68	0.00309702	0.00097804	0.00154254
ukb-b-19953	Body mass index (BMI) || id:ukb-b-19953	ukb-b-10903	Non-cancer illness code, self-reported: endometriosis || id:ukb-b-10903	302	0.000854793	0.00080639	0.289134
